# Supplementary material for: Mutated KLF4(K409Q) in meningioma binds STRs and activates FGF3 gene expression
Source: iScience. 2022 Aug 3;25(8):104839. doi: 10.1016/j.isci.2022.104839 (PMC9391581; doi:10.1016/j.isci.2022.104839)
Supplement: Table S2. ChIP-seq in HEK293 cells: KLF4-binding statistics used for genome-wide enhancer motif search, related to Figure 4 [file mmc2.xlsx]

## Sheet: Sheet 1
sequence_name	best.match	nearest.tss	distance	overlaps.gene	nearest.downstream.tss	nearest.upstream.tss	motif_alt_id.x	shared.start	shared.stop	shared.strand	shared.score	shared.p.value	shared.q.value	shared.matched_sequence	motif_alt_id.y	mutant.start	mutant.stop	mutant.strand	mutant.score	mutant.p.value	mutant.q.value	mutant.matched_sequence	motif_alt_id	wildtype.start	wildtype.stop	wildtype.strand	wildtype.score	wildtype.p.value	wildtype.q.value	wildtype.matched_sequence
chr1:100037865-100038215	KLF4	MFSD14A	0	AC118553.2,MFSD14A	TRMT13	SLC35A3	GCCCCGCCCMY-SHARED_DB_200	157	167	-	14.4714	7.72e-06	0.0716	GCCCCGCCCGC									RGCCCCGCCCH-KLF4_SPEC_DB_200	182	192	-	19.0488	7.65e-08	0.00949	GGCCCCGCCCC
chr1:100037865-100038215	KLF4	MFSD14A	0	AC118553.2,MFSD14A	TRMT13	SLC35A3	GCCCCGCCCMY-SHARED_DB_200	181	191	-	18.6286	1.7e-07	0.0134	GCCCCGCCCCT									RGCCCCGCCCH-KLF4_SPEC_DB_200	182	192	-	19.0488	7.65e-08	0.00949	GGCCCCGCCCC
chr1:1001102-1001426	Shared	ISG15	0	ISG15	HES4	PLEKHN1	GCCCCGCCCMY-SHARED_DB_200	273	283	-	15.5571	3.2e-06	0.0463	GCCACGCCCTC	GGGTGKGTG-KLF4_K409Q_SPEC_DB_200	178	186	+	13.8429	1.37e-05	0.216	AGGTGGGTG	RGCCCCGCCCH-KLF4_SPEC_DB_200	274	284	-	13.8171	1.2e-05	0.0963	TGCCACGCCCT
chr1:100133237-100133431	Shared	TRMT13	0	TRMT13	SASS6	LRRC39	GCCCCGCCCMY-SHARED_DB_200	147	157	+	16.3143	1.67e-06	0.0326	GCCCCTCCCCT
chr1:10032624-10032974	Shared	UBE4B	0	UBE4B	UBE4B	RBP7	GCCCCGCCCMY-SHARED_DB_200	150	160	+	16.0286	2.5e-06	0.0397	GCCCCGCCCAG									RGCCCCGCCCH-KLF4_SPEC_DB_200	303	313	+	14.6098	7.43e-06	0.0761	AGCCCCGCCTC
chr1:10032624-10032974	Shared	UBE4B	0	UBE4B	UBE4B	RBP7	GCCCCGCCCMY-SHARED_DB_200	150	160	+	16.0286	2.5e-06	0.0397	GCCCCGCCCAG									RGCCCCGCCCH-KLF4_SPEC_DB_200	149	159	+	15.4756	3.66e-06	0.0548	CGCCCCGCCCA
chr1:100351544-100351846	Shared	CDC14A	0	CDC14A	CDC14A	RTCA	GCCCCGCCCMY-SHARED_DB_200	115	125	+	18.6286	1.7e-07	0.0134	GCCCCGCCCCT									RGCCCCGCCCH-KLF4_SPEC_DB_200	114	124	+	16.3293	2.05e-06	0.0405	CGCCCCGCCCC
chr1:100441665-100442015	KLF4	CDC14A	0	CDC14A	GPR88	RTCA	GCCCCGCCCMY-SHARED_DB_200	157	167	-	14.2857	8.56e-06	0.0725	GCCCCACCCCA									RGCCCCGCCCH-KLF4_SPEC_DB_200	158	168	-	17.4634	5.42e-07	0.0261	GGCCCCACCCC
chr1:100895923-100896273	Shared	SLC30A7	0	SLC30A7	EXTL2	DPH5	GCCCCGCCCMY-SHARED_DB_200	85	95	+	15.5571	3.2e-06	0.0463	GCCACGCCCTC	GGGTGKGTG-KLF4_K409Q_SPEC_DB_200	185	193	+	16.1143	4.95e-06	0.159	GGgtgtgtg	RGCCCCGCCCH-KLF4_SPEC_DB_200	84	94	+	15.5488	3.29e-06	0.0536	AGCCACGCCCT
chr1:100895923-100896273	Shared	SLC30A7	0	SLC30A7	EXTL2	DPH5	GCCCCGCCCMY-SHARED_DB_200	85	95	+	15.5571	3.2e-06	0.0463	GCCACGCCCTC	GGGTGKGTG-KLF4_K409Q_SPEC_DB_200	185	193	+	16.1143	4.95e-06	0.159	GGgtgtgtg	RGCCCCGCCCH-KLF4_SPEC_DB_200	105	115	+	14.6463	7.21e-06	0.0761	GGCCCCGCCCG
chr1:100895923-100896273	Shared	SLC30A7	0	SLC30A7	EXTL2	DPH5	GCCCCGCCCMY-SHARED_DB_200	85	95	+	15.5571	3.2e-06	0.0463	GCCACGCCCTC	GGGTGKGTG-KLF4_K409Q_SPEC_DB_200	6	14	-	12.5714	3.23e-05	0.238	GGGTGTGAG	RGCCCCGCCCH-KLF4_SPEC_DB_200	84	94	+	15.5488	3.29e-06	0.0536	AGCCACGCCCT
chr1:100895923-100896273	Shared	SLC30A7	0	SLC30A7	EXTL2	DPH5	GCCCCGCCCMY-SHARED_DB_200	85	95	+	15.5571	3.2e-06	0.0463	GCCACGCCCTC	GGGTGKGTG-KLF4_K409Q_SPEC_DB_200	6	14	-	12.5714	3.23e-05	0.238	GGGTGTGAG	RGCCCCGCCCH-KLF4_SPEC_DB_200	105	115	+	14.6463	7.21e-06	0.0761	GGCCCCGCCCG
chr1:100949518-100949866	Shared	SLC30A7	0	SLC30A7	SLC30A7	DPH5	GCCCCGCCCMY-SHARED_DB_200	207	217	+	17.0857	7.49e-07	0.0236	gcccctccccc
chr1:101236654-101236987	Shared	S1PR1	0	S1PR1	S1PR1	SLC30A7	GCCCCGCCCMY-SHARED_DB_200	15	25	+	16.1857	2.08e-06	0.0359	GCTCCGCCCCT									RGCCCCGCCCH-KLF4_SPEC_DB_200	14	24	+	15.9024	2.58e-06	0.0454	GGCTCCGCCCC
chr1:101256108-101256448	Shared	S1PR1	14589	None	DPH5	S1PR1	GCCCCGCCCMY-SHARED_DB_200	71	81	-	16.9571	9.18e-07	0.0251	GCTCCGCCCCC	GGGTGKGTG-KLF4_K409Q_SPEC_DB_200	259	267	+	13.5286	1.7e-05	0.216	AGGTGTGTG	RGCCCCGCCCH-KLF4_SPEC_DB_200	72	82	-	14.7927	6.55e-06	0.0755	AGCTCCGCCCC
chr1:101411030-101411373	KLF4	S1PR1	169511	None	DPH5	S1PR1	GCCCCGCCCMY-SHARED_DB_200	72	82	+	13.2714	1.63e-05	0.0885	gccccacccaa									RGCCCCGCCCH-KLF4_SPEC_DB_200	188	198	+	16.5854	1.41e-06	0.0405	ggccctgccca
chr1:101492206-101492385	Shared	S1PR1	250687	None	DPH5	S1PR1	GCCCCGCCCMY-SHARED_DB_200	144	154	-	16.1286	2.18e-06	0.037	GACCCGCCCCC									RGCCCCGCCCH-KLF4_SPEC_DB_200	58	68	+	13.7683	1.23e-05	0.0969	tgccccaccca
chr1:101492206-101492385	Shared	S1PR1	250687	None	DPH5	S1PR1	GCCCCGCCCMY-SHARED_DB_200	144	154	-	16.1286	2.18e-06	0.037	GACCCGCCCCC									RGCCCCGCCCH-KLF4_SPEC_DB_200	145	155	-	13.122	1.9e-05	0.116	AGACCCGCCCC
chr1:1015486-1015708	KLF4	ISG15	945	None	AGRN	ISG15																	RGCCCCGCCCH-KLF4_SPEC_DB_200	191	201	-	16.439	1.75e-06	0.0405	GGCCCTGCCCT
chr1:1017476-1017643	Shared	AGRN	2476	None	AGRN	ISG15	GCCCCGCCCMY-SHARED_DB_200	148	158	+	16.4	1.56e-06	0.0325	gccccacccac									RGCCCCGCCCH-KLF4_SPEC_DB_200	147	157	+	16.6098	1.3e-06	0.0405	ggccccaccca
chr1:1019286-1019502	Shared	AGRN	617	None	AGRN	ISG15	GCCCCGCCCMY-SHARED_DB_200	196	206	-	19.4	7.65e-08	0.00955	GCCCCGCCCCC									RGCCCCGCCCH-KLF4_SPEC_DB_200	124	134	-	14.939	5.82e-06	0.0695	CGCCACGCCCC
chr1:1019286-1019502	KLF4	AGRN	617	None	AGRN	ISG15	GCCCCGCCCMY-SHARED_DB_200	196	206	-	19.4	7.65e-08	0.00955	GCCCCGCCCCC									RGCCCCGCCCH-KLF4_SPEC_DB_200	197	207	-	19.0488	7.65e-08	0.00949	GGCCCCGCCCC
chr1:1019286-1019502	Shared	AGRN	617	None	AGRN	ISG15	GCCCCGCCCMY-SHARED_DB_200	123	133	-	16.4714	1.35e-06	0.0317	GCCACGCCCCT									RGCCCCGCCCH-KLF4_SPEC_DB_200	124	134	-	14.939	5.82e-06	0.0695	CGCCACGCCCC
chr1:1019286-1019502	KLF4	AGRN	617	None	AGRN	ISG15	GCCCCGCCCMY-SHARED_DB_200	123	133	-	16.4714	1.35e-06	0.0317	GCCACGCCCCT									RGCCCCGCCCH-KLF4_SPEC_DB_200	197	207	-	19.0488	7.65e-08	0.00949	GGCCCCGCCCC
chr1:1019522-1019869	Shared	AGRN	250	None	AGRN	ISG15	GCCCCGCCCMY-SHARED_DB_200	313	323	+	16.4286	1.44e-06	0.0317	tccccgccccc									RGCCCCGCCCH-KLF4_SPEC_DB_200	291	301	+	13.122	1.9e-05	0.116	AGAcccgcccc
chr1:1019522-1019869	Shared	AGRN	250	None	AGRN	ISG15	GCCCCGCCCMY-SHARED_DB_200	313	323	+	16.4286	1.44e-06	0.0317	tccccgccccc									RGCCCCGCCCH-KLF4_SPEC_DB_200	98	108	-	15.2439	4.22e-06	0.057	GGCCGCGCCCC
chr1:1019522-1019869	Shared	AGRN	250	None	AGRN	ISG15	GCCCCGCCCMY-SHARED_DB_200	267	277	-	17.0857	7.49e-07	0.0236	GCCCCTCCCCC									RGCCCCGCCCH-KLF4_SPEC_DB_200	291	301	+	13.122	1.9e-05	0.116	AGAcccgcccc
chr1:1019522-1019869	Shared	AGRN	250	None	AGRN	ISG15	GCCCCGCCCMY-SHARED_DB_200	267	277	-	17.0857	7.49e-07	0.0236	GCCCCTCCCCC									RGCCCCGCCCH-KLF4_SPEC_DB_200	98	108	-	15.2439	4.22e-06	0.057	GGCCGCGCCCC
chr1:1019522-1019869	Shared	AGRN	250	None	AGRN	ISG15	GCCCCGCCCMY-SHARED_DB_200	292	302	+	16.1286	2.18e-06	0.037	GAcccgccccc									RGCCCCGCCCH-KLF4_SPEC_DB_200	291	301	+	13.122	1.9e-05	0.116	AGAcccgcccc
chr1:1019522-1019869	Shared	AGRN	250	None	AGRN	ISG15	GCCCCGCCCMY-SHARED_DB_200	292	302	+	16.1286	2.18e-06	0.037	GAcccgccccc									RGCCCCGCCCH-KLF4_SPEC_DB_200	98	108	-	15.2439	4.22e-06	0.057	GGCCGCGCCCC
chr1:1019522-1019869	Shared	AGRN	250	None	AGRN	ISG15	GCCCCGCCCMY-SHARED_DB_200	92	102	-	17.0857	7.49e-07	0.0236	GCCCCTCCCCC									RGCCCCGCCCH-KLF4_SPEC_DB_200	291	301	+	13.122	1.9e-05	0.116	AGAcccgcccc
chr1:1019522-1019869	Shared	AGRN	250	None	AGRN	ISG15	GCCCCGCCCMY-SHARED_DB_200	92	102	-	17.0857	7.49e-07	0.0236	GCCCCTCCCCC									RGCCCCGCCCH-KLF4_SPEC_DB_200	98	108	-	15.2439	4.22e-06	0.057	GGCCGCGCCCC
chr1:1020609-1020935	KLF4	AGRN	0	AGRN	AGRN	ISG15	GCCCCGCCCMY-SHARED_DB_200	266	276	-	18.3857	2.63e-07	0.0173	GCCCCGCCCAC									RGCCCCGCCCH-KLF4_SPEC_DB_200	267	277	-	18.1951	1.7e-07	0.0168	GGCCCCGCCCA
chr1:1020609-1020935	Shared	AGRN	0	AGRN	AGRN	ISG15	GCCCCGCCCMY-SHARED_DB_200	266	276	-	18.3857	2.63e-07	0.0173	GCCCCGCCCAC									RGCCCCGCCCH-KLF4_SPEC_DB_200	101	111	-	13.6585	1.34e-05	0.0984	GGCCCAGCCCC
chr1:1020609-1020935	Shared	AGRN	0	AGRN	AGRN	ISG15	GCCCCGCCCMY-SHARED_DB_200	266	276	-	18.3857	2.63e-07	0.0173	GCCCCGCCCAC									RGCCCCGCCCH-KLF4_SPEC_DB_200	300	310	-	17.439	6.35e-07	0.0272	GGCCCTGCCCC
chr1:1021540-1021753	Shared	AGRN	0	AGRN	AGRN	ISG15	GCCCCGCCCMY-SHARED_DB_200	121	131	-	15.7286	2.84e-06	0.043	GCCCCACCCTC									RGCCCCGCCCH-KLF4_SPEC_DB_200	122	132	-	13.622	1.37e-05	0.0989	TGCCCCACCCT
chr1:1023716-1024007	KLF4	AGRN	0	AGRN	AGRN	ISG15	GCCCCGCCCMY-SHARED_DB_200	280	290	-	14.2857	8.56e-06	0.0725	GCCCCACCCCA	GGGTGKGTG-KLF4_K409Q_SPEC_DB_200	151	159	+	13.8429	1.37e-05	0.216	AGGTGGGTG	RGCCCCGCCCH-KLF4_SPEC_DB_200	281	291	-	16.3537	1.86e-06	0.0405	AGCCCCACCCC
chr1:1023716-1024007	KLF4	AGRN	0	AGRN	AGRN	ISG15	GCCCCGCCCMY-SHARED_DB_200	153	163	-	14.2429	8.81e-06	0.0735	GCCACACCCAC	GGGTGKGTG-KLF4_K409Q_SPEC_DB_200	151	159	+	13.8429	1.37e-05	0.216	AGGTGGGTG	RGCCCCGCCCH-KLF4_SPEC_DB_200	281	291	-	16.3537	1.86e-06	0.0405	AGCCCCACCCC
chr1:1024653-1024998	Shared	AGRN	0	AGRN	AGRN	ISG15	GCCCCGCCCMY-SHARED_DB_200	95	105	+	17.0857	7.49e-07	0.0236	GCCCCTCCCCC									RGCCCCGCCCH-KLF4_SPEC_DB_200	78	88	+	16.5854	1.41e-06	0.0405	GGCCCTGCCCA
chr1:1024653-1024998	KLF4	AGRN	0	AGRN	AGRN	ISG15	GCCCCGCCCMY-SHARED_DB_200	126	136	+	14.6429	6.56e-06	0.068	GCTCCTCCCCC									RGCCCCGCCCH-KLF4_SPEC_DB_200	78	88	+	16.5854	1.41e-06	0.0405	GGCCCTGCCCA
chr1:1025143-1025347	KLF4	AGRN	0	AGRN	AGRN	ISG15									GGGTGKGTG-KLF4_K409Q_SPEC_DB_200	163	171	-	13.2	1.92e-05	0.216	GGGAGGGTG	RGCCCCGCCCH-KLF4_SPEC_DB_200	93	103	+	16.5854	1.41e-06	0.0405	GGCCCTGCCCA
chr1:1031311-1031650	KLF4	AGRN	0	AGRN	AGRN	ISG15	GCCCCGCCCMY-SHARED_DB_200	214	224	-	14.0429	1e-05	0.0737	GCCCCACCCAG									RGCCCCGCCCH-KLF4_SPEC_DB_200	215	225	-	16.6098	1.3e-06	0.0405	GGCCCCACCCA
chr1:1033021-1033371	KLF4	AGRN	0	AGRN	AGRN	ISG15	GCCCCGCCCMY-SHARED_DB_200	29	39	+	14.0714	9.89e-06	0.0737	TCCCCGCCCCG									RGCCCCGCCCH-KLF4_SPEC_DB_200	307	317	-	18.0488	2.63e-07	0.0221	GGCCCCGCCCT
chr1:1033021-1033371	KLF4	AGRN	0	AGRN	AGRN	ISG15	GCCCCGCCCMY-SHARED_DB_200	306	316	-	15.3571	3.89e-06	0.0508	GCCCCGCCCTG									RGCCCCGCCCH-KLF4_SPEC_DB_200	307	317	-	18.0488	2.63e-07	0.0221	GGCCCCGCCCT
chr1:1033021-1033371	KLF4	AGRN	0	AGRN	AGRN	ISG15	GCCCCGCCCMY-SHARED_DB_200	153	163	+	13.9429	1.1e-05	0.0754	ACCCCGCCCCG									RGCCCCGCCCH-KLF4_SPEC_DB_200	307	317	-	18.0488	2.63e-07	0.0221	GGCCCCGCCCT
chr1:1033425-1033581	Shared	AGRN	0	AGRN	AGRN	ISG15	GCCCCGCCCMY-SHARED_DB_200	11	21	-	16.8571	1.12e-06	0.0294	GCCCCGCACCC									RGCCCCGCCCH-KLF4_SPEC_DB_200	140	150	+	13.6585	1.34e-05	0.0984	ggcccagcccc
chr1:10339844-10340194	Shared	KIF1B	0	KIF1B	KIF1B	KIF1B	GCCCCGCCCMY-SHARED_DB_200	137	147	-	15.5571	3.2e-06	0.0463	GCCACGCCCTC									RGCCCCGCCCH-KLF4_SPEC_DB_200	138	148	-	15.5488	3.29e-06	0.0536	AGCCACGCCCT
chr1:103525292-103525533	Shared	RNPC3	157	None	RNPC3	AMY1B	GCCCCGCCCMY-SHARED_DB_200	215	225	+	17.0429	8.25e-07	0.0236	GCCCCGCCCCG									RGCCCCGCCCH-KLF4_SPEC_DB_200	231	241	+	16.3293	2.05e-06	0.0405	CGCCCCGCCCC
chr1:103525292-103525533	Shared	RNPC3	157	None	RNPC3	AMY1B	GCCCCGCCCMY-SHARED_DB_200	215	225	+	17.0429	8.25e-07	0.0236	GCCCCGCCCCG									RGCCCCGCCCH-KLF4_SPEC_DB_200	214	224	+	16.3293	2.05e-06	0.0405	CGCCCCGCCCC
chr1:103525637-103525831	Shared	RNPC3	0	RNPC3	RNPC3	AMY1B	GCCCCGCCCMY-SHARED_DB_200	6	16	+	17.0429	8.25e-07	0.0236	GCCCCGCCCCG									RGCCCCGCCCH-KLF4_SPEC_DB_200	5	15	+	16.3293	2.05e-06	0.0405	CGCCCCGCCCC
chr1:103525637-103525831	Shared	RNPC3	0	RNPC3	RNPC3	AMY1B	GCCCCGCCCMY-SHARED_DB_200	6	16	+	17.0429	8.25e-07	0.0236	GCCCCGCCCCG									RGCCCCGCCCH-KLF4_SPEC_DB_200	22	32	+	16.3293	2.05e-06	0.0405	CGCCCCGCCCC
chr1:103525637-103525831	Shared	RNPC3	0	RNPC3	RNPC3	AMY1B	GCCCCGCCCMY-SHARED_DB_200	6	16	+	17.0429	8.25e-07	0.0236	GCCCCGCCCCG									RGCCCCGCCCH-KLF4_SPEC_DB_200	27	37	+	15.3293	4.14e-06	0.0566	CGCCCCGCCCT
chr1:103525637-103525831	KLF4	RNPC3	0	RNPC3	RNPC3	AMY1B	GCCCCGCCCMY-SHARED_DB_200	28	38	+	15.3571	3.89e-06	0.0508	GCCCCGCCCTG									RGCCCCGCCCH-KLF4_SPEC_DB_200	5	15	+	16.3293	2.05e-06	0.0405	CGCCCCGCCCC
chr1:103525637-103525831	KLF4	RNPC3	0	RNPC3	RNPC3	AMY1B	GCCCCGCCCMY-SHARED_DB_200	28	38	+	15.3571	3.89e-06	0.0508	GCCCCGCCCTG									RGCCCCGCCCH-KLF4_SPEC_DB_200	22	32	+	16.3293	2.05e-06	0.0405	CGCCCCGCCCC
chr1:103525637-103525831	Shared	RNPC3	0	RNPC3	RNPC3	AMY1B	GCCCCGCCCMY-SHARED_DB_200	23	33	+	17.0429	8.25e-07	0.0236	GCCCCGCCCCG									RGCCCCGCCCH-KLF4_SPEC_DB_200	5	15	+	16.3293	2.05e-06	0.0405	CGCCCCGCCCC
chr1:103525637-103525831	Shared	RNPC3	0	RNPC3	RNPC3	AMY1B	GCCCCGCCCMY-SHARED_DB_200	23	33	+	17.0429	8.25e-07	0.0236	GCCCCGCCCCG									RGCCCCGCCCH-KLF4_SPEC_DB_200	22	32	+	16.3293	2.05e-06	0.0405	CGCCCCGCCCC
chr1:103525637-103525831	Shared	RNPC3	0	RNPC3	RNPC3	AMY1B	GCCCCGCCCMY-SHARED_DB_200	23	33	+	17.0429	8.25e-07	0.0236	GCCCCGCCCCG									RGCCCCGCCCH-KLF4_SPEC_DB_200	27	37	+	15.3293	4.14e-06	0.0566	CGCCCCGCCCT
chr1:10398746-10399096	Shared	PGD	0	PGD	PGD	KIF1B	GCCCCGCCCMY-SHARED_DB_200	88	98	-	15.4143	3.57e-06	0.0494	TCCCCGCCCAC	GGGTGKGTG-KLF4_K409Q_SPEC_DB_200	162	170	+	12.0286	3.93e-05	0.246	GGGTGGGCG	RGCCCCGCCCH-KLF4_SPEC_DB_200	230	240	+	14.3171	8.37e-06	0.081	GGCTCCACCCC
chr1:10399249-10399479	KLF4	PGD	0	PGD	PGD	KIF1B	GCCCCGCCCMY-SHARED_DB_200	90	100	-	13.7714	1.27e-05	0.0825	GACCCGCCCCG									RGCCCCGCCCH-KLF4_SPEC_DB_200	86	96	-	16.3293	2.05e-06	0.0405	CGCCCCGCCCC
chr1:10399249-10399479	KLF4	PGD	0	PGD	PGD	KIF1B	GCCCCGCCCMY-SHARED_DB_200	90	100	-	13.7714	1.27e-05	0.0825	GACCCGCCCCG									RGCCCCGCCCH-KLF4_SPEC_DB_200	189	199	-	16.939	8.62e-07	0.0331	AGCCCCGCCCT
chr1:10399249-10399479	Shared	PGD	0	PGD	PGD	KIF1B	GCCCCGCCCMY-SHARED_DB_200	188	198	-	17.7143	3.56e-07	0.0202	GCCCCGCCCTC									RGCCCCGCCCH-KLF4_SPEC_DB_200	86	96	-	16.3293	2.05e-06	0.0405	CGCCCCGCCCC
chr1:10399249-10399479	Shared	PGD	0	PGD	PGD	KIF1B	GCCCCGCCCMY-SHARED_DB_200	188	198	-	17.7143	3.56e-07	0.0202	GCCCCGCCCTC									RGCCCCGCCCH-KLF4_SPEC_DB_200	91	101	-	14.2317	8.81e-06	0.0827	GGACCCGCCCC
chr1:10399249-10399479	Shared	PGD	0	PGD	PGD	KIF1B	GCCCCGCCCMY-SHARED_DB_200	188	198	-	17.7143	3.56e-07	0.0202	GCCCCGCCCTC									RGCCCCGCCCH-KLF4_SPEC_DB_200	189	199	-	16.939	8.62e-07	0.0331	AGCCCCGCCCT
chr1:10399249-10399479	Shared	PGD	0	PGD	PGD	KIF1B	GCCCCGCCCMY-SHARED_DB_200	85	95	-	16.2714	1.86e-06	0.0331	GCCCCGCCCCA									RGCCCCGCCCH-KLF4_SPEC_DB_200	86	96	-	16.3293	2.05e-06	0.0405	CGCCCCGCCCC
chr1:10399249-10399479	Shared	PGD	0	PGD	PGD	KIF1B	GCCCCGCCCMY-SHARED_DB_200	85	95	-	16.2714	1.86e-06	0.0331	GCCCCGCCCCA									RGCCCCGCCCH-KLF4_SPEC_DB_200	91	101	-	14.2317	8.81e-06	0.0827	GGACCCGCCCC
chr1:10399249-10399479	KLF4	PGD	0	PGD	PGD	KIF1B	GCCCCGCCCMY-SHARED_DB_200	85	95	-	16.2714	1.86e-06	0.0331	GCCCCGCCCCA									RGCCCCGCCCH-KLF4_SPEC_DB_200	189	199	-	16.939	8.62e-07	0.0331	AGCCCCGCCCT
chr1:104057274-104057619	Shared	AMY1C	298583	None	AMY1B	AMY1C	GCCCCGCCCMY-SHARED_DB_200	112	122	-	17.0857	7.49e-07	0.0236	GCCCCTCCCCC									RGCCCCGCCCH-KLF4_SPEC_DB_200	196	206	-	13.4634	1.52e-05	0.104	GGCTCCACCCA
chr1:1040687-1041037	KLF4	AGRN	0	AGRN	HES4	ISG15	GCCCCGCCCMY-SHARED_DB_200	320	330	-	13.7143	1.3e-05	0.0831	GCCCCTCCCAG									RGCCCCGCCCH-KLF4_SPEC_DB_200	228	238	-	19.0488	7.65e-08	0.00949	GGCCCCGCCCC
chr1:1040687-1041037	KLF4	AGRN	0	AGRN	HES4	ISG15	GCCCCGCCCMY-SHARED_DB_200	320	330	-	13.7143	1.3e-05	0.0831	GCCCCTCCCAG									RGCCCCGCCCH-KLF4_SPEC_DB_200	200	210	-	19.0488	7.65e-08	0.00949	GGCCCCGCCCC
chr1:1040687-1041037	KLF4	AGRN	0	AGRN	HES4	ISG15	GCCCCGCCCMY-SHARED_DB_200	320	330	-	13.7143	1.3e-05	0.0831	GCCCCTCCCAG									RGCCCCGCCCH-KLF4_SPEC_DB_200	291	301	-	19.0488	7.65e-08	0.00949	GGCCCCGCCCC
chr1:1040687-1041037	KLF4	AGRN	0	AGRN	HES4	ISG15	GCCCCGCCCMY-SHARED_DB_200	217	227	-	13.3	1.61e-05	0.0881	TCCCCGCCCCA									RGCCCCGCCCH-KLF4_SPEC_DB_200	228	238	-	19.0488	7.65e-08	0.00949	GGCCCCGCCCC
chr1:1040687-1041037	KLF4	AGRN	0	AGRN	HES4	ISG15	GCCCCGCCCMY-SHARED_DB_200	217	227	-	13.3	1.61e-05	0.0881	TCCCCGCCCCA									RGCCCCGCCCH-KLF4_SPEC_DB_200	200	210	-	19.0488	7.65e-08	0.00949	GGCCCCGCCCC
chr1:1040687-1041037	KLF4	AGRN	0	AGRN	HES4	ISG15	GCCCCGCCCMY-SHARED_DB_200	217	227	-	13.3	1.61e-05	0.0881	TCCCCGCCCCA									RGCCCCGCCCH-KLF4_SPEC_DB_200	291	301	-	19.0488	7.65e-08	0.00949	GGCCCCGCCCC
chr1:1040687-1041037	KLF4	AGRN	0	AGRN	HES4	ISG15	GCCCCGCCCMY-SHARED_DB_200	227	237	-	18.6286	1.7e-07	0.0134	GCCCCGCCCCT									RGCCCCGCCCH-KLF4_SPEC_DB_200	228	238	-	19.0488	7.65e-08	0.00949	GGCCCCGCCCC
chr1:1040687-1041037	KLF4	AGRN	0	AGRN	HES4	ISG15	GCCCCGCCCMY-SHARED_DB_200	227	237	-	18.6286	1.7e-07	0.0134	GCCCCGCCCCT									RGCCCCGCCCH-KLF4_SPEC_DB_200	200	210	-	19.0488	7.65e-08	0.00949	GGCCCCGCCCC
chr1:1040687-1041037	Shared	AGRN	0	AGRN	HES4	ISG15	GCCCCGCCCMY-SHARED_DB_200	227	237	-	18.6286	1.7e-07	0.0134	GCCCCGCCCCT									RGCCCCGCCCH-KLF4_SPEC_DB_200	335	345	-	13.1829	1.85e-05	0.115	CGCTCCGCCCC
chr1:1040687-1041037	KLF4	AGRN	0	AGRN	HES4	ISG15	GCCCCGCCCMY-SHARED_DB_200	227	237	-	18.6286	1.7e-07	0.0134	GCCCCGCCCCT									RGCCCCGCCCH-KLF4_SPEC_DB_200	291	301	-	19.0488	7.65e-08	0.00949	GGCCCCGCCCC
chr1:1040687-1041037	KLF4	AGRN	0	AGRN	HES4	ISG15	GCCCCGCCCMY-SHARED_DB_200	256	266	-	13.7143	1.3e-05	0.0831	GCCCCTCCCAG									RGCCCCGCCCH-KLF4_SPEC_DB_200	228	238	-	19.0488	7.65e-08	0.00949	GGCCCCGCCCC
chr1:1040687-1041037	KLF4	AGRN	0	AGRN	HES4	ISG15	GCCCCGCCCMY-SHARED_DB_200	256	266	-	13.7143	1.3e-05	0.0831	GCCCCTCCCAG									RGCCCCGCCCH-KLF4_SPEC_DB_200	200	210	-	19.0488	7.65e-08	0.00949	GGCCCCGCCCC
chr1:1040687-1041037	KLF4	AGRN	0	AGRN	HES4	ISG15	GCCCCGCCCMY-SHARED_DB_200	256	266	-	13.7143	1.3e-05	0.0831	GCCCCTCCCAG									RGCCCCGCCCH-KLF4_SPEC_DB_200	291	301	-	19.0488	7.65e-08	0.00949	GGCCCCGCCCC
chr1:1040687-1041037	KLF4	AGRN	0	AGRN	HES4	ISG15	GCCCCGCCCMY-SHARED_DB_200	290	300	-	18.6286	1.7e-07	0.0134	GCCCCGCCCCT									RGCCCCGCCCH-KLF4_SPEC_DB_200	228	238	-	19.0488	7.65e-08	0.00949	GGCCCCGCCCC
chr1:1040687-1041037	KLF4	AGRN	0	AGRN	HES4	ISG15	GCCCCGCCCMY-SHARED_DB_200	290	300	-	18.6286	1.7e-07	0.0134	GCCCCGCCCCT									RGCCCCGCCCH-KLF4_SPEC_DB_200	200	210	-	19.0488	7.65e-08	0.00949	GGCCCCGCCCC
chr1:1040687-1041037	Shared	AGRN	0	AGRN	HES4	ISG15	GCCCCGCCCMY-SHARED_DB_200	290	300	-	18.6286	1.7e-07	0.0134	GCCCCGCCCCT									RGCCCCGCCCH-KLF4_SPEC_DB_200	335	345	-	13.1829	1.85e-05	0.115	CGCTCCGCCCC
chr1:1040687-1041037	KLF4	AGRN	0	AGRN	HES4	ISG15	GCCCCGCCCMY-SHARED_DB_200	290	300	-	18.6286	1.7e-07	0.0134	GCCCCGCCCCT									RGCCCCGCCCH-KLF4_SPEC_DB_200	291	301	-	19.0488	7.65e-08	0.00949	GGCCCCGCCCC
chr1:1040687-1041037	KLF4	AGRN	0	AGRN	HES4	ISG15	GCCCCGCCCMY-SHARED_DB_200	199	209	-	17.0429	8.25e-07	0.0236	GCCCCGCCCCG									RGCCCCGCCCH-KLF4_SPEC_DB_200	228	238	-	19.0488	7.65e-08	0.00949	GGCCCCGCCCC
chr1:1040687-1041037	KLF4	AGRN	0	AGRN	HES4	ISG15	GCCCCGCCCMY-SHARED_DB_200	199	209	-	17.0429	8.25e-07	0.0236	GCCCCGCCCCG									RGCCCCGCCCH-KLF4_SPEC_DB_200	200	210	-	19.0488	7.65e-08	0.00949	GGCCCCGCCCC
chr1:1040687-1041037	Shared	AGRN	0	AGRN	HES4	ISG15	GCCCCGCCCMY-SHARED_DB_200	199	209	-	17.0429	8.25e-07	0.0236	GCCCCGCCCCG									RGCCCCGCCCH-KLF4_SPEC_DB_200	335	345	-	13.1829	1.85e-05	0.115	CGCTCCGCCCC
chr1:1040687-1041037	KLF4	AGRN	0	AGRN	HES4	ISG15	GCCCCGCCCMY-SHARED_DB_200	199	209	-	17.0429	8.25e-07	0.0236	GCCCCGCCCCG									RGCCCCGCCCH-KLF4_SPEC_DB_200	291	301	-	19.0488	7.65e-08	0.00949	GGCCCCGCCCC
chr1:1040687-1041037	KLF4	AGRN	0	AGRN	HES4	ISG15	GCCCCGCCCMY-SHARED_DB_200	334	344	-	16.9571	9.18e-07	0.0251	GCTCCGCCCCC									RGCCCCGCCCH-KLF4_SPEC_DB_200	228	238	-	19.0488	7.65e-08	0.00949	GGCCCCGCCCC
chr1:1040687-1041037	KLF4	AGRN	0	AGRN	HES4	ISG15	GCCCCGCCCMY-SHARED_DB_200	334	344	-	16.9571	9.18e-07	0.0251	GCTCCGCCCCC									RGCCCCGCCCH-KLF4_SPEC_DB_200	200	210	-	19.0488	7.65e-08	0.00949	GGCCCCGCCCC
chr1:1040687-1041037	Shared	AGRN	0	AGRN	HES4	ISG15	GCCCCGCCCMY-SHARED_DB_200	334	344	-	16.9571	9.18e-07	0.0251	GCTCCGCCCCC									RGCCCCGCCCH-KLF4_SPEC_DB_200	335	345	-	13.1829	1.85e-05	0.115	CGCTCCGCCCC
chr1:1040687-1041037	KLF4	AGRN	0	AGRN	HES4	ISG15	GCCCCGCCCMY-SHARED_DB_200	334	344	-	16.9571	9.18e-07	0.0251	GCTCCGCCCCC									RGCCCCGCCCH-KLF4_SPEC_DB_200	291	301	-	19.0488	7.65e-08	0.00949	GGCCCCGCCCC
chr1:1040687-1041037	KLF4	AGRN	0	AGRN	HES4	ISG15	GCCCCGCCCMY-SHARED_DB_200	222	232	-	14.7286	6.2e-06	0.0658	GCCCCTCCCCG									RGCCCCGCCCH-KLF4_SPEC_DB_200	228	238	-	19.0488	7.65e-08	0.00949	GGCCCCGCCCC
chr1:1040687-1041037	KLF4	AGRN	0	AGRN	HES4	ISG15	GCCCCGCCCMY-SHARED_DB_200	222	232	-	14.7286	6.2e-06	0.0658	GCCCCTCCCCG									RGCCCCGCCCH-KLF4_SPEC_DB_200	200	210	-	19.0488	7.65e-08	0.00949	GGCCCCGCCCC
chr1:1040687-1041037	KLF4	AGRN	0	AGRN	HES4	ISG15	GCCCCGCCCMY-SHARED_DB_200	222	232	-	14.7286	6.2e-06	0.0658	GCCCCTCCCCG									RGCCCCGCCCH-KLF4_SPEC_DB_200	291	301	-	19.0488	7.65e-08	0.00949	GGCCCCGCCCC
chr1:1041079-1041302	Shared	AGRN	0	AGRN	HES4	ISG15	GCCCCGCCCMY-SHARED_DB_200	17	27	-	16.9571	9.18e-07	0.0251	GCTCCGCCCCC									RGCCCCGCCCH-KLF4_SPEC_DB_200	18	28	-	13.1829	1.85e-05	0.115	CGCTCCGCCCC
chr1:1041079-1041302	Shared	AGRN	0	AGRN	HES4	ISG15	GCCCCGCCCMY-SHARED_DB_200	17	27	-	16.9571	9.18e-07	0.0251	GCTCCGCCCCC									RGCCCCGCCCH-KLF4_SPEC_DB_200	80	90	+	13.5366	1.46e-05	0.101	AGCCCCGCCCG
chr1:10415180-10415392	Shared	PGD	0	PGD	CENPS-CORT	PGD	GCCCCGCCCMY-SHARED_DB_200	158	168	-	15.4	3.68e-06	0.0494	GCCCCTCCCTC									RGCCCCGCCCH-KLF4_SPEC_DB_200	31	41	+	12.9146	2.13e-05	0.122	TGCCTCGCCCT
chr1:10430521-10430808	Shared	CENPS	0	CENPS-CORT,CENPS	CENPS	PGD	GCCCCGCCCMY-SHARED_DB_200	144	154	+	16.3	1.76e-06	0.0331	ACCCCGCCCCC
chr1:10475126-10475297	KLF4	PEX14	0	PEX14	DFFA	CENPS-CORT	GCCCCGCCCMY-SHARED_DB_200	14	24	+	13.9571	1.09e-05	0.0753	gcccctcccca	GGGTGKGTG-KLF4_K409Q_SPEC_DB_200	161	169	+	13.2	1.92e-05	0.216	GGGAGGGTG	RGCCCCGCCCH-KLF4_SPEC_DB_200	8	18	+	17.939	3.56e-07	0.0221	Agccccgcccc
chr1:10475126-10475297	Shared	PEX14	0	PEX14	DFFA	CENPS-CORT	GCCCCGCCCMY-SHARED_DB_200	9	19	+	18.6286	1.7e-07	0.0134	gccccgcccct	GGGTGKGTG-KLF4_K409Q_SPEC_DB_200	161	169	+	13.2	1.92e-05	0.216	GGGAGGGTG	RGCCCCGCCCH-KLF4_SPEC_DB_200	8	18	+	17.939	3.56e-07	0.0221	Agccccgcccc
chr1:10475126-10475297	KLF4	PEX14	0	PEX14	DFFA	CENPS-CORT	GCCCCGCCCMY-SHARED_DB_200	40	50	+	17.0857	7.49e-07	0.0236	gcccctccccC	GGGTGKGTG-KLF4_K409Q_SPEC_DB_200	161	169	+	13.2	1.92e-05	0.216	GGGAGGGTG	RGCCCCGCCCH-KLF4_SPEC_DB_200	8	18	+	17.939	3.56e-07	0.0221	Agccccgcccc
chr1:104878536-104878858	KLF4	AMY1C	1119845	None	AMY1B	AMY1C	GCCCCGCCCMY-SHARED_DB_200	74	84	-	16.6429	1.24e-06	0.0303	GCCCCACCCCT									RGCCCCGCCCH-KLF4_SPEC_DB_200	75	85	-	17.4634	5.42e-07	0.0261	GGCCCCACCCC
chr1:1050782-1051098	Shared	AGRN	0	AGRN	HES4	RNF223	GCCCCGCCCMY-SHARED_DB_200	117	127	+	18.6286	1.7e-07	0.0134	GCCCCGCCCCT									RGCCCCGCCCH-KLF4_SPEC_DB_200	116	126	+	17.939	3.56e-07	0.0221	AGCCCCGCCCC
chr1:1051174-1051388	Shared	AGRN	0	AGRN	HES4	RNF223	GCCCCGCCCMY-SHARED_DB_200	202	212	-	19.4	7.65e-08	0.00955	GCCCCGCCCCC									RGCCCCGCCCH-KLF4_SPEC_DB_200	203	213	-	16.3293	2.05e-06	0.0405	CGCCCCGCCCC
chr1:10541354-10541692	Shared	PEX14	0	PEX14	DFFA	CENPS-CORT	GCCCCGCCCMY-SHARED_DB_200	140	150	-	19.4	7.65e-08	0.00955	GCCCCGCCCCC									RGCCCCGCCCH-KLF4_SPEC_DB_200	148	158	+	12.6341	2.43e-05	0.129	GGCCGTGCCCT
chr1:10541354-10541692	KLF4	PEX14	0	PEX14	DFFA	CENPS-CORT	GCCCCGCCCMY-SHARED_DB_200	140	150	-	19.4	7.65e-08	0.00955	GCCCCGCCCCC									RGCCCCGCCCH-KLF4_SPEC_DB_200	141	151	-	19.0488	7.65e-08	0.00949	GGCCCCGCCCC
chr1:10541354-10541692	Shared	PEX14	0	PEX14	DFFA	CENPS-CORT	GCCCCGCCCMY-SHARED_DB_200	140	150	-	19.4	7.65e-08	0.00955	GCCCCGCCCCC									RGCCCCGCCCH-KLF4_SPEC_DB_200	104	114	+	15.3293	4.14e-06	0.0566	AGCCCTGCCCT
chr1:1059236-1059462	KLF4	AGRN	3117	None	HES4	AGRN	GCCCCGCCCMY-SHARED_DB_200	150	160	+	19.4	7.65e-08	0.00955	gccccgccccc									RGCCCCGCCCH-KLF4_SPEC_DB_200	144	154	+	19.0488	7.65e-08	0.00949	Ggccccgcccc
chr1:1059236-1059462	Shared	AGRN	3117	None	HES4	AGRN	GCCCCGCCCMY-SHARED_DB_200	150	160	+	19.4	7.65e-08	0.00955	gccccgccccc									RGCCCCGCCCH-KLF4_SPEC_DB_200	149	159	+	16.3293	2.05e-06	0.0405	cgccccgcccc
chr1:1059236-1059462	KLF4	AGRN	3117	None	HES4	AGRN	GCCCCGCCCMY-SHARED_DB_200	145	155	+	17.0429	8.25e-07	0.0236	gccccgccccg									RGCCCCGCCCH-KLF4_SPEC_DB_200	144	154	+	19.0488	7.65e-08	0.00949	Ggccccgcccc
chr1:1059236-1059462	Shared	AGRN	3117	None	HES4	AGRN	GCCCCGCCCMY-SHARED_DB_200	145	155	+	17.0429	8.25e-07	0.0236	gccccgccccg									RGCCCCGCCCH-KLF4_SPEC_DB_200	149	159	+	16.3293	2.05e-06	0.0405	cgccccgcccc
chr1:1059494-1059835	Shared	AGRN	3375	None	HES4	AGRN	GCCCCGCCCMY-SHARED_DB_200	134	144	-	17.2429	6.56e-07	0.0236	GCCACGCCCCC									RGCCCCGCCCH-KLF4_SPEC_DB_200	187	197	-	15.9024	2.58e-06	0.0454	GGCTCCGCCCC
chr1:1059494-1059835	Shared	AGRN	3375	None	HES4	AGRN	GCCCCGCCCMY-SHARED_DB_200	134	144	-	17.2429	6.56e-07	0.0236	GCCACGCCCCC									RGCCCCGCCCH-KLF4_SPEC_DB_200	148	158	-	17.6585	4.49e-07	0.0255	GGCCACGCCCC
chr1:1059494-1059835	Shared	AGRN	3375	None	HES4	AGRN	GCCCCGCCCMY-SHARED_DB_200	134	144	-	17.2429	6.56e-07	0.0236	GCCACGCCCCC									RGCCCCGCCCH-KLF4_SPEC_DB_200	135	145	-	17.6585	4.49e-07	0.0255	GGCCACGCCCC
chr1:1059494-1059835	Shared	AGRN	3375	None	HES4	AGRN	GCCCCGCCCMY-SHARED_DB_200	134	144	-	17.2429	6.56e-07	0.0236	GCCACGCCCCC									RGCCCCGCCCH-KLF4_SPEC_DB_200	225	235	-	12.6585	2.4e-05	0.128	GGCCGCACCCT
chr1:1059494-1059835	Shared	AGRN	3375	None	HES4	AGRN	GCCCCGCCCMY-SHARED_DB_200	134	144	-	17.2429	6.56e-07	0.0236	GCCACGCCCCC									RGCCCCGCCCH-KLF4_SPEC_DB_200	173	183	-	15.6463	3.15e-06	0.0517	AGCCTCGCCCC
chr1:1059494-1059835	Shared	AGRN	3375	None	HES4	AGRN	GCCCCGCCCMY-SHARED_DB_200	134	144	-	17.2429	6.56e-07	0.0236	GCCACGCCCCC									RGCCCCGCCCH-KLF4_SPEC_DB_200	160	170	-	14.8171	6.3e-06	0.0738	TGCCACGCCCC
chr1:1059494-1059835	KLF4	AGRN	3375	None	HES4	AGRN	GCCCCGCCCMY-SHARED_DB_200	159	169	-	14.8857	5.53e-06	0.0633	GCCACGCCCCG									RGCCCCGCCCH-KLF4_SPEC_DB_200	187	197	-	15.9024	2.58e-06	0.0454	GGCTCCGCCCC
chr1:1059494-1059835	KLF4	AGRN	3375	None	HES4	AGRN	GCCCCGCCCMY-SHARED_DB_200	159	169	-	14.8857	5.53e-06	0.0633	GCCACGCCCCG									RGCCCCGCCCH-KLF4_SPEC_DB_200	148	158	-	17.6585	4.49e-07	0.0255	GGCCACGCCCC
chr1:1059494-1059835	KLF4	AGRN	3375	None	HES4	AGRN	GCCCCGCCCMY-SHARED_DB_200	159	169	-	14.8857	5.53e-06	0.0633	GCCACGCCCCG									RGCCCCGCCCH-KLF4_SPEC_DB_200	135	145	-	17.6585	4.49e-07	0.0255	GGCCACGCCCC
chr1:1059494-1059835	Shared	AGRN	3375	None	HES4	AGRN	GCCCCGCCCMY-SHARED_DB_200	186	196	-	16.9571	9.18e-07	0.0251	GCTCCGCCCCC									RGCCCCGCCCH-KLF4_SPEC_DB_200	187	197	-	15.9024	2.58e-06	0.0454	GGCTCCGCCCC
chr1:1059494-1059835	Shared	AGRN	3375	None	HES4	AGRN	GCCCCGCCCMY-SHARED_DB_200	186	196	-	16.9571	9.18e-07	0.0251	GCTCCGCCCCC									RGCCCCGCCCH-KLF4_SPEC_DB_200	148	158	-	17.6585	4.49e-07	0.0255	GGCCACGCCCC
chr1:1059494-1059835	Shared	AGRN	3375	None	HES4	AGRN	GCCCCGCCCMY-SHARED_DB_200	186	196	-	16.9571	9.18e-07	0.0251	GCTCCGCCCCC									RGCCCCGCCCH-KLF4_SPEC_DB_200	135	145	-	17.6585	4.49e-07	0.0255	GGCCACGCCCC
chr1:1059494-1059835	Shared	AGRN	3375	None	HES4	AGRN	GCCCCGCCCMY-SHARED_DB_200	186	196	-	16.9571	9.18e-07	0.0251	GCTCCGCCCCC									RGCCCCGCCCH-KLF4_SPEC_DB_200	225	235	-	12.6585	2.4e-05	0.128	GGCCGCACCCT
chr1:1059494-1059835	Shared	AGRN	3375	None	HES4	AGRN	GCCCCGCCCMY-SHARED_DB_200	186	196	-	16.9571	9.18e-07	0.0251	GCTCCGCCCCC									RGCCCCGCCCH-KLF4_SPEC_DB_200	173	183	-	15.6463	3.15e-06	0.0517	AGCCTCGCCCC
chr1:1059494-1059835	Shared	AGRN	3375	None	HES4	AGRN	GCCCCGCCCMY-SHARED_DB_200	186	196	-	16.9571	9.18e-07	0.0251	GCTCCGCCCCC									RGCCCCGCCCH-KLF4_SPEC_DB_200	160	170	-	14.8171	6.3e-06	0.0738	TGCCACGCCCC
chr1:1059494-1059835	KLF4	AGRN	3375	None	HES4	AGRN	GCCCCGCCCMY-SHARED_DB_200	147	157	-	14.8857	5.53e-06	0.0633	GCCACGCCCCG									RGCCCCGCCCH-KLF4_SPEC_DB_200	187	197	-	15.9024	2.58e-06	0.0454	GGCTCCGCCCC
chr1:1059494-1059835	KLF4	AGRN	3375	None	HES4	AGRN	GCCCCGCCCMY-SHARED_DB_200	147	157	-	14.8857	5.53e-06	0.0633	GCCACGCCCCG									RGCCCCGCCCH-KLF4_SPEC_DB_200	148	158	-	17.6585	4.49e-07	0.0255	GGCCACGCCCC
chr1:1059494-1059835	KLF4	AGRN	3375	None	HES4	AGRN	GCCCCGCCCMY-SHARED_DB_200	147	157	-	14.8857	5.53e-06	0.0633	GCCACGCCCCG									RGCCCCGCCCH-KLF4_SPEC_DB_200	135	145	-	17.6585	4.49e-07	0.0255	GGCCACGCCCC
chr1:1062303-1062507	KLF4	AGRN	6184	None	HES4	AGRN																	RGCCCCGCCCH-KLF4_SPEC_DB_200	108	118	-	16.3293	2.05e-06	0.0405	AGCCCTGCCCC
chr1:10631931-10632206	Shared	PEX14	1172	None	DFFA	PEX14	GCCCCGCCCMY-SHARED_DB_200	122	132	+	16.4286	1.44e-06	0.0317	TCCCCGCCCCC									RGCCCCGCCCH-KLF4_SPEC_DB_200	121	131	+	13.7561	1.25e-05	0.0971	GTCCCCGCCCC
chr1:10634687-10635034	KLF4	CASZ1	1569	None	DFFA	CASZ1	GCCCCGCCCMY-SHARED_DB_200	244	254	-	16.2714	1.86e-06	0.0331	GCCCCGCCCCA									RGCCCCGCCCH-KLF4_SPEC_DB_200	245	255	-	19.0488	7.65e-08	0.00949	GGCCCCGCCCC
chr1:10648975-10649252	Shared	CASZ1	0	CASZ1	CASZ1	PEX14	GCCCCGCCCMY-SHARED_DB_200	24	34	+	16.4	1.56e-06	0.0325	GCCCCACCCAC	GGGTGKGTG-KLF4_K409Q_SPEC_DB_200	28	36	-	16.4286	2.23e-06	0.154	GGGTGGGTG	RGCCCCGCCCH-KLF4_SPEC_DB_200	23	33	+	15.5	3.43e-06	0.0539	AGCCCCACCCA
chr1:10648975-10649252	Shared	CASZ1	0	CASZ1	CASZ1	PEX14	GCCCCGCCCMY-SHARED_DB_200	24	34	+	16.4	1.56e-06	0.0325	GCCCCACCCAC	GGGTGKGTG-KLF4_K409Q_SPEC_DB_200	260	268	+	12.1	3.75e-05	0.246	GGGCGGGTG	RGCCCCGCCCH-KLF4_SPEC_DB_200	23	33	+	15.5	3.43e-06	0.0539	AGCCCCACCCA
chr1:10663360-10663568	KLF4	CASZ1	0	CASZ1	CASZ1	PEX14	GCCCCGCCCMY-SHARED_DB_200	62	72	-	16.2714	1.86e-06	0.0331	GCCCCGCCCCA									RGCCCCGCCCH-KLF4_SPEC_DB_200	63	73	-	17.939	3.56e-07	0.0221	AGCCCCGCCCC
chr1:10663591-10663835	KLF4	CASZ1	0	CASZ1	CASZ1	PEX14																	RGCCCCGCCCH-KLF4_SPEC_DB_200	199	209	-	16.7561	1.07e-06	0.0389	GGCCTCGCCCC
chr1:10667836-10668166	Shared	CASZ1	0	CASZ1	CASZ1	PEX14	GCCCCGCCCMY-SHARED_DB_200	102	112	+	16.1286	2.18e-06	0.037	GACCCGCCCCC									RGCCCCGCCCH-KLF4_SPEC_DB_200	101	111	+	14.2317	8.81e-06	0.0827	GGACCCGCCCC
chr1:1066817-1066967	KLF4	RNF223	3999	None	HES4	RNF223	GCCCCGCCCMY-SHARED_DB_200	133	143	-	14.8429	5.74e-06	0.0633	GCCCCGCCTCC	GGGTGKGTG-KLF4_K409Q_SPEC_DB_200	122	130	+	16.1143	4.95e-06	0.159	GGGTGTGTG	RGCCCCGCCCH-KLF4_SPEC_DB_200	134	144	-	15.7195	2.9e-06	0.0485	GGCCCCGCCTC
chr1:1066817-1066967	KLF4	RNF223	3999	None	HES4	RNF223	GCCCCGCCCMY-SHARED_DB_200	133	143	-	14.8429	5.74e-06	0.0633	GCCCCGCCTCC	GGGTGKGTG-KLF4_K409Q_SPEC_DB_200	118	126	+	16.4286	2.23e-06	0.154	GGGTGGGTG	RGCCCCGCCCH-KLF4_SPEC_DB_200	134	144	-	15.7195	2.9e-06	0.0485	GGCCCCGCCTC
chr1:1067326-1067667	KLF4	RNF223	3299	None	HES4	RNF223																	RGCCCCGCCCH-KLF4_SPEC_DB_200	172	182	-	17.439	6.35e-07	0.0272	GGCCCTGCCCC
chr1:10675961-10676121	KLF4	CASZ1	0	CASZ1	CASZ1	PEX14	GCCCCGCCCMY-SHARED_DB_200	99	109	-	13.0429	1.96e-05	0.0969	GCCCCTCCCTG									RGCCCCGCCCH-KLF4_SPEC_DB_200	119	129	-	16.939	8.62e-07	0.0331	AGCCCCGCCCT
chr1:10675961-10676121	Shared	CASZ1	0	CASZ1	CASZ1	PEX14	GCCCCGCCCMY-SHARED_DB_200	118	128	-	17.7143	3.56e-07	0.0202	GCCCCGCCCTC									RGCCCCGCCCH-KLF4_SPEC_DB_200	119	129	-	16.939	8.62e-07	0.0331	AGCCCCGCCCT
chr1:1067808-1068131	Shared	RNF223	2835	None	HES4	RNF223	GCCCCGCCCMY-SHARED_DB_200	9	19	-	15.5286	3.32e-06	0.0472	ACCCCGCCCCT
chr1:10680522-10680872	KLF4	CASZ1	0	CASZ1	CASZ1	PEX14	GCCCCGCCCMY-SHARED_DB_200	106	116	+	12.9	2.16e-05	0.103	GCCACACCCCG									RGCCCCGCCCH-KLF4_SPEC_DB_200	105	115	+	16.0732	2.26e-06	0.0417	GGCCACACCCC
chr1:1068665-1069015	KLF4	RNF223	1951	None	HES4	RNF223	GCCCCGCCCMY-SHARED_DB_200	175	185	-	15.2714	4.25e-06	0.0537	GCTCCGCCCTC	GGGTGKGTG-KLF4_K409Q_SPEC_DB_200	190	198	+	12.0286	3.93e-05	0.246	GGGTGGGCG	RGCCCCGCCCH-KLF4_SPEC_DB_200	113	123	-	19.0488	7.65e-08	0.00949	GGCCCCGCCCC
chr1:1068665-1069015	KLF4	RNF223	1951	None	HES4	RNF223	GCCCCGCCCMY-SHARED_DB_200	175	185	-	15.2714	4.25e-06	0.0537	GCTCCGCCCTC	GGGTGKGTG-KLF4_K409Q_SPEC_DB_200	190	198	+	12.0286	3.93e-05	0.246	GGGTGGGCG	RGCCCCGCCCH-KLF4_SPEC_DB_200	152	162	-	19.0488	7.65e-08	0.00949	GGCCCCGCCCC
chr1:1068665-1069015	Shared	RNF223	1951	None	HES4	RNF223	GCCCCGCCCMY-SHARED_DB_200	112	122	-	17.0429	8.25e-07	0.0236	GCCCCGCCCCG	GGGTGKGTG-KLF4_K409Q_SPEC_DB_200	190	198	+	12.0286	3.93e-05	0.246	GGGTGGGCG	RGCCCCGCCCH-KLF4_SPEC_DB_200	176	186	-	14.9024	5.94e-06	0.0704	GGCTCCGCCCT
chr1:1068665-1069015	KLF4	RNF223	1951	None	HES4	RNF223	GCCCCGCCCMY-SHARED_DB_200	112	122	-	17.0429	8.25e-07	0.0236	GCCCCGCCCCG	GGGTGKGTG-KLF4_K409Q_SPEC_DB_200	190	198	+	12.0286	3.93e-05	0.246	GGGTGGGCG	RGCCCCGCCCH-KLF4_SPEC_DB_200	113	123	-	19.0488	7.65e-08	0.00949	GGCCCCGCCCC
chr1:1068665-1069015	KLF4	RNF223	1951	None	HES4	RNF223	GCCCCGCCCMY-SHARED_DB_200	112	122	-	17.0429	8.25e-07	0.0236	GCCCCGCCCCG	GGGTGKGTG-KLF4_K409Q_SPEC_DB_200	190	198	+	12.0286	3.93e-05	0.246	GGGTGGGCG	RGCCCCGCCCH-KLF4_SPEC_DB_200	152	162	-	19.0488	7.65e-08	0.00949	GGCCCCGCCCC
chr1:1068665-1069015	Shared	RNF223	1951	None	HES4	RNF223	GCCCCGCCCMY-SHARED_DB_200	151	161	-	17.0429	8.25e-07	0.0236	GCCCCGCCCCG	GGGTGKGTG-KLF4_K409Q_SPEC_DB_200	190	198	+	12.0286	3.93e-05	0.246	GGGTGGGCG	RGCCCCGCCCH-KLF4_SPEC_DB_200	176	186	-	14.9024	5.94e-06	0.0704	GGCTCCGCCCT
chr1:1068665-1069015	KLF4	RNF223	1951	None	HES4	RNF223	GCCCCGCCCMY-SHARED_DB_200	151	161	-	17.0429	8.25e-07	0.0236	GCCCCGCCCCG	GGGTGKGTG-KLF4_K409Q_SPEC_DB_200	190	198	+	12.0286	3.93e-05	0.246	GGGTGGGCG	RGCCCCGCCCH-KLF4_SPEC_DB_200	113	123	-	19.0488	7.65e-08	0.00949	GGCCCCGCCCC
chr1:1068665-1069015	KLF4	RNF223	1951	None	HES4	RNF223	GCCCCGCCCMY-SHARED_DB_200	151	161	-	17.0429	8.25e-07	0.0236	GCCCCGCCCCG	GGGTGKGTG-KLF4_K409Q_SPEC_DB_200	190	198	+	12.0286	3.93e-05	0.246	GGGTGGGCG	RGCCCCGCCCH-KLF4_SPEC_DB_200	152	162	-	19.0488	7.65e-08	0.00949	GGCCCCGCCCC
chr1:10686795-10687063	Shared	CASZ1	0	CASZ1	CASZ1	PEX14	GCCCCGCCCMY-SHARED_DB_200	12	22	+	17.0857	7.49e-07	0.0236	GCCCCTCCCCC
chr1:10690638-10690804	Shared	CASZ1	0	CASZ1	CASZ1	PEX14	GCCCCGCCCMY-SHARED_DB_200	137	147	+	16.6429	1.24e-06	0.0303	GCCCCACCCCT									RGCCCCGCCCH-KLF4_SPEC_DB_200	136	146	+	16.3537	1.86e-06	0.0405	AGCCCCACCCC
chr1:1069169-1069516	KLF4	RNF223	1450	None	HES4	RNF223	GCCCCGCCCMY-SHARED_DB_200	12	22	+	13.9571	1.09e-05	0.0753	GCCCCTCCCCA									RGCCCCGCCCH-KLF4_SPEC_DB_200	192	202	-	17.6585	4.49e-07	0.0255	GGCCACGCCCC
chr1:1069169-1069516	KLF4	RNF223	1450	None	HES4	RNF223	GCCCCGCCCMY-SHARED_DB_200	12	22	+	13.9571	1.09e-05	0.0753	GCCCCTCCCCA									RGCCCCGCCCH-KLF4_SPEC_DB_200	207	217	-	17.6585	4.49e-07	0.0255	GGCCACGCCCC
chr1:1069169-1069516	KLF4	RNF223	1450	None	HES4	RNF223	GCCCCGCCCMY-SHARED_DB_200	206	216	-	14.8857	5.53e-06	0.0633	GCCACGCCCCG									RGCCCCGCCCH-KLF4_SPEC_DB_200	192	202	-	17.6585	4.49e-07	0.0255	GGCCACGCCCC
chr1:1069169-1069516	KLF4	RNF223	1450	None	HES4	RNF223	GCCCCGCCCMY-SHARED_DB_200	206	216	-	14.8857	5.53e-06	0.0633	GCCACGCCCCG									RGCCCCGCCCH-KLF4_SPEC_DB_200	207	217	-	17.6585	4.49e-07	0.0255	GGCCACGCCCC
chr1:1069169-1069516	Shared	RNF223	1450	None	HES4	RNF223	GCCCCGCCCMY-SHARED_DB_200	191	201	-	17.2429	6.56e-07	0.0236	GCCACGCCCCC									RGCCCCGCCCH-KLF4_SPEC_DB_200	192	202	-	17.6585	4.49e-07	0.0255	GGCCACGCCCC
chr1:1069169-1069516	Shared	RNF223	1450	None	HES4	RNF223	GCCCCGCCCMY-SHARED_DB_200	191	201	-	17.2429	6.56e-07	0.0236	GCCACGCCCCC									RGCCCCGCCCH-KLF4_SPEC_DB_200	207	217	-	17.6585	4.49e-07	0.0255	GGCCACGCCCC
chr1:1069169-1069516	Shared	RNF223	1450	None	HES4	RNF223	GCCCCGCCCMY-SHARED_DB_200	246	256	+	17.0857	7.49e-07	0.0236	GCCCCTCCCCC									RGCCCCGCCCH-KLF4_SPEC_DB_200	192	202	-	17.6585	4.49e-07	0.0255	GGCCACGCCCC
chr1:1069169-1069516	Shared	RNF223	1450	None	HES4	RNF223	GCCCCGCCCMY-SHARED_DB_200	246	256	+	17.0857	7.49e-07	0.0236	GCCCCTCCCCC									RGCCCCGCCCH-KLF4_SPEC_DB_200	207	217	-	17.6585	4.49e-07	0.0255	GGCCACGCCCC
chr1:10692404-10692751	Shared	CASZ1	0	CASZ1	CASZ1	PEX14	GCCCCGCCCMY-SHARED_DB_200	17	27	-	17.4143	5.62e-07	0.0236	GCCCCACCCCC	GGGTGKGTG-KLF4_K409Q_SPEC_DB_200	301	309	-	12.8429	2.69e-05	0.227	GGATGGGTG	RGCCCCGCCCH-KLF4_SPEC_DB_200	18	28	-	17.4634	5.42e-07	0.0261	GGCCCCACCCC
chr1:10692404-10692751	KLF4	CASZ1	0	CASZ1	CASZ1	PEX14	GCCCCGCCCMY-SHARED_DB_200	95	105	-	13.0429	1.96e-05	0.0969	GCCCCTCCCTG	GGGTGKGTG-KLF4_K409Q_SPEC_DB_200	301	309	-	12.8429	2.69e-05	0.227	GGATGGGTG	RGCCCCGCCCH-KLF4_SPEC_DB_200	18	28	-	17.4634	5.42e-07	0.0261	GGCCCCACCCC
chr1:10706517-10706761	KLF4	CASZ1	0	CASZ1	CASZ1	PEX14	GCCCCGCCCMY-SHARED_DB_200	210	220	-	13.8286	1.22e-05	0.0804	GCTCCGCCCCA									RGCCCCGCCCH-KLF4_SPEC_DB_200	211	221	-	15.9024	2.58e-06	0.0454	GGCTCCGCCCC
chr1:107140382-107140546	Shared	NTNG1	0	NTNG1	NTNG1	PRMT6	GCCCCGCCCMY-SHARED_DB_200	46	56	-	16.4286	1.44e-06	0.0317	TCCCCGCCCCC
chr1:1073730-1074070	KLF4	RNF223	0	RNF223	HES4	C1orf159	GCCCCGCCCMY-SHARED_DB_200	231	241	+	13.3714	1.57e-05	0.0879	GCCCCACCCTG									RGCCCCGCCCH-KLF4_SPEC_DB_200	209	219	+	17.4634	5.42e-07	0.0261	GGCCCCACCCC
chr1:1073730-1074070	KLF4	RNF223	0	RNF223	HES4	C1orf159	GCCCCGCCCMY-SHARED_DB_200	231	241	+	13.3714	1.57e-05	0.0879	GCCCCACCCTG									RGCCCCGCCCH-KLF4_SPEC_DB_200	30	40	+	16.2073	2.15e-06	0.0405	TGCCCCGCCCC
chr1:1073730-1074070	KLF4	RNF223	0	RNF223	HES4	C1orf159	GCCCCGCCCMY-SHARED_DB_200	31	41	+	16.2714	1.86e-06	0.0331	GCCCCGCCCCA									RGCCCCGCCCH-KLF4_SPEC_DB_200	209	219	+	17.4634	5.42e-07	0.0261	GGCCCCACCCC
chr1:1073730-1074070	Shared	RNF223	0	RNF223	HES4	C1orf159	GCCCCGCCCMY-SHARED_DB_200	31	41	+	16.2714	1.86e-06	0.0331	GCCCCGCCCCA									RGCCCCGCCCH-KLF4_SPEC_DB_200	35	45	+	14.7439	6.79e-06	0.0761	CGCCCCACCCC
chr1:1073730-1074070	Shared	RNF223	0	RNF223	HES4	C1orf159	GCCCCGCCCMY-SHARED_DB_200	31	41	+	16.2714	1.86e-06	0.0331	GCCCCGCCCCA									RGCCCCGCCCH-KLF4_SPEC_DB_200	230	240	+	13.622	1.37e-05	0.0989	TGCCCCACCCT
chr1:1073730-1074070	Shared	RNF223	0	RNF223	HES4	C1orf159	GCCCCGCCCMY-SHARED_DB_200	31	41	+	16.2714	1.86e-06	0.0331	GCCCCGCCCCA									RGCCCCGCCCH-KLF4_SPEC_DB_200	30	40	+	16.2073	2.15e-06	0.0405	TGCCCCGCCCC
chr1:1073730-1074070	KLF4	RNF223	0	RNF223	HES4	C1orf159	GCCCCGCCCMY-SHARED_DB_200	36	46	+	16.6429	1.24e-06	0.0303	GCCCCACCCCT									RGCCCCGCCCH-KLF4_SPEC_DB_200	209	219	+	17.4634	5.42e-07	0.0261	GGCCCCACCCC
chr1:1073730-1074070	Shared	RNF223	0	RNF223	HES4	C1orf159	GCCCCGCCCMY-SHARED_DB_200	36	46	+	16.6429	1.24e-06	0.0303	GCCCCACCCCT									RGCCCCGCCCH-KLF4_SPEC_DB_200	35	45	+	14.7439	6.79e-06	0.0761	CGCCCCACCCC
chr1:1073730-1074070	Shared	RNF223	0	RNF223	HES4	C1orf159	GCCCCGCCCMY-SHARED_DB_200	36	46	+	16.6429	1.24e-06	0.0303	GCCCCACCCCT									RGCCCCGCCCH-KLF4_SPEC_DB_200	230	240	+	13.622	1.37e-05	0.0989	TGCCCCACCCT
chr1:1073730-1074070	Shared	RNF223	0	RNF223	HES4	C1orf159	GCCCCGCCCMY-SHARED_DB_200	36	46	+	16.6429	1.24e-06	0.0303	GCCCCACCCCT									RGCCCCGCCCH-KLF4_SPEC_DB_200	30	40	+	16.2073	2.15e-06	0.0405	TGCCCCGCCCC
chr1:1073730-1074070	KLF4	RNF223	0	RNF223	HES4	C1orf159	GCCCCGCCCMY-SHARED_DB_200	210	220	+	16.6429	1.24e-06	0.0303	GCCCCACCCCT									RGCCCCGCCCH-KLF4_SPEC_DB_200	209	219	+	17.4634	5.42e-07	0.0261	GGCCCCACCCC
chr1:1073730-1074070	Shared	RNF223	0	RNF223	HES4	C1orf159	GCCCCGCCCMY-SHARED_DB_200	210	220	+	16.6429	1.24e-06	0.0303	GCCCCACCCCT									RGCCCCGCCCH-KLF4_SPEC_DB_200	35	45	+	14.7439	6.79e-06	0.0761	CGCCCCACCCC
chr1:1073730-1074070	Shared	RNF223	0	RNF223	HES4	C1orf159	GCCCCGCCCMY-SHARED_DB_200	210	220	+	16.6429	1.24e-06	0.0303	GCCCCACCCCT									RGCCCCGCCCH-KLF4_SPEC_DB_200	230	240	+	13.622	1.37e-05	0.0989	TGCCCCACCCT
chr1:1073730-1074070	Shared	RNF223	0	RNF223	HES4	C1orf159	GCCCCGCCCMY-SHARED_DB_200	210	220	+	16.6429	1.24e-06	0.0303	GCCCCACCCCT									RGCCCCGCCCH-KLF4_SPEC_DB_200	30	40	+	16.2073	2.15e-06	0.0405	TGCCCCGCCCC
chr1:10745373-10745701	KLF4	CASZ1	0	CASZ1	CASZ1	PEX14																	RGCCCCGCCCH-KLF4_SPEC_DB_200	111	121	-	16.5854	1.41e-06	0.0405	GGCCCTGCCCA
chr1:10759471-10759819	Shared	CASZ1	0	CASZ1	CASZ1	PEX14	GCCCCGCCCMY-SHARED_DB_200	236	246	-	15.4	3.68e-06	0.0494	GCCCCTCCCTC									RGCCCCGCCCH-KLF4_SPEC_DB_200	103	113	-	12.7195	2.32e-05	0.127	GGCCATGCCTC
chr1:10779161-10779511	Shared	CASZ1	0	CASZ1	CASZ1	PEX14	GCCCCGCCCMY-SHARED_DB_200	322	332	+	19.4	7.65e-08	0.00955	gccccgccccc									RGCCCCGCCCH-KLF4_SPEC_DB_200	321	331	+	16.2073	2.15e-06	0.0405	tgccccgcccc
chr1:10779161-10779511	Shared	CASZ1	0	CASZ1	CASZ1	PEX14	GCCCCGCCCMY-SHARED_DB_200	322	332	+	19.4	7.65e-08	0.00955	gccccgccccc									RGCCCCGCCCH-KLF4_SPEC_DB_200	17	27	+	16.3537	1.86e-06	0.0405	AGCCCCACCCC
chr1:10779161-10779511	KLF4	CASZ1	0	CASZ1	CASZ1	PEX14	GCCCCGCCCMY-SHARED_DB_200	18	28	+	15.0571	5.08e-06	0.0613	GCCCCACCCCG									RGCCCCGCCCH-KLF4_SPEC_DB_200	321	331	+	16.2073	2.15e-06	0.0405	tgccccgcccc
chr1:10779161-10779511	KLF4	CASZ1	0	CASZ1	CASZ1	PEX14	GCCCCGCCCMY-SHARED_DB_200	18	28	+	15.0571	5.08e-06	0.0613	GCCCCACCCCG									RGCCCCGCCCH-KLF4_SPEC_DB_200	17	27	+	16.3537	1.86e-06	0.0405	AGCCCCACCCC
chr1:107964991-107965334	Shared	VAV3	0	VAV3	VAV3	SLC25A24	GCCCCGCCCMY-SHARED_DB_200	300	310	-	17.0857	7.49e-07	0.0236	GCCCCTCCCCC	GGGTGKGTG-KLF4_K409Q_SPEC_DB_200	246	254	+	12.8857	2.42e-05	0.216	GGGTGGGAG	RGCCCCGCCCH-KLF4_SPEC_DB_200	288	298	-	15.3293	4.14e-06	0.0566	CGCCCCGCCCT
chr1:107964991-107965334	Shared	VAV3	0	VAV3	VAV3	SLC25A24	GCCCCGCCCMY-SHARED_DB_200	287	297	-	17.7143	3.56e-07	0.0202	GCCCCGCCCTC	GGGTGKGTG-KLF4_K409Q_SPEC_DB_200	246	254	+	12.8857	2.42e-05	0.216	GGGTGGGAG	RGCCCCGCCCH-KLF4_SPEC_DB_200	288	298	-	15.3293	4.14e-06	0.0566	CGCCCCGCCCT
chr1:10804014-10804354	KLF4	CASZ1	7363	None	CASZ1	C1orf127	GCCCCGCCCMY-SHARED_DB_200	181	191	+	12.9714	2.05e-05	0.1	ACCCCTCCCAC	GGGTGKGTG-KLF4_K409Q_SPEC_DB_200	89	97	-	12.0143	4.15e-05	0.246	GGGTGGCTG	RGCCCCGCCCH-KLF4_SPEC_DB_200	124	134	-	17.439	6.35e-07	0.0272	GGCCCTGCCCC
chr1:10804014-10804354	KLF4	CASZ1	7363	None	CASZ1	C1orf127	GCCCCGCCCMY-SHARED_DB_200	118	128	-	13.7714	1.27e-05	0.0825	GCCCCTCACCT	GGGTGKGTG-KLF4_K409Q_SPEC_DB_200	89	97	-	12.0143	4.15e-05	0.246	GGGTGGCTG	RGCCCCGCCCH-KLF4_SPEC_DB_200	124	134	-	17.439	6.35e-07	0.0272	GGCCCTGCCCC
chr1:10804014-10804354	KLF4	CASZ1	7363	None	CASZ1	C1orf127	GCCCCGCCCMY-SHARED_DB_200	198	208	-	13.3714	1.57e-05	0.0879	GCCCCACCCTG	GGGTGKGTG-KLF4_K409Q_SPEC_DB_200	89	97	-	12.0143	4.15e-05	0.246	GGGTGGCTG	RGCCCCGCCCH-KLF4_SPEC_DB_200	124	134	-	17.439	6.35e-07	0.0272	GGCCCTGCCCC
chr1:10804372-10804721	Shared	CASZ1	7721	None	CASZ1	C1orf127	GCCCCGCCCMY-SHARED_DB_200	201	211	-	17.7143	3.56e-07	0.0202	GCCCCGCCCTC									RGCCCCGCCCH-KLF4_SPEC_DB_200	202	212	-	16.939	8.62e-07	0.0331	AGCCCCGCCCT
chr1:108057646-108057882	Shared	SLC25A24	76160	None	VAV3	SLC25A24	GCCCCGCCCMY-SHARED_DB_200	113	123	+	17.4143	5.62e-07	0.0236	GCCCCACCCCC	GGGTGKGTG-KLF4_K409Q_SPEC_DB_200	2	10	+	12.8857	2.42e-05	0.216	GGGAGTGTG	RGCCCCGCCCH-KLF4_SPEC_DB_200	112	122	+	16.3537	1.86e-06	0.0405	AGCCCCACCCC
chr1:1081000-1081305	KLF4	C1orf159	512	None	RNF223	C1orf159	GCCCCGCCCMY-SHARED_DB_200	61	71	-	16.4714	1.35e-06	0.0317	GCCACGCCCCT									RGCCCCGCCCH-KLF4_SPEC_DB_200	62	72	-	17.6585	4.49e-07	0.0255	GGCCACGCCCC
chr1:1081000-1081305	Shared	C1orf159	512	None	RNF223	C1orf159	GCCCCGCCCMY-SHARED_DB_200	61	71	-	16.4714	1.35e-06	0.0317	GCCACGCCCCT									RGCCCCGCCCH-KLF4_SPEC_DB_200	194	204	-	13.2927	1.65e-05	0.108	GGCTCTGCCCT
chr1:10818378-10818569	Shared	CASZ1	21727	None	CASZ1	C1orf127	GCCCCGCCCMY-SHARED_DB_200	181	191	-	16.6429	1.24e-06	0.0303	GCCCCACCCCT
chr1:108200155-108200505	Shared	SLC25A24	0	SLC25A24	SLC25A24	NBPF4	GCCCCGCCCMY-SHARED_DB_200	70	80	-	16.0286	2.5e-06	0.0397	GCCCCGCCCAG									RGCCCCGCCCH-KLF4_SPEC_DB_200	71	81	-	15.4756	3.66e-06	0.0548	CGCCCCGCCCA
chr1:108200155-108200505	Shared	SLC25A24	0	SLC25A24	SLC25A24	NBPF4	GCCCCGCCCMY-SHARED_DB_200	70	80	-	16.0286	2.5e-06	0.0397	GCCCCGCCCAG									RGCCCCGCCCH-KLF4_SPEC_DB_200	182	192	-	15.0732	5.06e-06	0.0634	GGCCACACCCT
chr1:10822998-10823348	Shared	CASZ1	26347	None	CASZ1	C1orf127	GCCCCGCCCMY-SHARED_DB_200	47	57	+	16.6429	1.24e-06	0.0303	GCCCCACCCCT									RGCCCCGCCCH-KLF4_SPEC_DB_200	46	56	+	14.622	7.32e-06	0.0761	TGCCCCACCCC
chr1:108560985-108561331	KLF4	FAM102B	0	FAM102B	PRPF38B	HENMT1																	RGCCCCGCCCH-KLF4_SPEC_DB_200	206	216	+	16.439	1.75e-06	0.0405	GGCCCTGCCCT
chr1:108646734-108647084	Shared	HENMT1	1205	None	PRPF38B	HENMT1	GCCCCGCCCMY-SHARED_DB_200	51	61	+	16.2714	1.86e-06	0.0331	gccccgcccca									RGCCCCGCCCH-KLF4_SPEC_DB_200	45	55	+	13.9146	1.13e-05	0.0928	tgcctcgcccc
chr1:108646734-108647084	Shared	HENMT1	1205	None	PRPF38B	HENMT1	GCCCCGCCCMY-SHARED_DB_200	51	61	+	16.2714	1.86e-06	0.0331	gccccgcccca									RGCCCCGCCCH-KLF4_SPEC_DB_200	50	60	+	16.3293	2.05e-06	0.0405	cgccccgcccc
chr1:108704533-108704857	Shared	PRPF38B	1604	None	FNDC7	PRPF38B	GCCCCGCCCMY-SHARED_DB_200	183	193	+	17.7143	3.56e-07	0.0202	GCCCCgccctc	GGGTGKGTG-KLF4_K409Q_SPEC_DB_200	172	180	-	12.5286	3.56e-05	0.246	GGATGTGTG	RGCCCCGCCCH-KLF4_SPEC_DB_200	182	192	+	15.2073	4.56e-06	0.0595	TGCCCCgccct
chr1:108746424-108746774	KLF4	STXBP3	0	STXBP3	HENMT1	FNDC7	GCCCCGCCCMY-SHARED_DB_200	202	212	-	17.4143	5.62e-07	0.0236	GCCCCACCCCC									RGCCCCGCCCH-KLF4_SPEC_DB_200	228	238	-	19.0488	7.65e-08	0.00949	GGCCCCGCCCC
chr1:108746424-108746774	Shared	STXBP3	0	STXBP3	HENMT1	FNDC7	GCCCCGCCCMY-SHARED_DB_200	202	212	-	17.4143	5.62e-07	0.0236	GCCCCACCCCC									RGCCCCGCCCH-KLF4_SPEC_DB_200	203	213	-	14.622	7.32e-06	0.0761	TGCCCCACCCC
chr1:108746424-108746774	KLF4	STXBP3	0	STXBP3	HENMT1	FNDC7	GCCCCGCCCMY-SHARED_DB_200	227	237	-	18.6286	1.7e-07	0.0134	GCCCCGCCCCT									RGCCCCGCCCH-KLF4_SPEC_DB_200	228	238	-	19.0488	7.65e-08	0.00949	GGCCCCGCCCC
chr1:108746424-108746774	Shared	STXBP3	0	STXBP3	HENMT1	FNDC7	GCCCCGCCCMY-SHARED_DB_200	227	237	-	18.6286	1.7e-07	0.0134	GCCCCGCCCCT									RGCCCCGCCCH-KLF4_SPEC_DB_200	203	213	-	14.622	7.32e-06	0.0761	TGCCCCACCCC
chr1:108876780-108877130	Shared	GPSM2	0	AKNAD1,GPSM2	GPSM2	CLCC1	GCCCCGCCCMY-SHARED_DB_200	112	122	+	17.0429	8.25e-07	0.0236	GCCCCGCCCCG									RGCCCCGCCCH-KLF4_SPEC_DB_200	106	116	+	16.3293	2.05e-06	0.0405	CGCCCCGCCCC
chr1:108876780-108877130	Shared	GPSM2	0	AKNAD1,GPSM2	GPSM2	CLCC1	GCCCCGCCCMY-SHARED_DB_200	112	122	+	17.0429	8.25e-07	0.0236	GCCCCGCCCCG									RGCCCCGCCCH-KLF4_SPEC_DB_200	111	121	+	16.3293	2.05e-06	0.0405	CGCCCCGCCCC
chr1:108876780-108877130	Shared	GPSM2	0	AKNAD1,GPSM2	GPSM2	CLCC1	GCCCCGCCCMY-SHARED_DB_200	107	117	+	17.0429	8.25e-07	0.0236	GCCCCGCCCCG									RGCCCCGCCCH-KLF4_SPEC_DB_200	106	116	+	16.3293	2.05e-06	0.0405	CGCCCCGCCCC
chr1:108876780-108877130	Shared	GPSM2	0	AKNAD1,GPSM2	GPSM2	CLCC1	GCCCCGCCCMY-SHARED_DB_200	107	117	+	17.0429	8.25e-07	0.0236	GCCCCGCCCCG									RGCCCCGCCCH-KLF4_SPEC_DB_200	111	121	+	16.3293	2.05e-06	0.0405	CGCCCCGCCCC
chr1:10890382-10890730	Shared	C1orf127	55742	None	CASZ1	C1orf127	GCCCCGCCCMY-SHARED_DB_200	231	241	-	17.0857	7.49e-07	0.0236	GCCCCTCCCCC
chr1:108963239-108963589	KLF4	CLCC1	0	AKNAD1,CLCC1	CLCC1	WDR47	GCCCCGCCCMY-SHARED_DB_200	300	310	-	15.2571	4.48e-06	0.0556	GCCCCGCCCAA									RGCCCCGCCCH-KLF4_SPEC_DB_200	301	311	-	17.0854	7.49e-07	0.0303	AGCCCCGCCCA
chr1:10898188-10898537	Shared	C1orf127	47935	None	CASZ1	C1orf127	GCCCCGCCCMY-SHARED_DB_200	321	331	+	16.4286	1.44e-06	0.0317	TCCCCGCCCCC	GGGTGKGTG-KLF4_K409Q_SPEC_DB_200	243	251	-	12.5714	3.23e-05	0.238	GGGTGTGAG
chr1:10901354-10901651	KLF4	C1orf127	44821	None	CASZ1	C1orf127	GCCCCGCCCMY-SHARED_DB_200	131	141	-	15.0571	5.08e-06	0.0613	GCCCCACCCCG	GGGTGKGTG-KLF4_K409Q_SPEC_DB_200	155	163	+	13.8429	1.37e-05	0.216	AGGTGGGTG	RGCCCCGCCCH-KLF4_SPEC_DB_200	132	142	-	17.4634	5.42e-07	0.0261	GGCCCCACCCC
chr1:10901354-10901651	KLF4	C1orf127	44821	None	CASZ1	C1orf127	GCCCCGCCCMY-SHARED_DB_200	131	141	-	15.0571	5.08e-06	0.0613	GCCCCACCCCG	GGGTGKGTG-KLF4_K409Q_SPEC_DB_200	155	163	+	13.8429	1.37e-05	0.216	AGGTGGGTG	RGCCCCGCCCH-KLF4_SPEC_DB_200	42	52	-	17.439	6.35e-07	0.0272	GGCCCTGCCCC
chr1:10901354-10901651	KLF4	C1orf127	44821	None	CASZ1	C1orf127	GCCCCGCCCMY-SHARED_DB_200	131	141	-	15.0571	5.08e-06	0.0613	GCCCCACCCCG	GGGTGKGTG-KLF4_K409Q_SPEC_DB_200	155	163	+	13.8429	1.37e-05	0.216	AGGTGGGTG	RGCCCCGCCCH-KLF4_SPEC_DB_200	78	88	+	19.0488	7.65e-08	0.00949	GGCCCCGCCCC
chr1:10901354-10901651	Shared	C1orf127	44821	None	CASZ1	C1orf127	GCCCCGCCCMY-SHARED_DB_200	79	89	+	19.4	7.65e-08	0.00955	GCCCCGCCCCC	GGGTGKGTG-KLF4_K409Q_SPEC_DB_200	155	163	+	13.8429	1.37e-05	0.216	AGGTGGGTG	RGCCCCGCCCH-KLF4_SPEC_DB_200	132	142	-	17.4634	5.42e-07	0.0261	GGCCCCACCCC
chr1:10901354-10901651	Shared	C1orf127	44821	None	CASZ1	C1orf127	GCCCCGCCCMY-SHARED_DB_200	79	89	+	19.4	7.65e-08	0.00955	GCCCCGCCCCC	GGGTGKGTG-KLF4_K409Q_SPEC_DB_200	155	163	+	13.8429	1.37e-05	0.216	AGGTGGGTG	RGCCCCGCCCH-KLF4_SPEC_DB_200	42	52	-	17.439	6.35e-07	0.0272	GGCCCTGCCCC
chr1:10901354-10901651	KLF4	C1orf127	44821	None	CASZ1	C1orf127	GCCCCGCCCMY-SHARED_DB_200	79	89	+	19.4	7.65e-08	0.00955	GCCCCGCCCCC	GGGTGKGTG-KLF4_K409Q_SPEC_DB_200	155	163	+	13.8429	1.37e-05	0.216	AGGTGGGTG	RGCCCCGCCCH-KLF4_SPEC_DB_200	78	88	+	19.0488	7.65e-08	0.00949	GGCCCCGCCCC
chr1:10901354-10901651	Shared	C1orf127	44821	None	CASZ1	C1orf127	GCCCCGCCCMY-SHARED_DB_200	79	89	+	19.4	7.65e-08	0.00955	GCCCCGCCCCC	GGGTGKGTG-KLF4_K409Q_SPEC_DB_200	155	163	+	13.8429	1.37e-05	0.216	AGGTGGGTG	RGCCCCGCCCH-KLF4_SPEC_DB_200	65	75	-	13.1829	1.85e-05	0.115	AGCTCTGCCCC
chr1:10901354-10901651	Shared	C1orf127	44821	None	CASZ1	C1orf127	GCCCCGCCCMY-SHARED_DB_200	79	89	+	19.4	7.65e-08	0.00955	GCCCCGCCCCC	GGGTGKGTG-KLF4_K409Q_SPEC_DB_200	205	213	-	12.6429	2.96e-05	0.233	GGGTGAGTG	RGCCCCGCCCH-KLF4_SPEC_DB_200	132	142	-	17.4634	5.42e-07	0.0261	GGCCCCACCCC
chr1:10901354-10901651	Shared	C1orf127	44821	None	CASZ1	C1orf127	GCCCCGCCCMY-SHARED_DB_200	79	89	+	19.4	7.65e-08	0.00955	GCCCCGCCCCC	GGGTGKGTG-KLF4_K409Q_SPEC_DB_200	205	213	-	12.6429	2.96e-05	0.233	GGGTGAGTG	RGCCCCGCCCH-KLF4_SPEC_DB_200	42	52	-	17.439	6.35e-07	0.0272	GGCCCTGCCCC
chr1:10901354-10901651	KLF4	C1orf127	44821	None	CASZ1	C1orf127	GCCCCGCCCMY-SHARED_DB_200	79	89	+	19.4	7.65e-08	0.00955	GCCCCGCCCCC	GGGTGKGTG-KLF4_K409Q_SPEC_DB_200	205	213	-	12.6429	2.96e-05	0.233	GGGTGAGTG	RGCCCCGCCCH-KLF4_SPEC_DB_200	78	88	+	19.0488	7.65e-08	0.00949	GGCCCCGCCCC
chr1:10901354-10901651	Shared	C1orf127	44821	None	CASZ1	C1orf127	GCCCCGCCCMY-SHARED_DB_200	79	89	+	19.4	7.65e-08	0.00955	GCCCCGCCCCC	GGGTGKGTG-KLF4_K409Q_SPEC_DB_200	205	213	-	12.6429	2.96e-05	0.233	GGGTGAGTG	RGCCCCGCCCH-KLF4_SPEC_DB_200	65	75	-	13.1829	1.85e-05	0.115	AGCTCTGCCCC
chr1:10901354-10901651	KLF4	C1orf127	44821	None	CASZ1	C1orf127	GCCCCGCCCMY-SHARED_DB_200	59	69	-	14.5429	7.13e-06	0.0705	GCCCCTCACCC	GGGTGKGTG-KLF4_K409Q_SPEC_DB_200	155	163	+	13.8429	1.37e-05	0.216	AGGTGGGTG	RGCCCCGCCCH-KLF4_SPEC_DB_200	132	142	-	17.4634	5.42e-07	0.0261	GGCCCCACCCC
chr1:10901354-10901651	KLF4	C1orf127	44821	None	CASZ1	C1orf127	GCCCCGCCCMY-SHARED_DB_200	59	69	-	14.5429	7.13e-06	0.0705	GCCCCTCACCC	GGGTGKGTG-KLF4_K409Q_SPEC_DB_200	155	163	+	13.8429	1.37e-05	0.216	AGGTGGGTG	RGCCCCGCCCH-KLF4_SPEC_DB_200	42	52	-	17.439	6.35e-07	0.0272	GGCCCTGCCCC
chr1:10901354-10901651	KLF4	C1orf127	44821	None	CASZ1	C1orf127	GCCCCGCCCMY-SHARED_DB_200	59	69	-	14.5429	7.13e-06	0.0705	GCCCCTCACCC	GGGTGKGTG-KLF4_K409Q_SPEC_DB_200	155	163	+	13.8429	1.37e-05	0.216	AGGTGGGTG	RGCCCCGCCCH-KLF4_SPEC_DB_200	78	88	+	19.0488	7.65e-08	0.00949	GGCCCCGCCCC
chr1:10901354-10901651	KLF4	C1orf127	44821	None	CASZ1	C1orf127	GCCCCGCCCMY-SHARED_DB_200	131	141	-	15.0571	5.08e-06	0.0613	GCCCCACCCCG	GGGTGKGTG-KLF4_K409Q_SPEC_DB_200	205	213	-	12.6429	2.96e-05	0.233	GGGTGAGTG	RGCCCCGCCCH-KLF4_SPEC_DB_200	132	142	-	17.4634	5.42e-07	0.0261	GGCCCCACCCC
chr1:10901354-10901651	KLF4	C1orf127	44821	None	CASZ1	C1orf127	GCCCCGCCCMY-SHARED_DB_200	131	141	-	15.0571	5.08e-06	0.0613	GCCCCACCCCG	GGGTGKGTG-KLF4_K409Q_SPEC_DB_200	205	213	-	12.6429	2.96e-05	0.233	GGGTGAGTG	RGCCCCGCCCH-KLF4_SPEC_DB_200	42	52	-	17.439	6.35e-07	0.0272	GGCCCTGCCCC
chr1:10901354-10901651	KLF4	C1orf127	44821	None	CASZ1	C1orf127	GCCCCGCCCMY-SHARED_DB_200	131	141	-	15.0571	5.08e-06	0.0613	GCCCCACCCCG	GGGTGKGTG-KLF4_K409Q_SPEC_DB_200	205	213	-	12.6429	2.96e-05	0.233	GGGTGAGTG	RGCCCCGCCCH-KLF4_SPEC_DB_200	78	88	+	19.0488	7.65e-08	0.00949	GGCCCCGCCCC
chr1:10901354-10901651	KLF4	C1orf127	44821	None	CASZ1	C1orf127	GCCCCGCCCMY-SHARED_DB_200	59	69	-	14.5429	7.13e-06	0.0705	GCCCCTCACCC	GGGTGKGTG-KLF4_K409Q_SPEC_DB_200	205	213	-	12.6429	2.96e-05	0.233	GGGTGAGTG	RGCCCCGCCCH-KLF4_SPEC_DB_200	132	142	-	17.4634	5.42e-07	0.0261	GGCCCCACCCC
chr1:10901354-10901651	KLF4	C1orf127	44821	None	CASZ1	C1orf127	GCCCCGCCCMY-SHARED_DB_200	59	69	-	14.5429	7.13e-06	0.0705	GCCCCTCACCC	GGGTGKGTG-KLF4_K409Q_SPEC_DB_200	205	213	-	12.6429	2.96e-05	0.233	GGGTGAGTG	RGCCCCGCCCH-KLF4_SPEC_DB_200	42	52	-	17.439	6.35e-07	0.0272	GGCCCTGCCCC
chr1:10901354-10901651	KLF4	C1orf127	44821	None	CASZ1	C1orf127	GCCCCGCCCMY-SHARED_DB_200	59	69	-	14.5429	7.13e-06	0.0705	GCCCCTCACCC	GGGTGKGTG-KLF4_K409Q_SPEC_DB_200	205	213	-	12.6429	2.96e-05	0.233	GGGTGAGTG	RGCCCCGCCCH-KLF4_SPEC_DB_200	78	88	+	19.0488	7.65e-08	0.00949	GGCCCCGCCCC
chr1:109041011-109041337	KLF4	WDR47	0	WDR47	TMEM167B	TAF13																	RGCCCCGCCCH-KLF4_SPEC_DB_200	141	151	+	16.7561	1.07e-06	0.0389	ggcctcgcccC
chr1:109041931-109042280	Shared	WDR47	0	WDR47	WDR47	TAF13	GCCCCGCCCMY-SHARED_DB_200	305	315	-	17.0429	8.25e-07	0.0236	GCCCCGCCCCG									RGCCCCGCCCH-KLF4_SPEC_DB_200	306	316	-	16.3293	2.05e-06	0.0405	CGCCCCGCCCC
chr1:109041931-109042280	Shared	WDR47	0	WDR47	WDR47	TAF13	GCCCCGCCCMY-SHARED_DB_200	305	315	-	17.0429	8.25e-07	0.0236	GCCCCGCCCCG									RGCCCCGCCCH-KLF4_SPEC_DB_200	301	311	-	16.3293	2.05e-06	0.0405	CGCCCCGCCCC
chr1:109041931-109042280	KLF4	WDR47	0	WDR47	WDR47	TAF13	GCCCCGCCCMY-SHARED_DB_200	315	325	-	14.7286	6.2e-06	0.0658	GCCCCTCCCCG									RGCCCCGCCCH-KLF4_SPEC_DB_200	306	316	-	16.3293	2.05e-06	0.0405	CGCCCCGCCCC
chr1:109041931-109042280	KLF4	WDR47	0	WDR47	WDR47	TAF13	GCCCCGCCCMY-SHARED_DB_200	315	325	-	14.7286	6.2e-06	0.0658	GCCCCTCCCCG									RGCCCCGCCCH-KLF4_SPEC_DB_200	301	311	-	16.3293	2.05e-06	0.0405	CGCCCCGCCCC
chr1:109041931-109042280	KLF4	WDR47	0	WDR47	WDR47	TAF13	GCCCCGCCCMY-SHARED_DB_200	320	330	-	13.5	1.47e-05	0.0879	TCCACGCCCCT									RGCCCCGCCCH-KLF4_SPEC_DB_200	306	316	-	16.3293	2.05e-06	0.0405	CGCCCCGCCCC
chr1:109041931-109042280	KLF4	WDR47	0	WDR47	WDR47	TAF13	GCCCCGCCCMY-SHARED_DB_200	320	330	-	13.5	1.47e-05	0.0879	TCCACGCCCCT									RGCCCCGCCCH-KLF4_SPEC_DB_200	301	311	-	16.3293	2.05e-06	0.0405	CGCCCCGCCCC
chr1:109041931-109042280	KLF4	WDR47	0	WDR47	WDR47	TAF13	GCCCCGCCCMY-SHARED_DB_200	310	320	-	14.0714	9.89e-06	0.0737	TCCCCGCCCCG									RGCCCCGCCCH-KLF4_SPEC_DB_200	306	316	-	16.3293	2.05e-06	0.0405	CGCCCCGCCCC
chr1:109041931-109042280	KLF4	WDR47	0	WDR47	WDR47	TAF13	GCCCCGCCCMY-SHARED_DB_200	310	320	-	14.0714	9.89e-06	0.0737	TCCCCGCCCCG									RGCCCCGCCCH-KLF4_SPEC_DB_200	301	311	-	16.3293	2.05e-06	0.0405	CGCCCCGCCCC
chr1:109041931-109042280	Shared	WDR47	0	WDR47	WDR47	TAF13	GCCCCGCCCMY-SHARED_DB_200	300	310	-	17.0429	8.25e-07	0.0236	GCCCCGCCCCG									RGCCCCGCCCH-KLF4_SPEC_DB_200	306	316	-	16.3293	2.05e-06	0.0405	CGCCCCGCCCC
chr1:109041931-109042280	Shared	WDR47	0	WDR47	WDR47	TAF13	GCCCCGCCCMY-SHARED_DB_200	300	310	-	17.0429	8.25e-07	0.0236	GCCCCGCCCCG									RGCCCCGCCCH-KLF4_SPEC_DB_200	301	311	-	16.3293	2.05e-06	0.0405	CGCCCCGCCCC
chr1:109042328-109042487	Shared	WDR47	214	None	WDR47	TAF13	GCCCCGCCCMY-SHARED_DB_200	2	12	-	16.0286	2.5e-06	0.0397	GCCCCGCCCAG									RGCCCCGCCCH-KLF4_SPEC_DB_200	3	13	-	15.4756	3.66e-06	0.0548	CGCCCCGCCCA
chr1:109100495-109100750	Shared	TMEM167B	3560	None	ELAPOR1	TMEM167B	GCCCCGCCCMY-SHARED_DB_200	223	233	+	17.0857	7.49e-07	0.0236	GCCCCTCCCCC									RGCCCCGCCCH-KLF4_SPEC_DB_200	115	125	-	12.7805	2.24e-05	0.124	GGCCGTGCCCA
chr1:1091627-1091954	KLF4	C1orf159	0	C1orf159	RNF223	AGRN	GCCCCGCCCMY-SHARED_DB_200	150	160	-	18.3857	2.63e-07	0.0173	GCCCCGCCCAC	GGGTGKGTG-KLF4_K409Q_SPEC_DB_200	168	176	+	13.2	1.92e-05	0.216	GGGAGGGTG	RGCCCCGCCCH-KLF4_SPEC_DB_200	197	207	-	19.0488	7.65e-08	0.00949	GGCCCCGCCCC
chr1:1091627-1091954	Shared	C1orf159	0	C1orf159	RNF223	AGRN	GCCCCGCCCMY-SHARED_DB_200	150	160	-	18.3857	2.63e-07	0.0173	GCCCCGCCCAC	GGGTGKGTG-KLF4_K409Q_SPEC_DB_200	168	176	+	13.2	1.92e-05	0.216	GGGAGGGTG	RGCCCCGCCCH-KLF4_SPEC_DB_200	93	103	-	16.4634	1.64e-06	0.0405	GGCCCCACCCT
chr1:1091627-1091954	Shared	C1orf159	0	C1orf159	RNF223	AGRN	GCCCCGCCCMY-SHARED_DB_200	150	160	-	18.3857	2.63e-07	0.0173	GCCCCGCCCAC	GGGTGKGTG-KLF4_K409Q_SPEC_DB_200	168	176	+	13.2	1.92e-05	0.216	GGGAGGGTG	RGCCCCGCCCH-KLF4_SPEC_DB_200	131	141	-	16.4634	1.64e-06	0.0405	GGCCCCACCCT
chr1:1091627-1091954	Shared	C1orf159	0	C1orf159	RNF223	AGRN	GCCCCGCCCMY-SHARED_DB_200	150	160	-	18.3857	2.63e-07	0.0173	GCCCCGCCCAC	GGGTGKGTG-KLF4_K409Q_SPEC_DB_200	168	176	+	13.2	1.92e-05	0.216	GGGAGGGTG	RGCCCCGCCCH-KLF4_SPEC_DB_200	151	161	-	17.0854	7.49e-07	0.0303	AGCCCCGCCCA
chr1:1091627-1091954	Shared	C1orf159	0	C1orf159	RNF223	AGRN	GCCCCGCCCMY-SHARED_DB_200	150	160	-	18.3857	2.63e-07	0.0173	GCCCCGCCCAC	GGGTGKGTG-KLF4_K409Q_SPEC_DB_200	168	176	+	13.2	1.92e-05	0.216	GGGAGGGTG	RGCCCCGCCCH-KLF4_SPEC_DB_200	55	65	-	13.2927	1.65e-05	0.108	GGCTCTGCCCT
chr1:1091627-1091954	Shared	C1orf159	0	C1orf159	RNF223	AGRN	GCCCCGCCCMY-SHARED_DB_200	150	160	-	18.3857	2.63e-07	0.0173	GCCCCGCCCAC	GGGTGKGTG-KLF4_K409Q_SPEC_DB_200	168	176	+	13.2	1.92e-05	0.216	GGGAGGGTG	RGCCCCGCCCH-KLF4_SPEC_DB_200	75	85	-	15.5	3.43e-06	0.0539	AGCCCCACCCA
chr1:1091627-1091954	Shared	C1orf159	0	C1orf159	RNF223	AGRN	GCCCCGCCCMY-SHARED_DB_200	150	160	-	18.3857	2.63e-07	0.0173	GCCCCGCCCAC	GGGTGKGTG-KLF4_K409Q_SPEC_DB_200	168	176	+	13.2	1.92e-05	0.216	GGGAGGGTG	RGCCCCGCCCH-KLF4_SPEC_DB_200	236	246	-	17.439	6.35e-07	0.0272	GGCCCTGCCCC
chr1:1091627-1091954	Shared	C1orf159	0	C1orf159	RNF223	AGRN	GCCCCGCCCMY-SHARED_DB_200	150	160	-	18.3857	2.63e-07	0.0173	GCCCCGCCCAC	GGGTGKGTG-KLF4_K409Q_SPEC_DB_200	168	176	+	13.2	1.92e-05	0.216	GGGAGGGTG	RGCCCCGCCCH-KLF4_SPEC_DB_200	192	202	-	14.7439	6.79e-06	0.0761	CGCCCCACCCC
chr1:1091627-1091954	Shared	C1orf159	0	C1orf159	RNF223	AGRN	GCCCCGCCCMY-SHARED_DB_200	150	160	-	18.3857	2.63e-07	0.0173	GCCCCGCCCAC	GGGTGKGTG-KLF4_K409Q_SPEC_DB_200	168	176	+	13.2	1.92e-05	0.216	GGGAGGGTG	RGCCCCGCCCH-KLF4_SPEC_DB_200	171	181	-	16.4634	1.64e-06	0.0405	GGCCCCACCCT
chr1:1091627-1091954	Shared	C1orf159	0	C1orf159	RNF223	AGRN	GCCCCGCCCMY-SHARED_DB_200	150	160	-	18.3857	2.63e-07	0.0173	GCCCCGCCCAC	GGGTGKGTG-KLF4_K409Q_SPEC_DB_200	168	176	+	13.2	1.92e-05	0.216	GGGAGGGTG	RGCCCCGCCCH-KLF4_SPEC_DB_200	113	123	-	17.0854	7.49e-07	0.0303	AGCCCCGCCCA
chr1:1091627-1091954	KLF4	C1orf159	0	C1orf159	RNF223	AGRN	GCCCCGCCCMY-SHARED_DB_200	74	84	-	15.6286	3.09e-06	0.045	GCCCCACCCAT	GGGTGKGTG-KLF4_K409Q_SPEC_DB_200	168	176	+	13.2	1.92e-05	0.216	GGGAGGGTG	RGCCCCGCCCH-KLF4_SPEC_DB_200	197	207	-	19.0488	7.65e-08	0.00949	GGCCCCGCCCC
chr1:1091627-1091954	KLF4	C1orf159	0	C1orf159	RNF223	AGRN	GCCCCGCCCMY-SHARED_DB_200	74	84	-	15.6286	3.09e-06	0.045	GCCCCACCCAT	GGGTGKGTG-KLF4_K409Q_SPEC_DB_200	168	176	+	13.2	1.92e-05	0.216	GGGAGGGTG	RGCCCCGCCCH-KLF4_SPEC_DB_200	93	103	-	16.4634	1.64e-06	0.0405	GGCCCCACCCT
chr1:1091627-1091954	KLF4	C1orf159	0	C1orf159	RNF223	AGRN	GCCCCGCCCMY-SHARED_DB_200	74	84	-	15.6286	3.09e-06	0.045	GCCCCACCCAT	GGGTGKGTG-KLF4_K409Q_SPEC_DB_200	168	176	+	13.2	1.92e-05	0.216	GGGAGGGTG	RGCCCCGCCCH-KLF4_SPEC_DB_200	131	141	-	16.4634	1.64e-06	0.0405	GGCCCCACCCT
chr1:1091627-1091954	KLF4	C1orf159	0	C1orf159	RNF223	AGRN	GCCCCGCCCMY-SHARED_DB_200	74	84	-	15.6286	3.09e-06	0.045	GCCCCACCCAT	GGGTGKGTG-KLF4_K409Q_SPEC_DB_200	168	176	+	13.2	1.92e-05	0.216	GGGAGGGTG	RGCCCCGCCCH-KLF4_SPEC_DB_200	151	161	-	17.0854	7.49e-07	0.0303	AGCCCCGCCCA
chr1:1091627-1091954	Shared	C1orf159	0	C1orf159	RNF223	AGRN	GCCCCGCCCMY-SHARED_DB_200	74	84	-	15.6286	3.09e-06	0.045	GCCCCACCCAT	GGGTGKGTG-KLF4_K409Q_SPEC_DB_200	168	176	+	13.2	1.92e-05	0.216	GGGAGGGTG	RGCCCCGCCCH-KLF4_SPEC_DB_200	55	65	-	13.2927	1.65e-05	0.108	GGCTCTGCCCT
chr1:1091627-1091954	Shared	C1orf159	0	C1orf159	RNF223	AGRN	GCCCCGCCCMY-SHARED_DB_200	74	84	-	15.6286	3.09e-06	0.045	GCCCCACCCAT	GGGTGKGTG-KLF4_K409Q_SPEC_DB_200	168	176	+	13.2	1.92e-05	0.216	GGGAGGGTG	RGCCCCGCCCH-KLF4_SPEC_DB_200	75	85	-	15.5	3.43e-06	0.0539	AGCCCCACCCA
chr1:1091627-1091954	KLF4	C1orf159	0	C1orf159	RNF223	AGRN	GCCCCGCCCMY-SHARED_DB_200	74	84	-	15.6286	3.09e-06	0.045	GCCCCACCCAT	GGGTGKGTG-KLF4_K409Q_SPEC_DB_200	168	176	+	13.2	1.92e-05	0.216	GGGAGGGTG	RGCCCCGCCCH-KLF4_SPEC_DB_200	236	246	-	17.439	6.35e-07	0.0272	GGCCCTGCCCC
chr1:1091627-1091954	Shared	C1orf159	0	C1orf159	RNF223	AGRN	GCCCCGCCCMY-SHARED_DB_200	74	84	-	15.6286	3.09e-06	0.045	GCCCCACCCAT	GGGTGKGTG-KLF4_K409Q_SPEC_DB_200	168	176	+	13.2	1.92e-05	0.216	GGGAGGGTG	RGCCCCGCCCH-KLF4_SPEC_DB_200	192	202	-	14.7439	6.79e-06	0.0761	CGCCCCACCCC
chr1:1091627-1091954	KLF4	C1orf159	0	C1orf159	RNF223	AGRN	GCCCCGCCCMY-SHARED_DB_200	74	84	-	15.6286	3.09e-06	0.045	GCCCCACCCAT	GGGTGKGTG-KLF4_K409Q_SPEC_DB_200	168	176	+	13.2	1.92e-05	0.216	GGGAGGGTG	RGCCCCGCCCH-KLF4_SPEC_DB_200	171	181	-	16.4634	1.64e-06	0.0405	GGCCCCACCCT
chr1:1091627-1091954	KLF4	C1orf159	0	C1orf159	RNF223	AGRN	GCCCCGCCCMY-SHARED_DB_200	74	84	-	15.6286	3.09e-06	0.045	GCCCCACCCAT	GGGTGKGTG-KLF4_K409Q_SPEC_DB_200	168	176	+	13.2	1.92e-05	0.216	GGGAGGGTG	RGCCCCGCCCH-KLF4_SPEC_DB_200	113	123	-	17.0854	7.49e-07	0.0303	AGCCCCGCCCA
chr1:1091627-1091954	KLF4	C1orf159	0	C1orf159	RNF223	AGRN	GCCCCGCCCMY-SHARED_DB_200	196	206	-	16.2714	1.86e-06	0.0331	GCCCCGCCCCA	GGGTGKGTG-KLF4_K409Q_SPEC_DB_200	168	176	+	13.2	1.92e-05	0.216	GGGAGGGTG	RGCCCCGCCCH-KLF4_SPEC_DB_200	197	207	-	19.0488	7.65e-08	0.00949	GGCCCCGCCCC
chr1:1091627-1091954	Shared	C1orf159	0	C1orf159	RNF223	AGRN	GCCCCGCCCMY-SHARED_DB_200	196	206	-	16.2714	1.86e-06	0.0331	GCCCCGCCCCA	GGGTGKGTG-KLF4_K409Q_SPEC_DB_200	168	176	+	13.2	1.92e-05	0.216	GGGAGGGTG	RGCCCCGCCCH-KLF4_SPEC_DB_200	93	103	-	16.4634	1.64e-06	0.0405	GGCCCCACCCT
chr1:1091627-1091954	Shared	C1orf159	0	C1orf159	RNF223	AGRN	GCCCCGCCCMY-SHARED_DB_200	196	206	-	16.2714	1.86e-06	0.0331	GCCCCGCCCCA	GGGTGKGTG-KLF4_K409Q_SPEC_DB_200	168	176	+	13.2	1.92e-05	0.216	GGGAGGGTG	RGCCCCGCCCH-KLF4_SPEC_DB_200	131	141	-	16.4634	1.64e-06	0.0405	GGCCCCACCCT
chr1:1091627-1091954	KLF4	C1orf159	0	C1orf159	RNF223	AGRN	GCCCCGCCCMY-SHARED_DB_200	196	206	-	16.2714	1.86e-06	0.0331	GCCCCGCCCCA	GGGTGKGTG-KLF4_K409Q_SPEC_DB_200	168	176	+	13.2	1.92e-05	0.216	GGGAGGGTG	RGCCCCGCCCH-KLF4_SPEC_DB_200	151	161	-	17.0854	7.49e-07	0.0303	AGCCCCGCCCA
chr1:1091627-1091954	Shared	C1orf159	0	C1orf159	RNF223	AGRN	GCCCCGCCCMY-SHARED_DB_200	196	206	-	16.2714	1.86e-06	0.0331	GCCCCGCCCCA	GGGTGKGTG-KLF4_K409Q_SPEC_DB_200	168	176	+	13.2	1.92e-05	0.216	GGGAGGGTG	RGCCCCGCCCH-KLF4_SPEC_DB_200	55	65	-	13.2927	1.65e-05	0.108	GGCTCTGCCCT
chr1:1091627-1091954	Shared	C1orf159	0	C1orf159	RNF223	AGRN	GCCCCGCCCMY-SHARED_DB_200	196	206	-	16.2714	1.86e-06	0.0331	GCCCCGCCCCA	GGGTGKGTG-KLF4_K409Q_SPEC_DB_200	168	176	+	13.2	1.92e-05	0.216	GGGAGGGTG	RGCCCCGCCCH-KLF4_SPEC_DB_200	75	85	-	15.5	3.43e-06	0.0539	AGCCCCACCCA
chr1:1091627-1091954	KLF4	C1orf159	0	C1orf159	RNF223	AGRN	GCCCCGCCCMY-SHARED_DB_200	196	206	-	16.2714	1.86e-06	0.0331	GCCCCGCCCCA	GGGTGKGTG-KLF4_K409Q_SPEC_DB_200	168	176	+	13.2	1.92e-05	0.216	GGGAGGGTG	RGCCCCGCCCH-KLF4_SPEC_DB_200	236	246	-	17.439	6.35e-07	0.0272	GGCCCTGCCCC
chr1:1091627-1091954	Shared	C1orf159	0	C1orf159	RNF223	AGRN	GCCCCGCCCMY-SHARED_DB_200	196	206	-	16.2714	1.86e-06	0.0331	GCCCCGCCCCA	GGGTGKGTG-KLF4_K409Q_SPEC_DB_200	168	176	+	13.2	1.92e-05	0.216	GGGAGGGTG	RGCCCCGCCCH-KLF4_SPEC_DB_200	192	202	-	14.7439	6.79e-06	0.0761	CGCCCCACCCC
chr1:1091627-1091954	Shared	C1orf159	0	C1orf159	RNF223	AGRN	GCCCCGCCCMY-SHARED_DB_200	196	206	-	16.2714	1.86e-06	0.0331	GCCCCGCCCCA	GGGTGKGTG-KLF4_K409Q_SPEC_DB_200	168	176	+	13.2	1.92e-05	0.216	GGGAGGGTG	RGCCCCGCCCH-KLF4_SPEC_DB_200	171	181	-	16.4634	1.64e-06	0.0405	GGCCCCACCCT
chr1:1091627-1091954	KLF4	C1orf159	0	C1orf159	RNF223	AGRN	GCCCCGCCCMY-SHARED_DB_200	196	206	-	16.2714	1.86e-06	0.0331	GCCCCGCCCCA	GGGTGKGTG-KLF4_K409Q_SPEC_DB_200	168	176	+	13.2	1.92e-05	0.216	GGGAGGGTG	RGCCCCGCCCH-KLF4_SPEC_DB_200	113	123	-	17.0854	7.49e-07	0.0303	AGCCCCGCCCA
chr1:1091627-1091954	KLF4	C1orf159	0	C1orf159	RNF223	AGRN	GCCCCGCCCMY-SHARED_DB_200	191	201	-	14.2857	8.56e-06	0.0725	GCCCCACCCCA	GGGTGKGTG-KLF4_K409Q_SPEC_DB_200	168	176	+	13.2	1.92e-05	0.216	GGGAGGGTG	RGCCCCGCCCH-KLF4_SPEC_DB_200	197	207	-	19.0488	7.65e-08	0.00949	GGCCCCGCCCC
chr1:1091627-1091954	KLF4	C1orf159	0	C1orf159	RNF223	AGRN	GCCCCGCCCMY-SHARED_DB_200	191	201	-	14.2857	8.56e-06	0.0725	GCCCCACCCCA	GGGTGKGTG-KLF4_K409Q_SPEC_DB_200	168	176	+	13.2	1.92e-05	0.216	GGGAGGGTG	RGCCCCGCCCH-KLF4_SPEC_DB_200	93	103	-	16.4634	1.64e-06	0.0405	GGCCCCACCCT
chr1:1091627-1091954	KLF4	C1orf159	0	C1orf159	RNF223	AGRN	GCCCCGCCCMY-SHARED_DB_200	191	201	-	14.2857	8.56e-06	0.0725	GCCCCACCCCA	GGGTGKGTG-KLF4_K409Q_SPEC_DB_200	168	176	+	13.2	1.92e-05	0.216	GGGAGGGTG	RGCCCCGCCCH-KLF4_SPEC_DB_200	131	141	-	16.4634	1.64e-06	0.0405	GGCCCCACCCT
chr1:1091627-1091954	KLF4	C1orf159	0	C1orf159	RNF223	AGRN	GCCCCGCCCMY-SHARED_DB_200	191	201	-	14.2857	8.56e-06	0.0725	GCCCCACCCCA	GGGTGKGTG-KLF4_K409Q_SPEC_DB_200	168	176	+	13.2	1.92e-05	0.216	GGGAGGGTG	RGCCCCGCCCH-KLF4_SPEC_DB_200	151	161	-	17.0854	7.49e-07	0.0303	AGCCCCGCCCA
chr1:1091627-1091954	KLF4	C1orf159	0	C1orf159	RNF223	AGRN	GCCCCGCCCMY-SHARED_DB_200	191	201	-	14.2857	8.56e-06	0.0725	GCCCCACCCCA	GGGTGKGTG-KLF4_K409Q_SPEC_DB_200	168	176	+	13.2	1.92e-05	0.216	GGGAGGGTG	RGCCCCGCCCH-KLF4_SPEC_DB_200	236	246	-	17.439	6.35e-07	0.0272	GGCCCTGCCCC
chr1:1091627-1091954	KLF4	C1orf159	0	C1orf159	RNF223	AGRN	GCCCCGCCCMY-SHARED_DB_200	191	201	-	14.2857	8.56e-06	0.0725	GCCCCACCCCA	GGGTGKGTG-KLF4_K409Q_SPEC_DB_200	168	176	+	13.2	1.92e-05	0.216	GGGAGGGTG	RGCCCCGCCCH-KLF4_SPEC_DB_200	171	181	-	16.4634	1.64e-06	0.0405	GGCCCCACCCT
chr1:1091627-1091954	KLF4	C1orf159	0	C1orf159	RNF223	AGRN	GCCCCGCCCMY-SHARED_DB_200	191	201	-	14.2857	8.56e-06	0.0725	GCCCCACCCCA	GGGTGKGTG-KLF4_K409Q_SPEC_DB_200	168	176	+	13.2	1.92e-05	0.216	GGGAGGGTG	RGCCCCGCCCH-KLF4_SPEC_DB_200	113	123	-	17.0854	7.49e-07	0.0303	AGCCCCGCCCA
chr1:1091627-1091954	KLF4	C1orf159	0	C1orf159	RNF223	AGRN	GCCCCGCCCMY-SHARED_DB_200	170	180	-	15.7286	2.84e-06	0.043	GCCCCACCCTC	GGGTGKGTG-KLF4_K409Q_SPEC_DB_200	168	176	+	13.2	1.92e-05	0.216	GGGAGGGTG	RGCCCCGCCCH-KLF4_SPEC_DB_200	197	207	-	19.0488	7.65e-08	0.00949	GGCCCCGCCCC
chr1:1091627-1091954	KLF4	C1orf159	0	C1orf159	RNF223	AGRN	GCCCCGCCCMY-SHARED_DB_200	170	180	-	15.7286	2.84e-06	0.043	GCCCCACCCTC	GGGTGKGTG-KLF4_K409Q_SPEC_DB_200	168	176	+	13.2	1.92e-05	0.216	GGGAGGGTG	RGCCCCGCCCH-KLF4_SPEC_DB_200	93	103	-	16.4634	1.64e-06	0.0405	GGCCCCACCCT
chr1:1091627-1091954	KLF4	C1orf159	0	C1orf159	RNF223	AGRN	GCCCCGCCCMY-SHARED_DB_200	170	180	-	15.7286	2.84e-06	0.043	GCCCCACCCTC	GGGTGKGTG-KLF4_K409Q_SPEC_DB_200	168	176	+	13.2	1.92e-05	0.216	GGGAGGGTG	RGCCCCGCCCH-KLF4_SPEC_DB_200	131	141	-	16.4634	1.64e-06	0.0405	GGCCCCACCCT
chr1:1091627-1091954	KLF4	C1orf159	0	C1orf159	RNF223	AGRN	GCCCCGCCCMY-SHARED_DB_200	170	180	-	15.7286	2.84e-06	0.043	GCCCCACCCTC	GGGTGKGTG-KLF4_K409Q_SPEC_DB_200	168	176	+	13.2	1.92e-05	0.216	GGGAGGGTG	RGCCCCGCCCH-KLF4_SPEC_DB_200	151	161	-	17.0854	7.49e-07	0.0303	AGCCCCGCCCA
chr1:1091627-1091954	Shared	C1orf159	0	C1orf159	RNF223	AGRN	GCCCCGCCCMY-SHARED_DB_200	170	180	-	15.7286	2.84e-06	0.043	GCCCCACCCTC	GGGTGKGTG-KLF4_K409Q_SPEC_DB_200	168	176	+	13.2	1.92e-05	0.216	GGGAGGGTG	RGCCCCGCCCH-KLF4_SPEC_DB_200	55	65	-	13.2927	1.65e-05	0.108	GGCTCTGCCCT
chr1:1091627-1091954	Shared	C1orf159	0	C1orf159	RNF223	AGRN	GCCCCGCCCMY-SHARED_DB_200	170	180	-	15.7286	2.84e-06	0.043	GCCCCACCCTC	GGGTGKGTG-KLF4_K409Q_SPEC_DB_200	168	176	+	13.2	1.92e-05	0.216	GGGAGGGTG	RGCCCCGCCCH-KLF4_SPEC_DB_200	75	85	-	15.5	3.43e-06	0.0539	AGCCCCACCCA
chr1:1091627-1091954	KLF4	C1orf159	0	C1orf159	RNF223	AGRN	GCCCCGCCCMY-SHARED_DB_200	170	180	-	15.7286	2.84e-06	0.043	GCCCCACCCTC	GGGTGKGTG-KLF4_K409Q_SPEC_DB_200	168	176	+	13.2	1.92e-05	0.216	GGGAGGGTG	RGCCCCGCCCH-KLF4_SPEC_DB_200	236	246	-	17.439	6.35e-07	0.0272	GGCCCTGCCCC
chr1:1091627-1091954	Shared	C1orf159	0	C1orf159	RNF223	AGRN	GCCCCGCCCMY-SHARED_DB_200	170	180	-	15.7286	2.84e-06	0.043	GCCCCACCCTC	GGGTGKGTG-KLF4_K409Q_SPEC_DB_200	168	176	+	13.2	1.92e-05	0.216	GGGAGGGTG	RGCCCCGCCCH-KLF4_SPEC_DB_200	192	202	-	14.7439	6.79e-06	0.0761	CGCCCCACCCC
chr1:1091627-1091954	KLF4	C1orf159	0	C1orf159	RNF223	AGRN	GCCCCGCCCMY-SHARED_DB_200	170	180	-	15.7286	2.84e-06	0.043	GCCCCACCCTC	GGGTGKGTG-KLF4_K409Q_SPEC_DB_200	168	176	+	13.2	1.92e-05	0.216	GGGAGGGTG	RGCCCCGCCCH-KLF4_SPEC_DB_200	171	181	-	16.4634	1.64e-06	0.0405	GGCCCCACCCT
chr1:1091627-1091954	KLF4	C1orf159	0	C1orf159	RNF223	AGRN	GCCCCGCCCMY-SHARED_DB_200	170	180	-	15.7286	2.84e-06	0.043	GCCCCACCCTC	GGGTGKGTG-KLF4_K409Q_SPEC_DB_200	168	176	+	13.2	1.92e-05	0.216	GGGAGGGTG	RGCCCCGCCCH-KLF4_SPEC_DB_200	113	123	-	17.0854	7.49e-07	0.0303	AGCCCCGCCCA
chr1:1091627-1091954	KLF4	C1orf159	0	C1orf159	RNF223	AGRN	GCCCCGCCCMY-SHARED_DB_200	112	122	-	18.3857	2.63e-07	0.0173	GCCCCGCCCAC	GGGTGKGTG-KLF4_K409Q_SPEC_DB_200	168	176	+	13.2	1.92e-05	0.216	GGGAGGGTG	RGCCCCGCCCH-KLF4_SPEC_DB_200	197	207	-	19.0488	7.65e-08	0.00949	GGCCCCGCCCC
chr1:1091627-1091954	Shared	C1orf159	0	C1orf159	RNF223	AGRN	GCCCCGCCCMY-SHARED_DB_200	112	122	-	18.3857	2.63e-07	0.0173	GCCCCGCCCAC	GGGTGKGTG-KLF4_K409Q_SPEC_DB_200	168	176	+	13.2	1.92e-05	0.216	GGGAGGGTG	RGCCCCGCCCH-KLF4_SPEC_DB_200	93	103	-	16.4634	1.64e-06	0.0405	GGCCCCACCCT
chr1:1091627-1091954	Shared	C1orf159	0	C1orf159	RNF223	AGRN	GCCCCGCCCMY-SHARED_DB_200	112	122	-	18.3857	2.63e-07	0.0173	GCCCCGCCCAC	GGGTGKGTG-KLF4_K409Q_SPEC_DB_200	168	176	+	13.2	1.92e-05	0.216	GGGAGGGTG	RGCCCCGCCCH-KLF4_SPEC_DB_200	131	141	-	16.4634	1.64e-06	0.0405	GGCCCCACCCT
chr1:1091627-1091954	Shared	C1orf159	0	C1orf159	RNF223	AGRN	GCCCCGCCCMY-SHARED_DB_200	112	122	-	18.3857	2.63e-07	0.0173	GCCCCGCCCAC	GGGTGKGTG-KLF4_K409Q_SPEC_DB_200	168	176	+	13.2	1.92e-05	0.216	GGGAGGGTG	RGCCCCGCCCH-KLF4_SPEC_DB_200	151	161	-	17.0854	7.49e-07	0.0303	AGCCCCGCCCA
chr1:1091627-1091954	Shared	C1orf159	0	C1orf159	RNF223	AGRN	GCCCCGCCCMY-SHARED_DB_200	112	122	-	18.3857	2.63e-07	0.0173	GCCCCGCCCAC	GGGTGKGTG-KLF4_K409Q_SPEC_DB_200	168	176	+	13.2	1.92e-05	0.216	GGGAGGGTG	RGCCCCGCCCH-KLF4_SPEC_DB_200	55	65	-	13.2927	1.65e-05	0.108	GGCTCTGCCCT
chr1:1091627-1091954	Shared	C1orf159	0	C1orf159	RNF223	AGRN	GCCCCGCCCMY-SHARED_DB_200	112	122	-	18.3857	2.63e-07	0.0173	GCCCCGCCCAC	GGGTGKGTG-KLF4_K409Q_SPEC_DB_200	168	176	+	13.2	1.92e-05	0.216	GGGAGGGTG	RGCCCCGCCCH-KLF4_SPEC_DB_200	75	85	-	15.5	3.43e-06	0.0539	AGCCCCACCCA
chr1:1091627-1091954	Shared	C1orf159	0	C1orf159	RNF223	AGRN	GCCCCGCCCMY-SHARED_DB_200	112	122	-	18.3857	2.63e-07	0.0173	GCCCCGCCCAC	GGGTGKGTG-KLF4_K409Q_SPEC_DB_200	168	176	+	13.2	1.92e-05	0.216	GGGAGGGTG	RGCCCCGCCCH-KLF4_SPEC_DB_200	236	246	-	17.439	6.35e-07	0.0272	GGCCCTGCCCC
chr1:1091627-1091954	Shared	C1orf159	0	C1orf159	RNF223	AGRN	GCCCCGCCCMY-SHARED_DB_200	112	122	-	18.3857	2.63e-07	0.0173	GCCCCGCCCAC	GGGTGKGTG-KLF4_K409Q_SPEC_DB_200	168	176	+	13.2	1.92e-05	0.216	GGGAGGGTG	RGCCCCGCCCH-KLF4_SPEC_DB_200	192	202	-	14.7439	6.79e-06	0.0761	CGCCCCACCCC
chr1:1091627-1091954	Shared	C1orf159	0	C1orf159	RNF223	AGRN	GCCCCGCCCMY-SHARED_DB_200	112	122	-	18.3857	2.63e-07	0.0173	GCCCCGCCCAC	GGGTGKGTG-KLF4_K409Q_SPEC_DB_200	168	176	+	13.2	1.92e-05	0.216	GGGAGGGTG	RGCCCCGCCCH-KLF4_SPEC_DB_200	171	181	-	16.4634	1.64e-06	0.0405	GGCCCCACCCT
chr1:1091627-1091954	Shared	C1orf159	0	C1orf159	RNF223	AGRN	GCCCCGCCCMY-SHARED_DB_200	112	122	-	18.3857	2.63e-07	0.0173	GCCCCGCCCAC	GGGTGKGTG-KLF4_K409Q_SPEC_DB_200	168	176	+	13.2	1.92e-05	0.216	GGGAGGGTG	RGCCCCGCCCH-KLF4_SPEC_DB_200	113	123	-	17.0854	7.49e-07	0.0303	AGCCCCGCCCA
chr1:1091627-1091954	KLF4	C1orf159	0	C1orf159	RNF223	AGRN	GCCCCGCCCMY-SHARED_DB_200	92	102	-	15.7286	2.84e-06	0.043	GCCCCACCCTC	GGGTGKGTG-KLF4_K409Q_SPEC_DB_200	168	176	+	13.2	1.92e-05	0.216	GGGAGGGTG	RGCCCCGCCCH-KLF4_SPEC_DB_200	197	207	-	19.0488	7.65e-08	0.00949	GGCCCCGCCCC
chr1:1091627-1091954	KLF4	C1orf159	0	C1orf159	RNF223	AGRN	GCCCCGCCCMY-SHARED_DB_200	92	102	-	15.7286	2.84e-06	0.043	GCCCCACCCTC	GGGTGKGTG-KLF4_K409Q_SPEC_DB_200	168	176	+	13.2	1.92e-05	0.216	GGGAGGGTG	RGCCCCGCCCH-KLF4_SPEC_DB_200	93	103	-	16.4634	1.64e-06	0.0405	GGCCCCACCCT
chr1:1091627-1091954	KLF4	C1orf159	0	C1orf159	RNF223	AGRN	GCCCCGCCCMY-SHARED_DB_200	92	102	-	15.7286	2.84e-06	0.043	GCCCCACCCTC	GGGTGKGTG-KLF4_K409Q_SPEC_DB_200	168	176	+	13.2	1.92e-05	0.216	GGGAGGGTG	RGCCCCGCCCH-KLF4_SPEC_DB_200	131	141	-	16.4634	1.64e-06	0.0405	GGCCCCACCCT
chr1:1091627-1091954	KLF4	C1orf159	0	C1orf159	RNF223	AGRN	GCCCCGCCCMY-SHARED_DB_200	92	102	-	15.7286	2.84e-06	0.043	GCCCCACCCTC	GGGTGKGTG-KLF4_K409Q_SPEC_DB_200	168	176	+	13.2	1.92e-05	0.216	GGGAGGGTG	RGCCCCGCCCH-KLF4_SPEC_DB_200	151	161	-	17.0854	7.49e-07	0.0303	AGCCCCGCCCA
chr1:1091627-1091954	Shared	C1orf159	0	C1orf159	RNF223	AGRN	GCCCCGCCCMY-SHARED_DB_200	92	102	-	15.7286	2.84e-06	0.043	GCCCCACCCTC	GGGTGKGTG-KLF4_K409Q_SPEC_DB_200	168	176	+	13.2	1.92e-05	0.216	GGGAGGGTG	RGCCCCGCCCH-KLF4_SPEC_DB_200	55	65	-	13.2927	1.65e-05	0.108	GGCTCTGCCCT
chr1:1091627-1091954	Shared	C1orf159	0	C1orf159	RNF223	AGRN	GCCCCGCCCMY-SHARED_DB_200	92	102	-	15.7286	2.84e-06	0.043	GCCCCACCCTC	GGGTGKGTG-KLF4_K409Q_SPEC_DB_200	168	176	+	13.2	1.92e-05	0.216	GGGAGGGTG	RGCCCCGCCCH-KLF4_SPEC_DB_200	75	85	-	15.5	3.43e-06	0.0539	AGCCCCACCCA
chr1:1091627-1091954	KLF4	C1orf159	0	C1orf159	RNF223	AGRN	GCCCCGCCCMY-SHARED_DB_200	92	102	-	15.7286	2.84e-06	0.043	GCCCCACCCTC	GGGTGKGTG-KLF4_K409Q_SPEC_DB_200	168	176	+	13.2	1.92e-05	0.216	GGGAGGGTG	RGCCCCGCCCH-KLF4_SPEC_DB_200	236	246	-	17.439	6.35e-07	0.0272	GGCCCTGCCCC
chr1:1091627-1091954	Shared	C1orf159	0	C1orf159	RNF223	AGRN	GCCCCGCCCMY-SHARED_DB_200	92	102	-	15.7286	2.84e-06	0.043	GCCCCACCCTC	GGGTGKGTG-KLF4_K409Q_SPEC_DB_200	168	176	+	13.2	1.92e-05	0.216	GGGAGGGTG	RGCCCCGCCCH-KLF4_SPEC_DB_200	192	202	-	14.7439	6.79e-06	0.0761	CGCCCCACCCC
chr1:1091627-1091954	KLF4	C1orf159	0	C1orf159	RNF223	AGRN	GCCCCGCCCMY-SHARED_DB_200	92	102	-	15.7286	2.84e-06	0.043	GCCCCACCCTC	GGGTGKGTG-KLF4_K409Q_SPEC_DB_200	168	176	+	13.2	1.92e-05	0.216	GGGAGGGTG	RGCCCCGCCCH-KLF4_SPEC_DB_200	171	181	-	16.4634	1.64e-06	0.0405	GGCCCCACCCT
chr1:1091627-1091954	KLF4	C1orf159	0	C1orf159	RNF223	AGRN	GCCCCGCCCMY-SHARED_DB_200	92	102	-	15.7286	2.84e-06	0.043	GCCCCACCCTC	GGGTGKGTG-KLF4_K409Q_SPEC_DB_200	168	176	+	13.2	1.92e-05	0.216	GGGAGGGTG	RGCCCCGCCCH-KLF4_SPEC_DB_200	113	123	-	17.0854	7.49e-07	0.0303	AGCCCCGCCCA
chr1:1091627-1091954	KLF4	C1orf159	0	C1orf159	RNF223	AGRN	GCCCCGCCCMY-SHARED_DB_200	130	140	-	15.7286	2.84e-06	0.043	GCCCCACCCTC	GGGTGKGTG-KLF4_K409Q_SPEC_DB_200	168	176	+	13.2	1.92e-05	0.216	GGGAGGGTG	RGCCCCGCCCH-KLF4_SPEC_DB_200	197	207	-	19.0488	7.65e-08	0.00949	GGCCCCGCCCC
chr1:1091627-1091954	KLF4	C1orf159	0	C1orf159	RNF223	AGRN	GCCCCGCCCMY-SHARED_DB_200	130	140	-	15.7286	2.84e-06	0.043	GCCCCACCCTC	GGGTGKGTG-KLF4_K409Q_SPEC_DB_200	168	176	+	13.2	1.92e-05	0.216	GGGAGGGTG	RGCCCCGCCCH-KLF4_SPEC_DB_200	93	103	-	16.4634	1.64e-06	0.0405	GGCCCCACCCT
chr1:1091627-1091954	KLF4	C1orf159	0	C1orf159	RNF223	AGRN	GCCCCGCCCMY-SHARED_DB_200	130	140	-	15.7286	2.84e-06	0.043	GCCCCACCCTC	GGGTGKGTG-KLF4_K409Q_SPEC_DB_200	168	176	+	13.2	1.92e-05	0.216	GGGAGGGTG	RGCCCCGCCCH-KLF4_SPEC_DB_200	131	141	-	16.4634	1.64e-06	0.0405	GGCCCCACCCT
chr1:1091627-1091954	KLF4	C1orf159	0	C1orf159	RNF223	AGRN	GCCCCGCCCMY-SHARED_DB_200	130	140	-	15.7286	2.84e-06	0.043	GCCCCACCCTC	GGGTGKGTG-KLF4_K409Q_SPEC_DB_200	168	176	+	13.2	1.92e-05	0.216	GGGAGGGTG	RGCCCCGCCCH-KLF4_SPEC_DB_200	151	161	-	17.0854	7.49e-07	0.0303	AGCCCCGCCCA
chr1:1091627-1091954	Shared	C1orf159	0	C1orf159	RNF223	AGRN	GCCCCGCCCMY-SHARED_DB_200	130	140	-	15.7286	2.84e-06	0.043	GCCCCACCCTC	GGGTGKGTG-KLF4_K409Q_SPEC_DB_200	168	176	+	13.2	1.92e-05	0.216	GGGAGGGTG	RGCCCCGCCCH-KLF4_SPEC_DB_200	55	65	-	13.2927	1.65e-05	0.108	GGCTCTGCCCT
chr1:1091627-1091954	Shared	C1orf159	0	C1orf159	RNF223	AGRN	GCCCCGCCCMY-SHARED_DB_200	130	140	-	15.7286	2.84e-06	0.043	GCCCCACCCTC	GGGTGKGTG-KLF4_K409Q_SPEC_DB_200	168	176	+	13.2	1.92e-05	0.216	GGGAGGGTG	RGCCCCGCCCH-KLF4_SPEC_DB_200	75	85	-	15.5	3.43e-06	0.0539	AGCCCCACCCA
chr1:1091627-1091954	KLF4	C1orf159	0	C1orf159	RNF223	AGRN	GCCCCGCCCMY-SHARED_DB_200	130	140	-	15.7286	2.84e-06	0.043	GCCCCACCCTC	GGGTGKGTG-KLF4_K409Q_SPEC_DB_200	168	176	+	13.2	1.92e-05	0.216	GGGAGGGTG	RGCCCCGCCCH-KLF4_SPEC_DB_200	236	246	-	17.439	6.35e-07	0.0272	GGCCCTGCCCC
chr1:1091627-1091954	Shared	C1orf159	0	C1orf159	RNF223	AGRN	GCCCCGCCCMY-SHARED_DB_200	130	140	-	15.7286	2.84e-06	0.043	GCCCCACCCTC	GGGTGKGTG-KLF4_K409Q_SPEC_DB_200	168	176	+	13.2	1.92e-05	0.216	GGGAGGGTG	RGCCCCGCCCH-KLF4_SPEC_DB_200	192	202	-	14.7439	6.79e-06	0.0761	CGCCCCACCCC
chr1:1091627-1091954	KLF4	C1orf159	0	C1orf159	RNF223	AGRN	GCCCCGCCCMY-SHARED_DB_200	130	140	-	15.7286	2.84e-06	0.043	GCCCCACCCTC	GGGTGKGTG-KLF4_K409Q_SPEC_DB_200	168	176	+	13.2	1.92e-05	0.216	GGGAGGGTG	RGCCCCGCCCH-KLF4_SPEC_DB_200	171	181	-	16.4634	1.64e-06	0.0405	GGCCCCACCCT
chr1:1091627-1091954	KLF4	C1orf159	0	C1orf159	RNF223	AGRN	GCCCCGCCCMY-SHARED_DB_200	130	140	-	15.7286	2.84e-06	0.043	GCCCCACCCTC	GGGTGKGTG-KLF4_K409Q_SPEC_DB_200	168	176	+	13.2	1.92e-05	0.216	GGGAGGGTG	RGCCCCGCCCH-KLF4_SPEC_DB_200	113	123	-	17.0854	7.49e-07	0.0303	AGCCCCGCCCA
chr1:109213702-109214048	KLF4	SARS1	0	SARS1	CELSR2	ELAPOR1	GCCCCGCCCMY-SHARED_DB_200	194	204	-	13.6714	1.37e-05	0.0851	GACCCGCCCTT	GGGTGKGTG-KLF4_K409Q_SPEC_DB_200	90	98	-	12.0286	3.93e-05	0.246	GGGTGGGCG	RGCCCCGCCCH-KLF4_SPEC_DB_200	122	132	+	15.7195	2.9e-06	0.0485	ggccccgcctc
chr1:109213702-109214048	KLF4	SARS1	0	SARS1	CELSR2	ELAPOR1	GCCCCGCCCMY-SHARED_DB_200	123	133	+	14.8429	5.74e-06	0.0633	gccccgcctcc	GGGTGKGTG-KLF4_K409Q_SPEC_DB_200	90	98	-	12.0286	3.93e-05	0.246	GGGTGGGCG	RGCCCCGCCCH-KLF4_SPEC_DB_200	122	132	+	15.7195	2.9e-06	0.0485	ggccccgcctc
chr1:109213702-109214048	KLF4	SARS1	0	SARS1	CELSR2	ELAPOR1	GCCCCGCCCMY-SHARED_DB_200	103	113	+	13.3429	1.58e-05	0.0879	tcccctcccct	GGGTGKGTG-KLF4_K409Q_SPEC_DB_200	90	98	-	12.0286	3.93e-05	0.246	GGGTGGGCG	RGCCCCGCCCH-KLF4_SPEC_DB_200	122	132	+	15.7195	2.9e-06	0.0485	ggccccgcctc
chr1:109229604-109229790	Shared	SARS1	0	SARS1	CELSR2	ELAPOR1	GCCCCGCCCMY-SHARED_DB_200	21	31	-	15.6571	2.95e-06	0.0436	TCCCCGCCCCT									RGCCCCGCCCH-KLF4_SPEC_DB_200	22	32	-	13.7561	1.25e-05	0.0971	GTCCCCGCCCC
chr1:109249357-109249707	KLF4	CELSR2	0	CELSR2	C1orf194	SARS1	GCCCCGCCCMY-SHARED_DB_200	84	94	-	14.0429	1e-05	0.0737	GCCCCACCCAG									RGCCCCGCCCH-KLF4_SPEC_DB_200	85	95	-	16.6098	1.3e-06	0.0405	GGCCCCACCCA
chr1:109254592-109254836	KLF4	CELSR2	0	CELSR2	C1orf194	SARS1	GCCCCGCCCMY-SHARED_DB_200	160	170	+	14.9571	5.33e-06	0.0624	GCCCCACCCTT	GGGTGKGTG-KLF4_K409Q_SPEC_DB_200	74	82	+	12.8857	2.42e-05	0.216	GGGAGTGTG	RGCCCCGCCCH-KLF4_SPEC_DB_200	115	125	-	16.6585	1.18e-06	0.0405	GGCCACGCCCT
chr1:109254592-109254836	KLF4	CELSR2	0	CELSR2	C1orf194	SARS1	GCCCCGCCCMY-SHARED_DB_200	114	124	-	13.2	1.71e-05	0.0907	GCCACGCCCTG	GGGTGKGTG-KLF4_K409Q_SPEC_DB_200	74	82	+	12.8857	2.42e-05	0.216	GGGAGTGTG	RGCCCCGCCCH-KLF4_SPEC_DB_200	115	125	-	16.6585	1.18e-06	0.0405	GGCCACGCCCT
chr1:109254592-109254836	KLF4	CELSR2	0	CELSR2	C1orf194	SARS1	GCCCCGCCCMY-SHARED_DB_200	114	124	-	13.2	1.71e-05	0.0907	GCCACGCCCTG	GGGTGKGTG-KLF4_K409Q_SPEC_DB_200	63	71	-	12.8857	2.42e-05	0.216	GGGTGGGAG	RGCCCCGCCCH-KLF4_SPEC_DB_200	115	125	-	16.6585	1.18e-06	0.0405	GGCCACGCCCT
chr1:109254592-109254836	KLF4	CELSR2	0	CELSR2	C1orf194	SARS1	GCCCCGCCCMY-SHARED_DB_200	160	170	+	14.9571	5.33e-06	0.0624	GCCCCACCCTT	GGGTGKGTG-KLF4_K409Q_SPEC_DB_200	63	71	-	12.8857	2.42e-05	0.216	GGGTGGGAG	RGCCCCGCCCH-KLF4_SPEC_DB_200	115	125	-	16.6585	1.18e-06	0.0405	GGCCACGCCCT
chr1:109255081-109255382	KLF4	CELSR2	0	CELSR2	C1orf194	SARS1	GCCCCGCCCMY-SHARED_DB_200	37	47	+	15.7286	2.84e-06	0.043	GCCCCACCCTC									RGCCCCGCCCH-KLF4_SPEC_DB_200	36	46	+	16.4634	1.64e-06	0.0405	GGCCCCACCCT
chr1:109257713-109258060	KLF4	CELSR2	0	CELSR2	C1orf194	SARS1	GCCCCGCCCMY-SHARED_DB_200	85	95	-	14.2857	8.56e-06	0.0725	GCCCCACCCCA									RGCCCCGCCCH-KLF4_SPEC_DB_200	86	96	-	17.4634	5.42e-07	0.0261	GGCCCCACCCC
chr1:109263314-109263660	Shared	CELSR2	0	CELSR2	C1orf194	PSRC1	GCCCCGCCCMY-SHARED_DB_200	175	185	-	17.7143	3.56e-07	0.0202	GCCCCGCCCTC									RGCCCCGCCCH-KLF4_SPEC_DB_200	176	186	-	16.939	8.62e-07	0.0331	AGCCCCGCCCT
chr1:109263314-109263660	Shared	CELSR2	0	CELSR2	C1orf194	PSRC1	GCCCCGCCCMY-SHARED_DB_200	175	185	-	17.7143	3.56e-07	0.0202	GCCCCGCCCTC									RGCCCCGCCCH-KLF4_SPEC_DB_200	76	86	-	13.439	1.54e-05	0.104	GGCTCTGCCCA
chr1:109263314-109263660	Shared	CELSR2	0	CELSR2	C1orf194	PSRC1	GCCCCGCCCMY-SHARED_DB_200	175	185	-	17.7143	3.56e-07	0.0202	GCCCCGCCCTC									RGCCCCGCCCH-KLF4_SPEC_DB_200	31	41	-	15.4756	3.66e-06	0.0548	AGCCCTGCCCA
chr1:109273284-109273532	KLF4	CELSR2	0	CELSR2	C1orf194	PSRC1	GCCCCGCCCMY-SHARED_DB_200	133	143	+	17.0429	8.25e-07	0.0236	GCCCCGCCCCG									RGCCCCGCCCH-KLF4_SPEC_DB_200	132	142	+	17.939	3.56e-07	0.0221	AGCCCCGCCCC
chr1:109283141-109283489	Shared	PSRC1	0	PSRC1	PSRC1	CELSR2	GCCCCGCCCMY-SHARED_DB_200	13	23	-	19.4	7.65e-08	0.00955	GCCCCGCCCCC									RGCCCCGCCCH-KLF4_SPEC_DB_200	41	51	+	13.2805	1.68e-05	0.109	GGCCCCACCTA
chr1:109283141-109283489	Shared	PSRC1	0	PSRC1	PSRC1	CELSR2	GCCCCGCCCMY-SHARED_DB_200	13	23	-	19.4	7.65e-08	0.00955	GCCCCGCCCCC									RGCCCCGCCCH-KLF4_SPEC_DB_200	301	311	+	16.3293	2.05e-06	0.0405	CGCCCCGCCCC
chr1:109283141-109283489	Shared	PSRC1	0	PSRC1	PSRC1	CELSR2	GCCCCGCCCMY-SHARED_DB_200	13	23	-	19.4	7.65e-08	0.00955	GCCCCGCCCCC									RGCCCCGCCCH-KLF4_SPEC_DB_200	14	24	-	17.939	3.56e-07	0.0221	AGCCCCGCCCC
chr1:109283141-109283489	Shared	PSRC1	0	PSRC1	PSRC1	CELSR2	GCCCCGCCCMY-SHARED_DB_200	302	312	+	17.0429	8.25e-07	0.0236	GCCCCGCCCCG									RGCCCCGCCCH-KLF4_SPEC_DB_200	41	51	+	13.2805	1.68e-05	0.109	GGCCCCACCTA
chr1:109283141-109283489	Shared	PSRC1	0	PSRC1	PSRC1	CELSR2	GCCCCGCCCMY-SHARED_DB_200	302	312	+	17.0429	8.25e-07	0.0236	GCCCCGCCCCG									RGCCCCGCCCH-KLF4_SPEC_DB_200	301	311	+	16.3293	2.05e-06	0.0405	CGCCCCGCCCC
chr1:109283141-109283489	KLF4	PSRC1	0	PSRC1	PSRC1	CELSR2	GCCCCGCCCMY-SHARED_DB_200	302	312	+	17.0429	8.25e-07	0.0236	GCCCCGCCCCG									RGCCCCGCCCH-KLF4_SPEC_DB_200	14	24	-	17.939	3.56e-07	0.0221	AGCCCCGCCCC
chr1:109283141-109283489	Shared	PSRC1	0	PSRC1	PSRC1	CELSR2	GCCCCGCCCMY-SHARED_DB_200	89	99	-	17.0857	7.49e-07	0.0236	GCCCCTCCCCC									RGCCCCGCCCH-KLF4_SPEC_DB_200	41	51	+	13.2805	1.68e-05	0.109	GGCCCCACCTA
chr1:109283141-109283489	Shared	PSRC1	0	PSRC1	PSRC1	CELSR2	GCCCCGCCCMY-SHARED_DB_200	89	99	-	17.0857	7.49e-07	0.0236	GCCCCTCCCCC									RGCCCCGCCCH-KLF4_SPEC_DB_200	301	311	+	16.3293	2.05e-06	0.0405	CGCCCCGCCCC
chr1:109283141-109283489	KLF4	PSRC1	0	PSRC1	PSRC1	CELSR2	GCCCCGCCCMY-SHARED_DB_200	89	99	-	17.0857	7.49e-07	0.0236	GCCCCTCCCCC									RGCCCCGCCCH-KLF4_SPEC_DB_200	14	24	-	17.939	3.56e-07	0.0221	AGCCCCGCCCC
chr1:109300304-109300515	KLF4	MYBPHL	0	MYBPHL	PSRC1	SORT1	GCCCCGCCCMY-SHARED_DB_200	184	194	+	15.3571	3.89e-06	0.0508	GCCCCGCCCTG									RGCCCCGCCCH-KLF4_SPEC_DB_200	183	193	+	16.939	8.62e-07	0.0331	AGCCCCGCCCT
chr1:109373130-109373323	Shared	SORT1	0	SORT1	MYBPHL	PSMA5	GCCCCGCCCMY-SHARED_DB_200	100	110	-	16.3143	1.67e-06	0.0326	GCCCCTCCCCT
chr1:10942035-10942374	Shared	C1orf127	4098	None	TARDBP	C1orf127	GCCCCGCCCMY-SHARED_DB_200	304	314	+	16.6429	1.24e-06	0.0303	GCCCCACCCCT									RGCCCCGCCCH-KLF4_SPEC_DB_200	303	313	+	16.3537	1.86e-06	0.0405	AGCCCCACCCC
chr1:10942872-10943113	Shared	C1orf127	3359	None	TARDBP	C1orf127	GCCCCGCCCMY-SHARED_DB_200	114	124	+	17.4143	5.62e-07	0.0236	gccccaccccc									RGCCCCGCCCH-KLF4_SPEC_DB_200	113	123	+	16.3537	1.86e-06	0.0405	agccccacccc
chr1:109467071-109467336	Shared	SYPL2	0	SYPL2	ATXN7L2	AMIGO1	GCCCCGCCCMY-SHARED_DB_200	202	212	-	17.0857	7.49e-07	0.0236	GCCCCTCCCCC
chr1:109477872-109478111	KLF4	SYPL2	0	SYPL2	ATXN7L2	AMIGO1	GCCCCGCCCMY-SHARED_DB_200	102	112	+	15.5571	3.2e-06	0.0463	GCCACGCCCTC									RGCCCCGCCCH-KLF4_SPEC_DB_200	101	111	+	16.6585	1.18e-06	0.0405	GGCCACGCCCT
chr1:109494228-109494381	Shared	CYB561D1	0	CYB561D1	GPR61	ATXN7L2	GCCCCGCCCMY-SHARED_DB_200	64	74	-	15.8429	2.72e-06	0.0427	GCCCCGCACAC
chr1:109494416-109494596	KLF4	CYB561D1	0	CYB561D1	GPR61	ATXN7L2	GCCCCGCCCMY-SHARED_DB_200	13	23	-	16.2714	1.86e-06	0.0331	GCCCCGCCCCA									RGCCCCGCCCH-KLF4_SPEC_DB_200	14	24	-	19.0488	7.65e-08	0.00949	GGCCCCGCCCC
chr1:109509706-109509907	Shared	AMIGO1	0	AMIGO1	GPR61	CYB561D1	GCCCCGCCCMY-SHARED_DB_200	75	85	-	19.4	7.65e-08	0.00955	GCCCCGCCCCC									RGCCCCGCCCH-KLF4_SPEC_DB_200	76	86	-	16.3293	2.05e-06	0.0405	CGCCCCGCCCC
chr1:10961012-10961357	KLF4	C1orf127	0	C1orf127	C1orf127	MASP2	GCCCCGCCCMY-SHARED_DB_200	272	282	-	17.0429	8.25e-07	0.0236	GCCCCGCCCCG									RGCCCCGCCCH-KLF4_SPEC_DB_200	273	283	-	19.0488	7.65e-08	0.00949	GGCCCCGCCCC
chr1:10961012-10961357	Shared	C1orf127	0	C1orf127	C1orf127	MASP2	GCCCCGCCCMY-SHARED_DB_200	272	282	-	17.0429	8.25e-07	0.0236	GCCCCGCCCCG									RGCCCCGCCCH-KLF4_SPEC_DB_200	318	328	-	12.9634	2.09e-05	0.12	GGCCACGCCAA
chr1:109619536-109619873	KLF4	AMPD2	0	GNAT2,AMPD2	AMPD2	GNAI3	GCCCCGCCCMY-SHARED_DB_200	273	283	-	14.8429	5.74e-06	0.0633	GCCCCGCCTCC									RGCCCCGCCCH-KLF4_SPEC_DB_200	274	284	-	15.7195	2.9e-06	0.0485	GGCCCCGCCTC
chr1:109619536-109619873	KLF4	AMPD2	0	GNAT2,AMPD2	AMPD2	GNAI3	GCCCCGCCCMY-SHARED_DB_200	273	283	-	14.8429	5.74e-06	0.0633	GCCCCGCCTCC									RGCCCCGCCCH-KLF4_SPEC_DB_200	290	300	-	19.0488	7.65e-08	0.00949	GGCCCCGCCCC
chr1:109619536-109619873	Shared	AMPD2	0	GNAT2,AMPD2	AMPD2	GNAI3	GCCCCGCCCMY-SHARED_DB_200	289	299	-	19.4	7.65e-08	0.00955	GCCCCGCCCCC									RGCCCCGCCCH-KLF4_SPEC_DB_200	274	284	-	15.7195	2.9e-06	0.0485	GGCCCCGCCTC
chr1:109619536-109619873	KLF4	AMPD2	0	GNAT2,AMPD2	AMPD2	GNAI3	GCCCCGCCCMY-SHARED_DB_200	289	299	-	19.4	7.65e-08	0.00955	GCCCCGCCCCC									RGCCCCGCCCH-KLF4_SPEC_DB_200	290	300	-	19.0488	7.65e-08	0.00949	GGCCCCGCCCC
chr1:109620406-109620698	Shared	AMPD2	0	AMPD2	AMPD2	GNAI3	GCCCCGCCCMY-SHARED_DB_200	155	165	+	15.4	3.68e-06	0.0494	GCCCCTCCCTC									RGCCCCGCCCH-KLF4_SPEC_DB_200	275	285	+	14.5976	7.55e-06	0.0761	TGCCCTGCCCC
chr1:109620857-109621207	Shared	AMPD2	0	AMPD2	AMPD2	GNAI3	GCCCCGCCCMY-SHARED_DB_200	40	50	+	16.4286	1.44e-06	0.0317	TCCCCGCCCCC									RGCCCCGCCCH-KLF4_SPEC_DB_200	226	236	-	16.3293	2.05e-06	0.0405	CGCCCCGCCCC
chr1:109620857-109621207	Shared	AMPD2	0	AMPD2	AMPD2	GNAI3	GCCCCGCCCMY-SHARED_DB_200	225	235	-	19.4	7.65e-08	0.00955	GCCCCGCCCCC									RGCCCCGCCCH-KLF4_SPEC_DB_200	226	236	-	16.3293	2.05e-06	0.0405	CGCCCCGCCCC
chr1:109622212-109622420	KLF4	AMPD2	0	AMPD2	AMPD2	GNAI3	GCCCCGCCCMY-SHARED_DB_200	49	59	-	14.0429	1e-05	0.0737	GCCCCACCCAG									RGCCCCGCCCH-KLF4_SPEC_DB_200	50	60	-	16.6098	1.3e-06	0.0405	GGCCCCACCCA
chr1:109623031-109623369	Shared	AMPD2	0	AMPD2	AMPD2	GNAI3	GCCCCGCCCMY-SHARED_DB_200	68	78	-	18.3857	2.63e-07	0.0173	GCCCCGCCCAC									RGCCCCGCCCH-KLF4_SPEC_DB_200	69	79	-	17.0854	7.49e-07	0.0303	AGCCCCGCCCA
chr1:109624087-109624386	Shared	AMPD2	0	AMPD2	GNAT2	GNAI3	GCCCCGCCCMY-SHARED_DB_200	60	70	+	15.4	3.68e-06	0.0494	GCCCCTCCCTC
chr1:109624495-109624844	KLF4	AMPD2	0	AMPD2	GNAT2	GNAI3	GCCCCGCCCMY-SHARED_DB_200	328	338	-	15.3571	3.89e-06	0.0508	GACCCGCCCCT									RGCCCCGCCCH-KLF4_SPEC_DB_200	293	303	+	17.439	6.35e-07	0.0272	GGCCCTGCCCC
chr1:109634785-109635014	Shared	AMPD2	2733	None	GNAT2	AMPD2	GCCCCGCCCMY-SHARED_DB_200	115	125	+	17.4143	5.62e-07	0.0236	GCCCCACCCCC									RGCCCCGCCCH-KLF4_SPEC_DB_200	114	124	+	16.3537	1.86e-06	0.0405	AGCCCCACCCC
chr1:109655913-109656194	Shared	GSTM4	0	GSTM4	GSTM4	AMPD2	GCCCCGCCCMY-SHARED_DB_200	142	152	-	17.0429	8.25e-07	0.0236	GCCCCGCCCCG									RGCCCCGCCCH-KLF4_SPEC_DB_200	143	153	-	16.3293	2.05e-06	0.0405	CGCCCCGCCCC
chr1:109655913-109656194	KLF4	GSTM4	0	GSTM4	GSTM4	AMPD2	GCCCCGCCCMY-SHARED_DB_200	142	152	-	17.0429	8.25e-07	0.0236	GCCCCGCCCCG									RGCCCCGCCCH-KLF4_SPEC_DB_200	148	158	-	17.939	3.56e-07	0.0221	AGCCCCGCCCC
chr1:109655913-109656194	Shared	GSTM4	0	GSTM4	GSTM4	AMPD2	GCCCCGCCCMY-SHARED_DB_200	147	157	-	17.0429	8.25e-07	0.0236	GCCCCGCCCCG									RGCCCCGCCCH-KLF4_SPEC_DB_200	143	153	-	16.3293	2.05e-06	0.0405	CGCCCCGCCCC
chr1:109655913-109656194	KLF4	GSTM4	0	GSTM4	GSTM4	AMPD2	GCCCCGCCCMY-SHARED_DB_200	147	157	-	17.0429	8.25e-07	0.0236	GCCCCGCCCCG									RGCCCCGCCCH-KLF4_SPEC_DB_200	148	158	-	17.939	3.56e-07	0.0221	AGCCCCGCCCC
chr1:109656200-109656358	Shared	GSTM4	0	GSTM4	GSTM4	AMPD2	GCCCCGCCCMY-SHARED_DB_200	82	92	-	16.1286	2.18e-06	0.037	GACCCGCCCCC									RGCCCCGCCCH-KLF4_SPEC_DB_200	83	93	-	13.122	1.9e-05	0.116	AGACCCGCCCC
chr1:109667817-109668167	KLF4	GSTM2	0	GSTM4,GSTM2	GSTM1	GSTM4	GCCCCGCCCMY-SHARED_DB_200	191	201	-	13.1714	1.76e-05	0.0919	ACCCCGCCCCA									RGCCCCGCCCH-KLF4_SPEC_DB_200	250	260	+	17.939	3.56e-07	0.0221	AGCCCCGCCCC
chr1:109667817-109668167	KLF4	GSTM2	0	GSTM4,GSTM2	GSTM1	GSTM4	GCCCCGCCCMY-SHARED_DB_200	251	261	+	17.0429	8.25e-07	0.0236	GCCCCGCCCCG									RGCCCCGCCCH-KLF4_SPEC_DB_200	250	260	+	17.939	3.56e-07	0.0221	AGCCCCGCCCC
chr1:109667817-109668167	Shared	GSTM2	0	GSTM4,GSTM2	GSTM1	GSTM4	GCCCCGCCCMY-SHARED_DB_200	251	261	+	17.0429	8.25e-07	0.0236	GCCCCGCCCCG									RGCCCCGCCCH-KLF4_SPEC_DB_200	175	185	-	14.7195	6.99e-06	0.0761	CGCCCTGCCCC
chr1:109668243-109668590	KLF4	GSTM2	0	GSTM4,GSTM2	GSTM1	GSTM4									GGGTGKGTG-KLF4_K409Q_SPEC_DB_200	72	80	+	12.1	3.75e-05	0.246	GGGCGGGTG	RGCCCCGCCCH-KLF4_SPEC_DB_200	279	289	+	17.439	6.35e-07	0.0272	GGCCCTGCCCC
chr1:109670010-109670206	Shared	GSTM2	0	GSTM4,GSTM2	GSTM1	GSTM4	GCCCCGCCCMY-SHARED_DB_200	107	117	+	16.4	1.56e-06	0.0325	gccccacccac									RGCCCCGCCCH-KLF4_SPEC_DB_200	106	116	+	16.6098	1.3e-06	0.0405	ggccccaccca
chr1:109687572-109687918	Shared	GSTM1	0	GSTM2,GSTM1	GSTM5	GSTM2	GCCCCGCCCMY-SHARED_DB_200	196	206	-	15.5286	3.32e-06	0.0472	ACCCCGCCCCT									RGCCCCGCCCH-KLF4_SPEC_DB_200	53	63	+	13.6098	1.42e-05	0.1	AGCCCCGCCTT
chr1:109712135-109712472	Shared	GSTM5	0	GSTM5	GSTM5	GSTM2	GCCCCGCCCMY-SHARED_DB_200	73	83	-	15.5286	3.32e-06	0.0472	ACCCCGCCCCT	GGGTGKGTG-KLF4_K409Q_SPEC_DB_200	258	266	+	12.5286	3.56e-05	0.246	GGATGTGTG
chr1:109733335-109733525	Shared	GSTM3	406	None	GNAT2	GSTM3	GCCCCGCCCMY-SHARED_DB_200	71	81	-	16.4	1.56e-06	0.0325	GCCCCACCCAC	GGGTGKGTG-KLF4_K409Q_SPEC_DB_200	69	77	+	11.3714	5.88e-05	0.285	gtgtgggtg	RGCCCCGCCCH-KLF4_SPEC_DB_200	72	82	-	16.6098	1.3e-06	0.0405	GGCCCCACCCA
chr1:109740154-109740504	KLF4	GSTM3	0	GSTM3	GNAT2	EPS8L3	GCCCCGCCCMY-SHARED_DB_200	24	34	+	14.4429	7.95e-06	0.0716	GACCCGCCCTC	GGGTGKGTG-KLF4_K409Q_SPEC_DB_200	79	87	-	12.6429	2.96e-05	0.233	GGGTGAGTG	RGCCCCGCCCH-KLF4_SPEC_DB_200	204	214	-	19.0488	7.65e-08	0.00949	GGCCCCGCCCC
chr1:109740154-109740504	KLF4	GSTM3	0	GSTM3	GNAT2	EPS8L3	GCCCCGCCCMY-SHARED_DB_200	203	213	-	19.4	7.65e-08	0.00955	GCCCCGCCCCC	GGGTGKGTG-KLF4_K409Q_SPEC_DB_200	79	87	-	12.6429	2.96e-05	0.233	GGGTGAGTG	RGCCCCGCCCH-KLF4_SPEC_DB_200	204	214	-	19.0488	7.65e-08	0.00949	GGCCCCGCCCC
chr1:109763854-109764158	KLF4	EPS8L3	0	EPS8L3	GSTM3	GSTM5	GCCCCGCCCMY-SHARED_DB_200	137	147	-	13.4286	1.51e-05	0.0879	TCCCCACCCAC									RGCCCCGCCCH-KLF4_SPEC_DB_200	266	276	-	16.0732	2.26e-06	0.0417	GGCCACACCCC
chr1:109772099-109772442	Shared	EPS8L3	8071	None	EPS8L3	GSTM5	GCCCCGCCCMY-SHARED_DB_200	254	264	-	16.3143	1.67e-06	0.0326	GCCCCTCCCCT
chr1:109882660-109883009	Shared	CSF1	27232	None	CSF1	GSTM5	GCCCCGCCCMY-SHARED_DB_200	229	239	+	19.4	7.65e-08	0.00955	GCCCCGCCCCC									RGCCCCGCCCH-KLF4_SPEC_DB_200	228	238	+	16.2073	2.15e-06	0.0405	TGCCCCGCCCC
chr1:109882660-109883009	Shared	CSF1	27232	None	CSF1	GSTM5	GCCCCGCCCMY-SHARED_DB_200	229	239	+	19.4	7.65e-08	0.00955	GCCCCGCCCCC									RGCCCCGCCCH-KLF4_SPEC_DB_200	82	92	-	14.7195	6.99e-06	0.0761	CGCCCTGCCCC
chr1:109901142-109901466	KLF4	CSF1	8775	None	CSF1	ALX3	GCCCCGCCCMY-SHARED_DB_200	69	79	+	14.6286	6.7e-06	0.0683	gcccctccctt									RGCCCCGCCCH-KLF4_SPEC_DB_200	217	227	+	16.3537	1.86e-06	0.0405	agccccacccc
chr1:109901142-109901466	Shared	CSF1	8775	None	CSF1	ALX3	GCCCCGCCCMY-SHARED_DB_200	218	228	+	16.6429	1.24e-06	0.0303	gccccacccct									RGCCCCGCCCH-KLF4_SPEC_DB_200	217	227	+	16.3537	1.86e-06	0.0405	agccccacccc
chr1:110034958-110035159	Shared	STRIP1	0	STRIP1	UBL4B	AHCYL1	GCCCCGCCCMY-SHARED_DB_200	121	131	-	16.2286	1.97e-06	0.0346	GCCACGCCCAC									RGCCCCGCCCH-KLF4_SPEC_DB_200	122	132	-	16.8049	9.75e-07	0.0364	GGCCACGCCCA
chr1:110113617-110113822	Shared	UBL4B	0	UBL4B	SLC6A17	STRIP1	GCCCCGCCCMY-SHARED_DB_200	144	154	+	15.7286	2.84e-06	0.043	GCCCCACCCTC	GGGTGKGTG-KLF4_K409Q_SPEC_DB_200	148	156	-	13.2	1.92e-05	0.216	GGGAGGGTG	RGCCCCGCCCH-KLF4_SPEC_DB_200	143	153	+	13.622	1.37e-05	0.0989	TGCCCCACCCT
chr1:110113617-110113822	Shared	UBL4B	0	UBL4B	SLC6A17	STRIP1	GCCCCGCCCMY-SHARED_DB_200	144	154	+	15.7286	2.84e-06	0.043	GCCCCACCCTC	GGGTGKGTG-KLF4_K409Q_SPEC_DB_200	148	156	-	13.2	1.92e-05	0.216	GGGAGGGTG	RGCCCCGCCCH-KLF4_SPEC_DB_200	138	148	+	14.939	5.82e-06	0.0695	AGCCATGCCCC
chr1:11011769-11012058	Shared	TARDBP	285	None	TARDBP	MASP2	GCCCCGCCCMY-SHARED_DB_200	51	61	-	17.0857	7.49e-07	0.0236	GCCCCTCCCCC
chr1:11012279-11012491	KLF4	TARDBP	0	TARDBP	TARDBP	MASP2	GCCCCGCCCMY-SHARED_DB_200	21	31	+	17.0429	8.25e-07	0.0236	gccccgccccg									RGCCCCGCCCH-KLF4_SPEC_DB_200	15	25	+	19.0488	7.65e-08	0.00949	ggccccgcccc
chr1:11012279-11012491	Shared	TARDBP	0	TARDBP	TARDBP	MASP2	GCCCCGCCCMY-SHARED_DB_200	21	31	+	17.0429	8.25e-07	0.0236	gccccgccccg									RGCCCCGCCCH-KLF4_SPEC_DB_200	25	35	+	15.3293	4.14e-06	0.0566	cgccccgccct
chr1:11012279-11012491	Shared	TARDBP	0	TARDBP	TARDBP	MASP2	GCCCCGCCCMY-SHARED_DB_200	21	31	+	17.0429	8.25e-07	0.0236	gccccgccccg									RGCCCCGCCCH-KLF4_SPEC_DB_200	20	30	+	16.3293	2.05e-06	0.0405	cgccccgcccc
chr1:11012279-11012491	KLF4	TARDBP	0	TARDBP	TARDBP	MASP2	GCCCCGCCCMY-SHARED_DB_200	26	36	+	17.7143	3.56e-07	0.0202	gccccgccctc									RGCCCCGCCCH-KLF4_SPEC_DB_200	15	25	+	19.0488	7.65e-08	0.00949	ggccccgcccc
chr1:11012279-11012491	Shared	TARDBP	0	TARDBP	TARDBP	MASP2	GCCCCGCCCMY-SHARED_DB_200	26	36	+	17.7143	3.56e-07	0.0202	gccccgccctc									RGCCCCGCCCH-KLF4_SPEC_DB_200	25	35	+	15.3293	4.14e-06	0.0566	cgccccgccct
chr1:11012279-11012491	Shared	TARDBP	0	TARDBP	TARDBP	MASP2	GCCCCGCCCMY-SHARED_DB_200	26	36	+	17.7143	3.56e-07	0.0202	gccccgccctc									RGCCCCGCCCH-KLF4_SPEC_DB_200	20	30	+	16.3293	2.05e-06	0.0405	cgccccgcccc
chr1:11012279-11012491	KLF4	TARDBP	0	TARDBP	TARDBP	MASP2	GCCCCGCCCMY-SHARED_DB_200	16	26	+	17.0429	8.25e-07	0.0236	gccccgccccg									RGCCCCGCCCH-KLF4_SPEC_DB_200	15	25	+	19.0488	7.65e-08	0.00949	ggccccgcccc
chr1:11012279-11012491	Shared	TARDBP	0	TARDBP	TARDBP	MASP2	GCCCCGCCCMY-SHARED_DB_200	16	26	+	17.0429	8.25e-07	0.0236	gccccgccccg									RGCCCCGCCCH-KLF4_SPEC_DB_200	25	35	+	15.3293	4.14e-06	0.0566	cgccccgccct
chr1:11012279-11012491	Shared	TARDBP	0	TARDBP	TARDBP	MASP2	GCCCCGCCCMY-SHARED_DB_200	16	26	+	17.0429	8.25e-07	0.0236	gccccgccccg									RGCCCCGCCCH-KLF4_SPEC_DB_200	20	30	+	16.3293	2.05e-06	0.0405	cgccccgcccc
chr1:110150886-110151149	Shared	SLC6A17	0	SLC6A17	KCNC4	UBL4B	GCCCCGCCCMY-SHARED_DB_200	62	72	+	16.2714	1.86e-06	0.0331	GCCCCGCCCCA									RGCCCCGCCCH-KLF4_SPEC_DB_200	8	18	+	15.2439	4.22e-06	0.057	GGCCGCGCCCC
chr1:110150886-110151149	KLF4	SLC6A17	0	SLC6A17	KCNC4	UBL4B	GCCCCGCCCMY-SHARED_DB_200	62	72	+	16.2714	1.86e-06	0.0331	GCCCCGCCCCA									RGCCCCGCCCH-KLF4_SPEC_DB_200	61	71	+	19.0488	7.65e-08	0.00949	GGCCCCGCCCC
chr1:110209986-110210335	KLF4	KCNC4	0	KCNC4	KCNC4	SLC6A17	GCCCCGCCCMY-SHARED_DB_200	271	281	+	13.9429	1.1e-05	0.0754	accccgccccg	GGGTGKGTG-KLF4_K409Q_SPEC_DB_200	266	274	-	12.0286	3.93e-05	0.246	GGGTGGGCG	RGCCCCGCCCH-KLF4_SPEC_DB_200	300	310	-	15.7195	2.9e-06	0.0485	GGCCCCGCCTC
chr1:110209986-110210335	KLF4	KCNC4	0	KCNC4	KCNC4	SLC6A17	GCCCCGCCCMY-SHARED_DB_200	53	63	-	13.6286	1.39e-05	0.0857	GCTCCTCCCAC	GGGTGKGTG-KLF4_K409Q_SPEC_DB_200	266	274	-	12.0286	3.93e-05	0.246	GGGTGGGCG	RGCCCCGCCCH-KLF4_SPEC_DB_200	300	310	-	15.7195	2.9e-06	0.0485	GGCCCCGCCTC
chr1:110209986-110210335	Shared	KCNC4	0	KCNC4	KCNC4	SLC6A17	GCCCCGCCCMY-SHARED_DB_200	262	272	+	18.3857	2.63e-07	0.0173	gccccgcccac	GGGTGKGTG-KLF4_K409Q_SPEC_DB_200	266	274	-	12.0286	3.93e-05	0.246	GGGTGGGCG	RGCCCCGCCCH-KLF4_SPEC_DB_200	331	341	-	14.939	5.82e-06	0.0695	CGCCACGCCCC
chr1:110209986-110210335	Shared	KCNC4	0	KCNC4	KCNC4	SLC6A17	GCCCCGCCCMY-SHARED_DB_200	262	272	+	18.3857	2.63e-07	0.0173	gccccgcccac	GGGTGKGTG-KLF4_K409Q_SPEC_DB_200	266	274	-	12.0286	3.93e-05	0.246	GGGTGGGCG	RGCCCCGCCCH-KLF4_SPEC_DB_200	295	305	-	13.1829	1.85e-05	0.115	CGCCTCGCCCA
chr1:110209986-110210335	Shared	KCNC4	0	KCNC4	KCNC4	SLC6A17	GCCCCGCCCMY-SHARED_DB_200	262	272	+	18.3857	2.63e-07	0.0173	gccccgcccac	GGGTGKGTG-KLF4_K409Q_SPEC_DB_200	266	274	-	12.0286	3.93e-05	0.246	GGGTGGGCG	RGCCCCGCCCH-KLF4_SPEC_DB_200	261	271	+	15.4756	3.66e-06	0.0548	cgccccgccca
chr1:110209986-110210335	Shared	KCNC4	0	KCNC4	KCNC4	SLC6A17	GCCCCGCCCMY-SHARED_DB_200	262	272	+	18.3857	2.63e-07	0.0173	gccccgcccac	GGGTGKGTG-KLF4_K409Q_SPEC_DB_200	266	274	-	12.0286	3.93e-05	0.246	GGGTGGGCG	RGCCCCGCCCH-KLF4_SPEC_DB_200	300	310	-	15.7195	2.9e-06	0.0485	GGCCCCGCCTC
chr1:110209986-110210335	KLF4	KCNC4	0	KCNC4	KCNC4	SLC6A17	GCCCCGCCCMY-SHARED_DB_200	330	340	-	14.1143	9.54e-06	0.0735	GCCACGCCCCA	GGGTGKGTG-KLF4_K409Q_SPEC_DB_200	266	274	-	12.0286	3.93e-05	0.246	GGGTGGGCG	RGCCCCGCCCH-KLF4_SPEC_DB_200	300	310	-	15.7195	2.9e-06	0.0485	GGCCCCGCCTC
chr1:110243698-110243848	Shared	KCNC4	0	KCNC4	RBM15	KCNC4	GCCCCGCCCMY-SHARED_DB_200	6	16	-	17.0857	7.49e-07	0.0236	GCCCCTCCCCC	GGGTGKGTG-KLF4_K409Q_SPEC_DB_200	131	139	+	11.7	5.2e-05	0.276	GGGTGTCTG
chr1:110338430-110338690	Shared	RBM15	0	RBM15	RBM15	SLC16A4	GCCCCGCCCMY-SHARED_DB_200	201	211	+	18.6286	1.7e-07	0.0134	GCCCCGCCCCT									RGCCCCGCCCH-KLF4_SPEC_DB_200	200	210	+	16.2073	2.15e-06	0.0405	TGCCCCGCCCC
chr1:110338430-110338690	Shared	RBM15	0	RBM15	RBM15	SLC16A4	GCCCCGCCCMY-SHARED_DB_200	201	211	+	18.6286	1.7e-07	0.0134	GCCCCGCCCCT									RGCCCCGCCCH-KLF4_SPEC_DB_200	84	94	-	17.939	3.56e-07	0.0221	AGCCCCGCCCC
chr1:110338430-110338690	Shared	RBM15	0	RBM15	RBM15	SLC16A4	GCCCCGCCCMY-SHARED_DB_200	83	93	-	19.4	7.65e-08	0.00955	GCCCCGCCCCC									RGCCCCGCCCH-KLF4_SPEC_DB_200	200	210	+	16.2073	2.15e-06	0.0405	TGCCCCGCCCC
chr1:110338430-110338690	Shared	RBM15	0	RBM15	RBM15	SLC16A4	GCCCCGCCCMY-SHARED_DB_200	83	93	-	19.4	7.65e-08	0.00955	GCCCCGCCCCC									RGCCCCGCCCH-KLF4_SPEC_DB_200	84	94	-	17.939	3.56e-07	0.0221	AGCCCCGCCCC
chr1:110339039-110339343	Shared	RBM15	0	RBM15	RBM15	SLC16A4	GCCCCGCCCMY-SHARED_DB_200	176	186	-	16.1857	2.08e-06	0.0359	GCTCCGCCCCT									RGCCCCGCCCH-KLF4_SPEC_DB_200	177	187	-	14.7927	6.55e-06	0.0755	AGCTCCGCCCC
chr1:110488200-110488507	Shared	KCNA10	28709	None	LAMTOR5	KCNA10	GCCCCGCCCMY-SHARED_DB_200	211	221	-	16.6429	1.24e-06	0.0303	GCCCCACCCCT	GGGTGKGTG-KLF4_K409Q_SPEC_DB_200	39	47	+	12.0143	4.15e-05	0.246	GGGTGGCTG	RGCCCCGCCCH-KLF4_SPEC_DB_200	212	222	-	14.7439	6.79e-06	0.0761	CGCCCCACCCC
chr1:110488200-110488507	Shared	KCNA10	28709	None	LAMTOR5	KCNA10	GCCCCGCCCMY-SHARED_DB_200	211	221	-	16.6429	1.24e-06	0.0303	GCCCCACCCCT	GGGTGKGTG-KLF4_K409Q_SPEC_DB_200	39	47	+	12.0143	4.15e-05	0.246	GGGTGGCTG	RGCCCCGCCCH-KLF4_SPEC_DB_200	259	269	-	15.3537	3.91e-06	0.0562	AGCCCCACCCT
chr1:110508009-110508358	KLF4	KCNA10	8858	None	LAMTOR5	KCNA10	GCCCCGCCCMY-SHARED_DB_200	319	329	-	13.9571	1.09e-05	0.0753	GCCCCTCCCCA									RGCCCCGCCCH-KLF4_SPEC_DB_200	135	145	-	17.0854	7.49e-07	0.0303	AGCCCCGCCCA
chr1:110508009-110508358	KLF4	KCNA10	8858	None	LAMTOR5	KCNA10	GCCCCGCCCMY-SHARED_DB_200	134	144	-	16.0286	2.5e-06	0.0397	GCCCCGCCCAG									RGCCCCGCCCH-KLF4_SPEC_DB_200	135	145	-	17.0854	7.49e-07	0.0303	AGCCCCGCCCA
chr1:11053793-11054125	Shared	SRM	463	None	MASP2	SRM	GCCCCGCCCMY-SHARED_DB_200	282	292	-	19.4	7.65e-08	0.00955	GCCCCGCCCCC									RGCCCCGCCCH-KLF4_SPEC_DB_200	283	293	-	16.2073	2.15e-06	0.0405	TGCCCCGCCCC
chr1:11059941-11060291	Shared	SRM	0	SRM	SRM	EXOSC10	GCCCCGCCCMY-SHARED_DB_200	114	124	-	17.0429	8.25e-07	0.0236	GCCCCGCCCCG									RGCCCCGCCCH-KLF4_SPEC_DB_200	134	144	-	15.9024	2.58e-06	0.0454	GGCTCCGCCCC
chr1:11059941-11060291	KLF4	SRM	0	SRM	SRM	EXOSC10	GCCCCGCCCMY-SHARED_DB_200	114	124	-	17.0429	8.25e-07	0.0236	GCCCCGCCCCG									RGCCCCGCCCH-KLF4_SPEC_DB_200	115	125	-	19.0488	7.65e-08	0.00949	GGCCCCGCCCC
chr1:11059941-11060291	Shared	SRM	0	SRM	SRM	EXOSC10	GCCCCGCCCMY-SHARED_DB_200	133	143	-	16.9571	9.18e-07	0.0251	GCTCCGCCCCC									RGCCCCGCCCH-KLF4_SPEC_DB_200	134	144	-	15.9024	2.58e-06	0.0454	GGCTCCGCCCC
chr1:11059941-11060291	KLF4	SRM	0	SRM	SRM	EXOSC10	GCCCCGCCCMY-SHARED_DB_200	133	143	-	16.9571	9.18e-07	0.0251	GCTCCGCCCCC									RGCCCCGCCCH-KLF4_SPEC_DB_200	115	125	-	19.0488	7.65e-08	0.00949	GGCCCCGCCCC
chr1:110610926-110611261	Shared	KCNA2	0	KCNA2	KCNA2	KCNA3	GCCCCGCCCMY-SHARED_DB_200	50	60	+	18.3857	2.63e-07	0.0173	gccccgcccac	GGGTGKGTG-KLF4_K409Q_SPEC_DB_200	54	62	-	12.0286	3.93e-05	0.246	GGGTGGGCG	RGCCCCGCCCH-KLF4_SPEC_DB_200	49	59	+	17.0854	7.49e-07	0.0303	agccccgccca
chr1:110630812-110631118	KLF4	KCNA2	0	KCNA2	KCNA2	KCNA3																	RGCCCCGCCCH-KLF4_SPEC_DB_200	68	78	+	16.0732	2.26e-06	0.0417	GGCCACACCCC
chr1:110637445-110637634	KLF4	KCNA2	5970	None	KCNA2	KCNA3	GCCCCGCCCMY-SHARED_DB_200	152	162	-	14.0429	1e-05	0.0737	GCCCCACCCAG									RGCCCCGCCCH-KLF4_SPEC_DB_200	153	163	-	16.6098	1.3e-06	0.0405	GGCCCCACCCA
chr1:110674300-110674609	KLF4	KCNA3	0	KCNA3	KCNA2	PROK1																	RGCCCCGCCCH-KLF4_SPEC_DB_200	287	297	-	15.7195	2.9e-06	0.0485	GGCCCCGCCTC
chr1:110963901-110964251	Shared	LRIF1	0	LRIF1	LRIF1	CD53	GCCCCGCCCMY-SHARED_DB_200	113	123	-	17.2429	6.56e-07	0.0236	GCCACGCCCCC									RGCCCCGCCCH-KLF4_SPEC_DB_200	114	124	-	17.6585	4.49e-07	0.0255	GGCCACGCCCC
chr1:110963901-110964251	Shared	LRIF1	0	LRIF1	LRIF1	CD53	GCCCCGCCCMY-SHARED_DB_200	113	123	-	17.2429	6.56e-07	0.0236	GCCACGCCCCC									RGCCCCGCCCH-KLF4_SPEC_DB_200	187	197	+	15.4756	3.66e-06	0.0548	CGCCCCGCCCA
chr1:110963901-110964251	Shared	LRIF1	0	LRIF1	LRIF1	CD53	GCCCCGCCCMY-SHARED_DB_200	188	198	+	18.3857	2.63e-07	0.0173	GCCCCGCCCAC									RGCCCCGCCCH-KLF4_SPEC_DB_200	114	124	-	17.6585	4.49e-07	0.0255	GGCCACGCCCC
chr1:110963901-110964251	Shared	LRIF1	0	LRIF1	LRIF1	CD53	GCCCCGCCCMY-SHARED_DB_200	188	198	+	18.3857	2.63e-07	0.0173	GCCCCGCCCAC									RGCCCCGCCCH-KLF4_SPEC_DB_200	187	197	+	15.4756	3.66e-06	0.0548	CGCCCCGCCCA
chr1:111101904-111102253	Shared	DRAM2	14909	None	CEPT1	DRAM2	GCCCCGCCCMY-SHARED_DB_200	51	61	-	16.4	1.56e-06	0.0325	GCCCCACCCAC									RGCCCCGCCCH-KLF4_SPEC_DB_200	52	62	-	16.6098	1.3e-06	0.0405	GGCCCCACCCA
chr1:111101904-111102253	Shared	DRAM2	14909	None	CEPT1	DRAM2	GCCCCGCCCMY-SHARED_DB_200	51	61	-	16.4	1.56e-06	0.0325	GCCCCACCCAC									RGCCCCGCCCH-KLF4_SPEC_DB_200	305	315	+	14.3171	8.37e-06	0.081	ggcctcaccca
chr1:111101904-111102253	Shared	DRAM2	14909	None	CEPT1	DRAM2	GCCCCGCCCMY-SHARED_DB_200	51	61	-	16.4	1.56e-06	0.0325	GCCCCACCCAC									RGCCCCGCCCH-KLF4_SPEC_DB_200	132	142	-	16.3293	2.05e-06	0.0405	AGCCCTGCCCC
chr1:111139738-111139930	Shared	CEPT1	0	DRAM2,CEPT1	CEPT1	DENND2D	GCCCCGCCCMY-SHARED_DB_200	58	68	+	16.4286	1.44e-06	0.0317	TCCCCGCCCCC									RGCCCCGCCCH-KLF4_SPEC_DB_200	57	67	+	12.6463	2.42e-05	0.129	ATCCCCGCCCC
chr1:111192084-111192350	Shared	DENND2D	0	DENND2D	CHI3L2	CEPT1	GCCCCGCCCMY-SHARED_DB_200	116	126	-	17.4143	5.62e-07	0.0236	GCCCCACCCCC									RGCCCCGCCCH-KLF4_SPEC_DB_200	117	127	-	14.622	7.32e-06	0.0761	TGCCCCACCCC
chr1:111199305-111199642	KLF4	DENND2D	0	DENND2D	CHI3L2	CEPT1																	RGCCCCGCCCH-KLF4_SPEC_DB_200	292	302	+	17.439	6.35e-07	0.0272	GGCCCTGCCCC
chr1:111203817-111204165	Shared	CHI3L2	0	DENND2D,CHI3L2	DENND2D	CEPT1	GCCCCGCCCMY-SHARED_DB_200	85	95	-	16.2714	1.86e-06	0.0331	GCCCCGCCCCA									RGCCCCGCCCH-KLF4_SPEC_DB_200	86	96	-	16.3293	2.05e-06	0.0405	CGCCCCGCCCC
chr1:111203817-111204165	Shared	CHI3L2	0	DENND2D,CHI3L2	DENND2D	CEPT1	GCCCCGCCCMY-SHARED_DB_200	85	95	-	16.2714	1.86e-06	0.0331	GCCCCGCCCCA									RGCCCCGCCCH-KLF4_SPEC_DB_200	275	285	+	13.7561	1.25e-05	0.0971	GTCCCCGCCCC
chr1:111203817-111204165	Shared	CHI3L2	0	DENND2D,CHI3L2	DENND2D	CEPT1	GCCCCGCCCMY-SHARED_DB_200	276	286	+	16.4286	1.44e-06	0.0317	TCCCCGCCCCC									RGCCCCGCCCH-KLF4_SPEC_DB_200	86	96	-	16.3293	2.05e-06	0.0405	CGCCCCGCCCC
chr1:111203817-111204165	Shared	CHI3L2	0	DENND2D,CHI3L2	DENND2D	CEPT1	GCCCCGCCCMY-SHARED_DB_200	276	286	+	16.4286	1.44e-06	0.0317	TCCCCGCCCCC									RGCCCCGCCCH-KLF4_SPEC_DB_200	275	285	+	13.7561	1.25e-05	0.0971	GTCCCCGCCCC
chr1:111204356-111204703	KLF4	CHI3L2	0	DENND2D,CHI3L2	DENND2D	CEPT1	GCCCCGCCCMY-SHARED_DB_200	39	49	+	19.4	7.65e-08	0.00955	gccccgccccc									RGCCCCGCCCH-KLF4_SPEC_DB_200	38	48	+	19.0488	7.65e-08	0.00949	ggccccgcccc
chr1:111204356-111204703	Shared	CHI3L2	0	DENND2D,CHI3L2	DENND2D	CEPT1	GCCCCGCCCMY-SHARED_DB_200	39	49	+	19.4	7.65e-08	0.00955	gccccgccccc									RGCCCCGCCCH-KLF4_SPEC_DB_200	193	203	-	13.7439	1.3e-05	0.098	TGCCCTGCCCA
chr1:111271042-111271265	Shared	CHIA	19585	None	CHIA	CHI3L2	GCCCCGCCCMY-SHARED_DB_200	170	180	-	16.2714	1.86e-06	0.0331	GCCCCGCCCCA									RGCCCCGCCCH-KLF4_SPEC_DB_200	171	181	-	16.2073	2.15e-06	0.0405	TGCCCCGCCCC
chr1:111423005-111423355	KLF4	OVGP1	0	OVGP1	ATP5PB	WDR77	GCCCCGCCCMY-SHARED_DB_200	89	99	-	14.0714	9.89e-06	0.0737	GCCCCGCCTCT									RGCCCCGCCCH-KLF4_SPEC_DB_200	90	100	-	15.7195	2.9e-06	0.0485	GGCCCCGCCTC
chr1:111448798-111448957	KLF4	WDR77	0	WDR77	WDR77	TMIGD3																	RGCCCCGCCCH-KLF4_SPEC_DB_200	114	124	-	16.3293	2.05e-06	0.0405	AGCCCTGCCCC
chr1:111452623-111452936	Shared	ATP5PB	0	ATP5PB	WDR77	TMIGD3	GCCCCGCCCMY-SHARED_DB_200	176	186	-	15.4	3.68e-06	0.0494	GCCCCTCCCTC
chr1:111592674-111592849	Shared	RAP1A	0	RAP1A	RAP1A	C1orf162	GCCCCGCCCMY-SHARED_DB_200	135	145	+	17.4143	5.62e-07	0.0236	GCCCCACCCCC									RGCCCCGCCCH-KLF4_SPEC_DB_200	134	144	+	14.622	7.32e-06	0.0761	TGCCCCACCCC
chr1:111592868-111593218	Shared	RAP1A	0	RAP1A	RAP1A	C1orf162	GCCCCGCCCMY-SHARED_DB_200	217	227	-	16.4286	1.44e-06	0.0317	TCCCCGCCCCC
chr1:1116104-1116453	Shared	C1orf159	0	C1orf159	C1orf159	AGRN	GCCCCGCCCMY-SHARED_DB_200	156	166	-	17.0429	8.25e-07	0.0236	GCCCCGCCCCG									RGCCCCGCCCH-KLF4_SPEC_DB_200	157	167	-	16.3293	2.05e-06	0.0405	CGCCCCGCCCC
chr1:1116104-1116453	Shared	C1orf159	0	C1orf159	C1orf159	AGRN	GCCCCGCCCMY-SHARED_DB_200	156	166	-	17.0429	8.25e-07	0.0236	GCCCCGCCCCG									RGCCCCGCCCH-KLF4_SPEC_DB_200	287	297	-	16.3293	2.05e-06	0.0405	CGCCCCGCCCC
chr1:1116104-1116453	Shared	C1orf159	0	C1orf159	C1orf159	AGRN	GCCCCGCCCMY-SHARED_DB_200	156	166	-	17.0429	8.25e-07	0.0236	GCCCCGCCCCG									RGCCCCGCCCH-KLF4_SPEC_DB_200	144	154	-	13.8902	1.16e-05	0.0943	CGCCCCACCCA
chr1:1116104-1116453	Shared	C1orf159	0	C1orf159	C1orf159	AGRN	GCCCCGCCCMY-SHARED_DB_200	286	296	-	17.0429	8.25e-07	0.0236	GCCCCGCCCCG									RGCCCCGCCCH-KLF4_SPEC_DB_200	157	167	-	16.3293	2.05e-06	0.0405	CGCCCCGCCCC
chr1:1116104-1116453	Shared	C1orf159	0	C1orf159	C1orf159	AGRN	GCCCCGCCCMY-SHARED_DB_200	286	296	-	17.0429	8.25e-07	0.0236	GCCCCGCCCCG									RGCCCCGCCCH-KLF4_SPEC_DB_200	287	297	-	16.3293	2.05e-06	0.0405	CGCCCCGCCCC
chr1:1116104-1116453	Shared	C1orf159	0	C1orf159	C1orf159	AGRN	GCCCCGCCCMY-SHARED_DB_200	286	296	-	17.0429	8.25e-07	0.0236	GCCCCGCCCCG									RGCCCCGCCCH-KLF4_SPEC_DB_200	144	154	-	13.8902	1.16e-05	0.0943	CGCCCCACCCA
chr1:1116104-1116453	Shared	C1orf159	0	C1orf159	C1orf159	AGRN	GCCCCGCCCMY-SHARED_DB_200	143	153	-	16.4	1.56e-06	0.0325	GCCCCACCCAC									RGCCCCGCCCH-KLF4_SPEC_DB_200	157	167	-	16.3293	2.05e-06	0.0405	CGCCCCGCCCC
chr1:1116104-1116453	Shared	C1orf159	0	C1orf159	C1orf159	AGRN	GCCCCGCCCMY-SHARED_DB_200	143	153	-	16.4	1.56e-06	0.0325	GCCCCACCCAC									RGCCCCGCCCH-KLF4_SPEC_DB_200	287	297	-	16.3293	2.05e-06	0.0405	CGCCCCGCCCC
chr1:1116104-1116453	Shared	C1orf159	0	C1orf159	C1orf159	AGRN	GCCCCGCCCMY-SHARED_DB_200	143	153	-	16.4	1.56e-06	0.0325	GCCCCACCCAC									RGCCCCGCCCH-KLF4_SPEC_DB_200	144	154	-	13.8902	1.16e-05	0.0943	CGCCCCACCCA
chr1:111619595-111619944	KLF4	RAP1A	0	RAP1A	TMIGD3	INKA2	GCCCCGCCCMY-SHARED_DB_200	127	137	-	18.6286	1.7e-07	0.0134	GCCCCGCCCCT									RGCCCCGCCCH-KLF4_SPEC_DB_200	146	156	-	19.0488	7.65e-08	0.00949	GGCCCCGCCCC
chr1:111619595-111619944	Shared	RAP1A	0	RAP1A	TMIGD3	INKA2	GCCCCGCCCMY-SHARED_DB_200	127	137	-	18.6286	1.7e-07	0.0134	GCCCCGCCCCT									RGCCCCGCCCH-KLF4_SPEC_DB_200	92	102	-	14.7195	6.99e-06	0.0761	GGCCCCGCCTT
chr1:111619595-111619944	Shared	RAP1A	0	RAP1A	TMIGD3	INKA2	GCCCCGCCCMY-SHARED_DB_200	127	137	-	18.6286	1.7e-07	0.0134	GCCCCGCCCCT									RGCCCCGCCCH-KLF4_SPEC_DB_200	128	138	-	16.2073	2.15e-06	0.0405	TGCCCCGCCCC
chr1:111619595-111619944	KLF4	RAP1A	0	RAP1A	TMIGD3	INKA2	GCCCCGCCCMY-SHARED_DB_200	91	101	-	13.1571	1.78e-05	0.0925	GCCCCGCCTTC									RGCCCCGCCCH-KLF4_SPEC_DB_200	146	156	-	19.0488	7.65e-08	0.00949	GGCCCCGCCCC
chr1:111619595-111619944	KLF4	RAP1A	0	RAP1A	TMIGD3	INKA2	GCCCCGCCCMY-SHARED_DB_200	91	101	-	13.1571	1.78e-05	0.0925	GCCCCGCCTTC									RGCCCCGCCCH-KLF4_SPEC_DB_200	128	138	-	16.2073	2.15e-06	0.0405	TGCCCCGCCCC
chr1:111619595-111619944	KLF4	RAP1A	0	RAP1A	TMIGD3	INKA2	GCCCCGCCCMY-SHARED_DB_200	145	155	-	19.4	7.65e-08	0.00955	GCCCCGCCCCC									RGCCCCGCCCH-KLF4_SPEC_DB_200	146	156	-	19.0488	7.65e-08	0.00949	GGCCCCGCCCC
chr1:111619595-111619944	Shared	RAP1A	0	RAP1A	TMIGD3	INKA2	GCCCCGCCCMY-SHARED_DB_200	145	155	-	19.4	7.65e-08	0.00955	GCCCCGCCCCC									RGCCCCGCCCH-KLF4_SPEC_DB_200	92	102	-	14.7195	6.99e-06	0.0761	GGCCCCGCCTT
chr1:111619595-111619944	Shared	RAP1A	0	RAP1A	TMIGD3	INKA2	GCCCCGCCCMY-SHARED_DB_200	145	155	-	19.4	7.65e-08	0.00955	GCCCCGCCCCC									RGCCCCGCCCH-KLF4_SPEC_DB_200	128	138	-	16.2073	2.15e-06	0.0405	TGCCCCGCCCC
chr1:111619595-111619944	KLF4	RAP1A	0	RAP1A	TMIGD3	INKA2	GCCCCGCCCMY-SHARED_DB_200	9	19	+	15.6571	2.95e-06	0.0436	TCCCCGCCCCT									RGCCCCGCCCH-KLF4_SPEC_DB_200	146	156	-	19.0488	7.65e-08	0.00949	GGCCCCGCCCC
chr1:111619595-111619944	Shared	RAP1A	0	RAP1A	TMIGD3	INKA2	GCCCCGCCCMY-SHARED_DB_200	9	19	+	15.6571	2.95e-06	0.0436	TCCCCGCCCCT									RGCCCCGCCCH-KLF4_SPEC_DB_200	92	102	-	14.7195	6.99e-06	0.0761	GGCCCCGCCTT
chr1:111619595-111619944	KLF4	RAP1A	0	RAP1A	TMIGD3	INKA2	GCCCCGCCCMY-SHARED_DB_200	9	19	+	15.6571	2.95e-06	0.0436	TCCCCGCCCCT									RGCCCCGCCCH-KLF4_SPEC_DB_200	128	138	-	16.2073	2.15e-06	0.0405	TGCCCCGCCCC
chr1:111719914-111720145	Shared	INKA2	1918	None	DDX20	INKA2	GCCCCGCCCMY-SHARED_DB_200	183	193	+	15.4	3.68e-06	0.0494	GCCCCTCCCTC									RGCCCCGCCCH-KLF4_SPEC_DB_200	177	187	+	14.5976	7.55e-06	0.0761	TGCCCTGCCCC
chr1:111719914-111720145	Shared	INKA2	1918	None	DDX20	INKA2	GCCCCGCCCMY-SHARED_DB_200	183	193	+	15.4	3.68e-06	0.0494	GCCCCTCCCTC									RGCCCCGCCCH-KLF4_SPEC_DB_200	172	182	+	13.5976	1.44e-05	0.1	TGCCCTGCCCT
chr1:111723429-111723777	KLF4	INKA2	0	INKA2	DDX20	INKA2	GCCCCGCCCMY-SHARED_DB_200	121	131	-	14.2857	8.56e-06	0.0725	GCCCCACCCCA									RGCCCCGCCCH-KLF4_SPEC_DB_200	122	132	-	16.3537	1.86e-06	0.0405	AGCCCCACCCC
chr1:111848944-111849120	Shared	KCND3	0	KCND3	INKA2	DDX20	GCCCCGCCCMY-SHARED_DB_200	37	47	+	15.4	3.68e-06	0.0494	GCCCCTCCCTC
chr1:112316284-112316580	KLF4	CTTNBP2NL	79633	None	CTTNBP2NL	ST7L																	RGCCCCGCCCH-KLF4_SPEC_DB_200	201	211	-	16.3293	2.05e-06	0.0405	AGCCCTGCCCC
chr1:112395937-112396287	KLF4	CTTNBP2NL	0	CTTNBP2NL	CTTNBP2NL	ST7L	GCCCCGCCCMY-SHARED_DB_200	168	178	+	14.8429	5.74e-06	0.0633	GCCCCGCCTCC									RGCCCCGCCCH-KLF4_SPEC_DB_200	264	274	-	15.9024	2.58e-06	0.0454	GGCTCCGCCCC
chr1:112395937-112396287	Shared	CTTNBP2NL	0	CTTNBP2NL	CTTNBP2NL	ST7L	GCCCCGCCCMY-SHARED_DB_200	263	273	-	16.9571	9.18e-07	0.0251	GCTCCGCCCCC									RGCCCCGCCCH-KLF4_SPEC_DB_200	167	177	+	14.6098	7.43e-06	0.0761	AGCCCCGCCTC
chr1:112395937-112396287	Shared	CTTNBP2NL	0	CTTNBP2NL	CTTNBP2NL	ST7L	GCCCCGCCCMY-SHARED_DB_200	263	273	-	16.9571	9.18e-07	0.0251	GCTCCGCCCCC									RGCCCCGCCCH-KLF4_SPEC_DB_200	264	274	-	15.9024	2.58e-06	0.0454	GGCTCCGCCCC
chr1:112396312-112396535	KLF4	CTTNBP2NL	0	CTTNBP2NL	WNT2B	ST7L	GCCCCGCCCMY-SHARED_DB_200	85	95	-	19.4	7.65e-08	0.00955	GCCCCGCCCCC									RGCCCCGCCCH-KLF4_SPEC_DB_200	86	96	-	19.0488	7.65e-08	0.00949	GGCCCCGCCCC
chr1:1124511-1124712	KLF4	C1orf159	8149	None	C1orf159	AGRN	GCCCCGCCCMY-SHARED_DB_200	117	127	-	15.7286	2.84e-06	0.043	GCCCCACCCTC									RGCCCCGCCCH-KLF4_SPEC_DB_200	118	128	-	16.4634	1.64e-06	0.0405	GGCCCCACCCT
chr1:1124511-1124712	Shared	C1orf159	8149	None	C1orf159	AGRN	GCCCCGCCCMY-SHARED_DB_200	117	127	-	15.7286	2.84e-06	0.043	GCCCCACCCTC									RGCCCCGCCCH-KLF4_SPEC_DB_200	142	152	+	13.7683	1.23e-05	0.0969	TGCCCCACCCA
chr1:1124511-1124712	KLF4	C1orf159	8149	None	C1orf159	AGRN	GCCCCGCCCMY-SHARED_DB_200	143	153	+	14.0429	1e-05	0.0737	GCCCCACCCAG									RGCCCCGCCCH-KLF4_SPEC_DB_200	118	128	-	16.4634	1.64e-06	0.0405	GGCCCCACCCT
chr1:112464557-112464881	KLF4	WNT2B	1659	None	WNT2B	CTTNBP2NL																	RGCCCCGCCCH-KLF4_SPEC_DB_200	82	92	+	16.439	1.75e-06	0.0405	GGCCCTGCCCT
chr1:112466222-112466569	Shared	WNT2B	0	WNT2B	WNT2B	CTTNBP2NL	GCCCCGCCCMY-SHARED_DB_200	49	59	+	16.9429	1.03e-06	0.0275	GCCCCGCCCTT									RGCCCCGCCCH-KLF4_SPEC_DB_200	48	58	+	16.939	8.62e-07	0.0331	AGCCCCGCCCT
chr1:112508593-112508939	KLF4	WNT2B	0	WNT2B	WNT2B	ST7L	GCCCCGCCCMY-SHARED_DB_200	323	333	+	17.0429	8.25e-07	0.0236	GCCCCGCCCCG									RGCCCCGCCCH-KLF4_SPEC_DB_200	322	332	+	19.0488	7.65e-08	0.00949	GGCCCCGCCCC
chr1:112605750-112605959	Shared	ST7L	0	ST7L	CAPZA1	WNT2B	GCCCCGCCCMY-SHARED_DB_200	42	52	+	15.6286	3.09e-06	0.045	gccccacccAT									RGCCCCGCCCH-KLF4_SPEC_DB_200	41	51	+	15.5	3.43e-06	0.0539	agccccacccA
chr1:112605750-112605959	Shared	ST7L	0	ST7L	CAPZA1	WNT2B	GCCCCGCCCMY-SHARED_DB_200	42	52	+	15.6286	3.09e-06	0.045	gccccacccAT									RGCCCCGCCCH-KLF4_SPEC_DB_200	97	107	+	13.061	1.98e-05	0.119	AGCCTCACCCT
chr1:112605750-112605959	Shared	ST7L	0	ST7L	CAPZA1	WNT2B	GCCCCGCCCMY-SHARED_DB_200	42	52	+	15.6286	3.09e-06	0.045	gccccacccAT									RGCCCCGCCCH-KLF4_SPEC_DB_200	127	137	+	13.0366	2.01e-05	0.119	Agccttgccct
chr1:11262542-11262892	Shared	MTOR	0	MTOR	UBIAD1	ANGPTL7	GCCCCGCCCMY-SHARED_DB_200	124	134	-	16.4286	1.44e-06	0.0317	TCCCCGCCCCC	GGGTGKGTG-KLF4_K409Q_SPEC_DB_200	237	245	-	12.5286	3.56e-05	0.246	GGATGTGTG	RGCCCCGCCCH-KLF4_SPEC_DB_200	125	135	-	13.7561	1.25e-05	0.0971	GTCCCCGCCCC
chr1:112673919-112674159	Shared	MOV10	261	None	MOV10	CAPZA1	GCCCCGCCCMY-SHARED_DB_200	21	31	+	17.4143	5.62e-07	0.0236	GCCCCACCCCC									RGCCCCGCCCH-KLF4_SPEC_DB_200	20	30	+	16.3537	1.86e-06	0.0405	AGCCCCACCCC
chr1:112698068-112698272	KLF4	MOV10	0	MOV10	TAFA3	RHOC	GCCCCGCCCMY-SHARED_DB_200	105	115	+	14.6286	6.7e-06	0.0683	GCCCCTCCCTT	GGGTGKGTG-KLF4_K409Q_SPEC_DB_200	175	183	+	13.2	1.92e-05	0.216	GGGAGGGTG	RGCCCCGCCCH-KLF4_SPEC_DB_200	62	72	+	17.4634	5.42e-07	0.0261	GGCCCCACCCC
chr1:112698068-112698272	KLF4	MOV10	0	MOV10	TAFA3	RHOC	GCCCCGCCCMY-SHARED_DB_200	63	73	+	16.6429	1.24e-06	0.0303	GCCCCACCCCT	GGGTGKGTG-KLF4_K409Q_SPEC_DB_200	175	183	+	13.2	1.92e-05	0.216	GGGAGGGTG	RGCCCCGCCCH-KLF4_SPEC_DB_200	62	72	+	17.4634	5.42e-07	0.0261	GGCCCCACCCC
chr1:112698382-112698715	KLF4	MOV10	0	MOV10	TAFA3	RHOC	GCCCCGCCCMY-SHARED_DB_200	118	128	-	14.9571	5.33e-06	0.0624	GCCCCACCCTT									RGCCCCGCCCH-KLF4_SPEC_DB_200	119	129	-	16.4634	1.64e-06	0.0405	GGCCCCACCCT
chr1:112698382-112698715	Shared	MOV10	0	MOV10	TAFA3	RHOC	GCCCCGCCCMY-SHARED_DB_200	127	137	+	17.0857	7.49e-07	0.0236	GCCCCTCCCCC									RGCCCCGCCCH-KLF4_SPEC_DB_200	119	129	-	16.4634	1.64e-06	0.0405	GGCCCCACCCT
chr1:112698942-112699288	Shared	MOV10	0	MOV10	TAFA3	RHOC	GCCCCGCCCMY-SHARED_DB_200	248	258	+	16.4	1.56e-06	0.0325	gccccacccac									RGCCCCGCCCH-KLF4_SPEC_DB_200	247	257	+	16.6098	1.3e-06	0.0405	ggccccaccca
chr1:112698942-112699288	Shared	MOV10	0	MOV10	TAFA3	RHOC	GCCCCGCCCMY-SHARED_DB_200	248	258	+	16.4	1.56e-06	0.0325	gccccacccac									RGCCCCGCCCH-KLF4_SPEC_DB_200	276	286	-	14.2927	8.62e-06	0.0818	GGCTCTGCCCC
chr1:112698942-112699288	Shared	MOV10	0	MOV10	TAFA3	RHOC	GCCCCGCCCMY-SHARED_DB_200	229	239	+	16.3	1.76e-06	0.0331	accccgccccc									RGCCCCGCCCH-KLF4_SPEC_DB_200	247	257	+	16.6098	1.3e-06	0.0405	ggccccaccca
chr1:112698942-112699288	Shared	MOV10	0	MOV10	TAFA3	RHOC	GCCCCGCCCMY-SHARED_DB_200	229	239	+	16.3	1.76e-06	0.0331	accccgccccc									RGCCCCGCCCH-KLF4_SPEC_DB_200	276	286	-	14.2927	8.62e-06	0.0818	GGCTCTGCCCC
chr1:112707079-112707257	KLF4	AL603832.3	0	RHOC,AL603832.3	RHOC	PPM1J	GCCCCGCCCMY-SHARED_DB_200	63	73	+	17.7143	3.56e-07	0.0202	GCCCCGCCCTC									RGCCCCGCCCH-KLF4_SPEC_DB_200	57	67	+	19.0488	7.65e-08	0.00949	GGCCCCGCCCC
chr1:112707079-112707257	Shared	AL603832.3	0	RHOC,AL603832.3	RHOC	PPM1J	GCCCCGCCCMY-SHARED_DB_200	63	73	+	17.7143	3.56e-07	0.0202	GCCCCGCCCTC									RGCCCCGCCCH-KLF4_SPEC_DB_200	62	72	+	15.3293	4.14e-06	0.0566	CGCCCCGCCCT
chr1:112707079-112707257	KLF4	AL603832.3	0	RHOC,AL603832.3	RHOC	PPM1J	GCCCCGCCCMY-SHARED_DB_200	58	68	+	17.0429	8.25e-07	0.0236	GCCCCGCCCCG									RGCCCCGCCCH-KLF4_SPEC_DB_200	57	67	+	19.0488	7.65e-08	0.00949	GGCCCCGCCCC
chr1:112707079-112707257	Shared	AL603832.3	0	RHOC,AL603832.3	RHOC	PPM1J	GCCCCGCCCMY-SHARED_DB_200	58	68	+	17.0429	8.25e-07	0.0236	GCCCCGCCCCG									RGCCCCGCCCH-KLF4_SPEC_DB_200	62	72	+	15.3293	4.14e-06	0.0566	CGCCCCGCCCT
chr1:112707079-112707257	KLF4	AL603832.3	0	RHOC,AL603832.3	RHOC	PPM1J	GCCCCGCCCMY-SHARED_DB_200	108	118	-	13.8143	1.23e-05	0.0808	GACCCTCCCCC									RGCCCCGCCCH-KLF4_SPEC_DB_200	57	67	+	19.0488	7.65e-08	0.00949	GGCCCCGCCCC
chr1:112715287-112715637	Shared	PPM1J	0	PPM1J	AL603832.3	MOV10	GCCCCGCCCMY-SHARED_DB_200	208	218	+	16.2714	1.86e-06	0.0331	gccccgcccca									RGCCCCGCCCH-KLF4_SPEC_DB_200	25	35	+	15.2073	4.56e-06	0.0595	tgccccgccct
chr1:112715287-112715637	KLF4	PPM1J	0	PPM1J	AL603832.3	MOV10	GCCCCGCCCMY-SHARED_DB_200	208	218	+	16.2714	1.86e-06	0.0331	gccccgcccca									RGCCCCGCCCH-KLF4_SPEC_DB_200	60	70	+	19.0488	7.65e-08	0.00949	ggccccgcccc
chr1:112715287-112715637	KLF4	PPM1J	0	PPM1J	AL603832.3	MOV10	GCCCCGCCCMY-SHARED_DB_200	208	218	+	16.2714	1.86e-06	0.0331	gccccgcccca									RGCCCCGCCCH-KLF4_SPEC_DB_200	43	53	+	19.0488	7.65e-08	0.00949	ggccccgcccc
chr1:112715287-112715637	Shared	PPM1J	0	PPM1J	AL603832.3	MOV10	GCCCCGCCCMY-SHARED_DB_200	208	218	+	16.2714	1.86e-06	0.0331	gccccgcccca									RGCCCCGCCCH-KLF4_SPEC_DB_200	228	238	+	15.7195	2.9e-06	0.0485	ggccccgcctc
chr1:112715287-112715637	Shared	PPM1J	0	PPM1J	AL603832.3	MOV10	GCCCCGCCCMY-SHARED_DB_200	208	218	+	16.2714	1.86e-06	0.0331	gccccgcccca									RGCCCCGCCCH-KLF4_SPEC_DB_200	135	145	-	13.378	1.57e-05	0.106	GGACCCGCCCA
chr1:112715287-112715637	Shared	PPM1J	0	PPM1J	AL603832.3	MOV10	GCCCCGCCCMY-SHARED_DB_200	208	218	+	16.2714	1.86e-06	0.0331	gccccgcccca									RGCCCCGCCCH-KLF4_SPEC_DB_200	207	217	+	16.2073	2.15e-06	0.0405	tgccccgcccc
chr1:112715287-112715637	Shared	PPM1J	0	PPM1J	AL603832.3	MOV10	GCCCCGCCCMY-SHARED_DB_200	61	71	+	19.4	7.65e-08	0.00955	gccccgccccc									RGCCCCGCCCH-KLF4_SPEC_DB_200	25	35	+	15.2073	4.56e-06	0.0595	tgccccgccct
chr1:112715287-112715637	KLF4	PPM1J	0	PPM1J	AL603832.3	MOV10	GCCCCGCCCMY-SHARED_DB_200	61	71	+	19.4	7.65e-08	0.00955	gccccgccccc									RGCCCCGCCCH-KLF4_SPEC_DB_200	60	70	+	19.0488	7.65e-08	0.00949	ggccccgcccc
chr1:112715287-112715637	KLF4	PPM1J	0	PPM1J	AL603832.3	MOV10	GCCCCGCCCMY-SHARED_DB_200	61	71	+	19.4	7.65e-08	0.00955	gccccgccccc									RGCCCCGCCCH-KLF4_SPEC_DB_200	43	53	+	19.0488	7.65e-08	0.00949	ggccccgcccc
chr1:112715287-112715637	Shared	PPM1J	0	PPM1J	AL603832.3	MOV10	GCCCCGCCCMY-SHARED_DB_200	61	71	+	19.4	7.65e-08	0.00955	gccccgccccc									RGCCCCGCCCH-KLF4_SPEC_DB_200	228	238	+	15.7195	2.9e-06	0.0485	ggccccgcctc
chr1:112715287-112715637	Shared	PPM1J	0	PPM1J	AL603832.3	MOV10	GCCCCGCCCMY-SHARED_DB_200	61	71	+	19.4	7.65e-08	0.00955	gccccgccccc									RGCCCCGCCCH-KLF4_SPEC_DB_200	135	145	-	13.378	1.57e-05	0.106	GGACCCGCCCA
chr1:112715287-112715637	Shared	PPM1J	0	PPM1J	AL603832.3	MOV10	GCCCCGCCCMY-SHARED_DB_200	61	71	+	19.4	7.65e-08	0.00955	gccccgccccc									RGCCCCGCCCH-KLF4_SPEC_DB_200	207	217	+	16.2073	2.15e-06	0.0405	tgccccgcccc
chr1:112715287-112715637	KLF4	PPM1J	0	PPM1J	AL603832.3	MOV10	GCCCCGCCCMY-SHARED_DB_200	229	239	+	14.8429	5.74e-06	0.0633	gccccgcctcc									RGCCCCGCCCH-KLF4_SPEC_DB_200	60	70	+	19.0488	7.65e-08	0.00949	ggccccgcccc
chr1:112715287-112715637	KLF4	PPM1J	0	PPM1J	AL603832.3	MOV10	GCCCCGCCCMY-SHARED_DB_200	229	239	+	14.8429	5.74e-06	0.0633	gccccgcctcc									RGCCCCGCCCH-KLF4_SPEC_DB_200	43	53	+	19.0488	7.65e-08	0.00949	ggccccgcccc
chr1:112715287-112715637	KLF4	PPM1J	0	PPM1J	AL603832.3	MOV10	GCCCCGCCCMY-SHARED_DB_200	229	239	+	14.8429	5.74e-06	0.0633	gccccgcctcc									RGCCCCGCCCH-KLF4_SPEC_DB_200	228	238	+	15.7195	2.9e-06	0.0485	ggccccgcctc
chr1:112715287-112715637	KLF4	PPM1J	0	PPM1J	AL603832.3	MOV10	GCCCCGCCCMY-SHARED_DB_200	229	239	+	14.8429	5.74e-06	0.0633	gccccgcctcc									RGCCCCGCCCH-KLF4_SPEC_DB_200	207	217	+	16.2073	2.15e-06	0.0405	tgccccgcccc
chr1:112715287-112715637	KLF4	PPM1J	0	PPM1J	AL603832.3	MOV10	GCCCCGCCCMY-SHARED_DB_200	273	283	-	13.9857	1.04e-05	0.0744	TCTCCGCCCCC									RGCCCCGCCCH-KLF4_SPEC_DB_200	60	70	+	19.0488	7.65e-08	0.00949	ggccccgcccc
chr1:112715287-112715637	KLF4	PPM1J	0	PPM1J	AL603832.3	MOV10	GCCCCGCCCMY-SHARED_DB_200	273	283	-	13.9857	1.04e-05	0.0744	TCTCCGCCCCC									RGCCCCGCCCH-KLF4_SPEC_DB_200	43	53	+	19.0488	7.65e-08	0.00949	ggccccgcccc
chr1:112715287-112715637	KLF4	PPM1J	0	PPM1J	AL603832.3	MOV10	GCCCCGCCCMY-SHARED_DB_200	273	283	-	13.9857	1.04e-05	0.0744	TCTCCGCCCCC									RGCCCCGCCCH-KLF4_SPEC_DB_200	228	238	+	15.7195	2.9e-06	0.0485	ggccccgcctc
chr1:112715287-112715637	KLF4	PPM1J	0	PPM1J	AL603832.3	MOV10	GCCCCGCCCMY-SHARED_DB_200	273	283	-	13.9857	1.04e-05	0.0744	TCTCCGCCCCC									RGCCCCGCCCH-KLF4_SPEC_DB_200	207	217	+	16.2073	2.15e-06	0.0405	tgccccgcccc
chr1:112715287-112715637	Shared	PPM1J	0	PPM1J	AL603832.3	MOV10	GCCCCGCCCMY-SHARED_DB_200	26	36	+	17.7143	3.56e-07	0.0202	gccccgccctc									RGCCCCGCCCH-KLF4_SPEC_DB_200	25	35	+	15.2073	4.56e-06	0.0595	tgccccgccct
chr1:112715287-112715637	KLF4	PPM1J	0	PPM1J	AL603832.3	MOV10	GCCCCGCCCMY-SHARED_DB_200	26	36	+	17.7143	3.56e-07	0.0202	gccccgccctc									RGCCCCGCCCH-KLF4_SPEC_DB_200	60	70	+	19.0488	7.65e-08	0.00949	ggccccgcccc
chr1:112715287-112715637	KLF4	PPM1J	0	PPM1J	AL603832.3	MOV10	GCCCCGCCCMY-SHARED_DB_200	26	36	+	17.7143	3.56e-07	0.0202	gccccgccctc									RGCCCCGCCCH-KLF4_SPEC_DB_200	43	53	+	19.0488	7.65e-08	0.00949	ggccccgcccc
chr1:112715287-112715637	Shared	PPM1J	0	PPM1J	AL603832.3	MOV10	GCCCCGCCCMY-SHARED_DB_200	26	36	+	17.7143	3.56e-07	0.0202	gccccgccctc									RGCCCCGCCCH-KLF4_SPEC_DB_200	228	238	+	15.7195	2.9e-06	0.0485	ggccccgcctc
chr1:112715287-112715637	Shared	PPM1J	0	PPM1J	AL603832.3	MOV10	GCCCCGCCCMY-SHARED_DB_200	26	36	+	17.7143	3.56e-07	0.0202	gccccgccctc									RGCCCCGCCCH-KLF4_SPEC_DB_200	135	145	-	13.378	1.57e-05	0.106	GGACCCGCCCA
chr1:112715287-112715637	Shared	PPM1J	0	PPM1J	AL603832.3	MOV10	GCCCCGCCCMY-SHARED_DB_200	26	36	+	17.7143	3.56e-07	0.0202	gccccgccctc									RGCCCCGCCCH-KLF4_SPEC_DB_200	207	217	+	16.2073	2.15e-06	0.0405	tgccccgcccc
chr1:112715287-112715637	Shared	PPM1J	0	PPM1J	AL603832.3	MOV10	GCCCCGCCCMY-SHARED_DB_200	44	54	+	19.4	7.65e-08	0.00955	gccccgccccc									RGCCCCGCCCH-KLF4_SPEC_DB_200	25	35	+	15.2073	4.56e-06	0.0595	tgccccgccct
chr1:112715287-112715637	KLF4	PPM1J	0	PPM1J	AL603832.3	MOV10	GCCCCGCCCMY-SHARED_DB_200	44	54	+	19.4	7.65e-08	0.00955	gccccgccccc									RGCCCCGCCCH-KLF4_SPEC_DB_200	60	70	+	19.0488	7.65e-08	0.00949	ggccccgcccc
chr1:112715287-112715637	KLF4	PPM1J	0	PPM1J	AL603832.3	MOV10	GCCCCGCCCMY-SHARED_DB_200	44	54	+	19.4	7.65e-08	0.00955	gccccgccccc									RGCCCCGCCCH-KLF4_SPEC_DB_200	43	53	+	19.0488	7.65e-08	0.00949	ggccccgcccc
chr1:112715287-112715637	Shared	PPM1J	0	PPM1J	AL603832.3	MOV10	GCCCCGCCCMY-SHARED_DB_200	44	54	+	19.4	7.65e-08	0.00955	gccccgccccc									RGCCCCGCCCH-KLF4_SPEC_DB_200	228	238	+	15.7195	2.9e-06	0.0485	ggccccgcctc
chr1:112715287-112715637	Shared	PPM1J	0	PPM1J	AL603832.3	MOV10	GCCCCGCCCMY-SHARED_DB_200	44	54	+	19.4	7.65e-08	0.00955	gccccgccccc									RGCCCCGCCCH-KLF4_SPEC_DB_200	135	145	-	13.378	1.57e-05	0.106	GGACCCGCCCA
chr1:112715287-112715637	Shared	PPM1J	0	PPM1J	AL603832.3	MOV10	GCCCCGCCCMY-SHARED_DB_200	44	54	+	19.4	7.65e-08	0.00955	gccccgccccc									RGCCCCGCCCH-KLF4_SPEC_DB_200	207	217	+	16.2073	2.15e-06	0.0405	tgccccgcccc
chr1:11272915-11273265	Shared	UBIAD1	0	UBIAD1	UBIAD1	ANGPTL7	GCCCCGCCCMY-SHARED_DB_200	77	87	+	18.6286	1.7e-07	0.0134	gccccgcccct									RGCCCCGCCCH-KLF4_SPEC_DB_200	159	169	+	13	2.07e-05	0.119	cgccccgcctc
chr1:11272915-11273265	Shared	UBIAD1	0	UBIAD1	UBIAD1	ANGPTL7	GCCCCGCCCMY-SHARED_DB_200	77	87	+	18.6286	1.7e-07	0.0134	gccccgcccct									RGCCCCGCCCH-KLF4_SPEC_DB_200	150	160	+	13.0366	2.01e-05	0.119	ggccctgcccg
chr1:11272915-11273265	Shared	UBIAD1	0	UBIAD1	UBIAD1	ANGPTL7	GCCCCGCCCMY-SHARED_DB_200	77	87	+	18.6286	1.7e-07	0.0134	gccccgcccct									RGCCCCGCCCH-KLF4_SPEC_DB_200	89	99	+	17.939	3.56e-07	0.0221	agccccgcccc
chr1:11272915-11273265	KLF4	UBIAD1	0	UBIAD1	UBIAD1	ANGPTL7	GCCCCGCCCMY-SHARED_DB_200	77	87	+	18.6286	1.7e-07	0.0134	gccccgcccct									RGCCCCGCCCH-KLF4_SPEC_DB_200	223	233	+	19.0488	7.65e-08	0.00949	ggccccgcccc
chr1:11272915-11273265	KLF4	UBIAD1	0	UBIAD1	UBIAD1	ANGPTL7	GCCCCGCCCMY-SHARED_DB_200	77	87	+	18.6286	1.7e-07	0.0134	gccccgcccct									RGCCCCGCCCH-KLF4_SPEC_DB_200	76	86	+	19.0488	7.65e-08	0.00949	ggccccgcccc
chr1:11272915-11273265	KLF4	UBIAD1	0	UBIAD1	UBIAD1	ANGPTL7	GCCCCGCCCMY-SHARED_DB_200	77	87	+	18.6286	1.7e-07	0.0134	gccccgcccct									RGCCCCGCCCH-KLF4_SPEC_DB_200	44	54	+	19.0488	7.65e-08	0.00949	ggccccgcccc
chr1:11272915-11273265	Shared	UBIAD1	0	UBIAD1	UBIAD1	ANGPTL7	GCCCCGCCCMY-SHARED_DB_200	77	87	+	18.6286	1.7e-07	0.0134	gccccgcccct									RGCCCCGCCCH-KLF4_SPEC_DB_200	94	104	+	14.7439	6.79e-06	0.0761	cgccccacccc
chr1:11272915-11273265	Shared	UBIAD1	0	UBIAD1	UBIAD1	ANGPTL7	GCCCCGCCCMY-SHARED_DB_200	129	139	+	15.5286	3.32e-06	0.0472	accccgcccct									RGCCCCGCCCH-KLF4_SPEC_DB_200	159	169	+	13	2.07e-05	0.119	cgccccgcctc
chr1:11272915-11273265	Shared	UBIAD1	0	UBIAD1	UBIAD1	ANGPTL7	GCCCCGCCCMY-SHARED_DB_200	129	139	+	15.5286	3.32e-06	0.0472	accccgcccct									RGCCCCGCCCH-KLF4_SPEC_DB_200	150	160	+	13.0366	2.01e-05	0.119	ggccctgcccg
chr1:11272915-11273265	KLF4	UBIAD1	0	UBIAD1	UBIAD1	ANGPTL7	GCCCCGCCCMY-SHARED_DB_200	129	139	+	15.5286	3.32e-06	0.0472	accccgcccct									RGCCCCGCCCH-KLF4_SPEC_DB_200	89	99	+	17.939	3.56e-07	0.0221	agccccgcccc
chr1:11272915-11273265	KLF4	UBIAD1	0	UBIAD1	UBIAD1	ANGPTL7	GCCCCGCCCMY-SHARED_DB_200	129	139	+	15.5286	3.32e-06	0.0472	accccgcccct									RGCCCCGCCCH-KLF4_SPEC_DB_200	223	233	+	19.0488	7.65e-08	0.00949	ggccccgcccc
chr1:11272915-11273265	KLF4	UBIAD1	0	UBIAD1	UBIAD1	ANGPTL7	GCCCCGCCCMY-SHARED_DB_200	129	139	+	15.5286	3.32e-06	0.0472	accccgcccct									RGCCCCGCCCH-KLF4_SPEC_DB_200	76	86	+	19.0488	7.65e-08	0.00949	ggccccgcccc
chr1:11272915-11273265	KLF4	UBIAD1	0	UBIAD1	UBIAD1	ANGPTL7	GCCCCGCCCMY-SHARED_DB_200	129	139	+	15.5286	3.32e-06	0.0472	accccgcccct									RGCCCCGCCCH-KLF4_SPEC_DB_200	44	54	+	19.0488	7.65e-08	0.00949	ggccccgcccc
chr1:11272915-11273265	Shared	UBIAD1	0	UBIAD1	UBIAD1	ANGPTL7	GCCCCGCCCMY-SHARED_DB_200	129	139	+	15.5286	3.32e-06	0.0472	accccgcccct									RGCCCCGCCCH-KLF4_SPEC_DB_200	94	104	+	14.7439	6.79e-06	0.0761	cgccccacccc
chr1:11272915-11273265	Shared	UBIAD1	0	UBIAD1	UBIAD1	ANGPTL7	GCCCCGCCCMY-SHARED_DB_200	224	234	+	19.4	7.65e-08	0.00955	gccccgccccc									RGCCCCGCCCH-KLF4_SPEC_DB_200	159	169	+	13	2.07e-05	0.119	cgccccgcctc
chr1:11272915-11273265	Shared	UBIAD1	0	UBIAD1	UBIAD1	ANGPTL7	GCCCCGCCCMY-SHARED_DB_200	224	234	+	19.4	7.65e-08	0.00955	gccccgccccc									RGCCCCGCCCH-KLF4_SPEC_DB_200	150	160	+	13.0366	2.01e-05	0.119	ggccctgcccg
chr1:11272915-11273265	Shared	UBIAD1	0	UBIAD1	UBIAD1	ANGPTL7	GCCCCGCCCMY-SHARED_DB_200	224	234	+	19.4	7.65e-08	0.00955	gccccgccccc									RGCCCCGCCCH-KLF4_SPEC_DB_200	89	99	+	17.939	3.56e-07	0.0221	agccccgcccc
chr1:11272915-11273265	KLF4	UBIAD1	0	UBIAD1	UBIAD1	ANGPTL7	GCCCCGCCCMY-SHARED_DB_200	224	234	+	19.4	7.65e-08	0.00955	gccccgccccc									RGCCCCGCCCH-KLF4_SPEC_DB_200	223	233	+	19.0488	7.65e-08	0.00949	ggccccgcccc
chr1:11272915-11273265	KLF4	UBIAD1	0	UBIAD1	UBIAD1	ANGPTL7	GCCCCGCCCMY-SHARED_DB_200	224	234	+	19.4	7.65e-08	0.00955	gccccgccccc									RGCCCCGCCCH-KLF4_SPEC_DB_200	76	86	+	19.0488	7.65e-08	0.00949	ggccccgcccc
chr1:11272915-11273265	KLF4	UBIAD1	0	UBIAD1	UBIAD1	ANGPTL7	GCCCCGCCCMY-SHARED_DB_200	224	234	+	19.4	7.65e-08	0.00955	gccccgccccc									RGCCCCGCCCH-KLF4_SPEC_DB_200	44	54	+	19.0488	7.65e-08	0.00949	ggccccgcccc
chr1:11272915-11273265	Shared	UBIAD1	0	UBIAD1	UBIAD1	ANGPTL7	GCCCCGCCCMY-SHARED_DB_200	224	234	+	19.4	7.65e-08	0.00955	gccccgccccc									RGCCCCGCCCH-KLF4_SPEC_DB_200	94	104	+	14.7439	6.79e-06	0.0761	cgccccacccc
chr1:11272915-11273265	Shared	UBIAD1	0	UBIAD1	UBIAD1	ANGPTL7	GCCCCGCCCMY-SHARED_DB_200	45	55	+	19.4	7.65e-08	0.00955	gccccgccccc									RGCCCCGCCCH-KLF4_SPEC_DB_200	159	169	+	13	2.07e-05	0.119	cgccccgcctc
chr1:11272915-11273265	Shared	UBIAD1	0	UBIAD1	UBIAD1	ANGPTL7	GCCCCGCCCMY-SHARED_DB_200	45	55	+	19.4	7.65e-08	0.00955	gccccgccccc									RGCCCCGCCCH-KLF4_SPEC_DB_200	150	160	+	13.0366	2.01e-05	0.119	ggccctgcccg
chr1:11272915-11273265	Shared	UBIAD1	0	UBIAD1	UBIAD1	ANGPTL7	GCCCCGCCCMY-SHARED_DB_200	45	55	+	19.4	7.65e-08	0.00955	gccccgccccc									RGCCCCGCCCH-KLF4_SPEC_DB_200	89	99	+	17.939	3.56e-07	0.0221	agccccgcccc
chr1:11272915-11273265	KLF4	UBIAD1	0	UBIAD1	UBIAD1	ANGPTL7	GCCCCGCCCMY-SHARED_DB_200	45	55	+	19.4	7.65e-08	0.00955	gccccgccccc									RGCCCCGCCCH-KLF4_SPEC_DB_200	223	233	+	19.0488	7.65e-08	0.00949	ggccccgcccc
chr1:11272915-11273265	KLF4	UBIAD1	0	UBIAD1	UBIAD1	ANGPTL7	GCCCCGCCCMY-SHARED_DB_200	45	55	+	19.4	7.65e-08	0.00955	gccccgccccc									RGCCCCGCCCH-KLF4_SPEC_DB_200	76	86	+	19.0488	7.65e-08	0.00949	ggccccgcccc
chr1:11272915-11273265	KLF4	UBIAD1	0	UBIAD1	UBIAD1	ANGPTL7	GCCCCGCCCMY-SHARED_DB_200	45	55	+	19.4	7.65e-08	0.00955	gccccgccccc									RGCCCCGCCCH-KLF4_SPEC_DB_200	44	54	+	19.0488	7.65e-08	0.00949	ggccccgcccc
chr1:11272915-11273265	Shared	UBIAD1	0	UBIAD1	UBIAD1	ANGPTL7	GCCCCGCCCMY-SHARED_DB_200	45	55	+	19.4	7.65e-08	0.00955	gccccgccccc									RGCCCCGCCCH-KLF4_SPEC_DB_200	94	104	+	14.7439	6.79e-06	0.0761	cgccccacccc
chr1:11272915-11273265	KLF4	UBIAD1	0	UBIAD1	UBIAD1	ANGPTL7	GCCCCGCCCMY-SHARED_DB_200	160	170	+	14.0714	9.89e-06	0.0737	gccccgcctct									RGCCCCGCCCH-KLF4_SPEC_DB_200	89	99	+	17.939	3.56e-07	0.0221	agccccgcccc
chr1:11272915-11273265	KLF4	UBIAD1	0	UBIAD1	UBIAD1	ANGPTL7	GCCCCGCCCMY-SHARED_DB_200	160	170	+	14.0714	9.89e-06	0.0737	gccccgcctct									RGCCCCGCCCH-KLF4_SPEC_DB_200	223	233	+	19.0488	7.65e-08	0.00949	ggccccgcccc
chr1:11272915-11273265	KLF4	UBIAD1	0	UBIAD1	UBIAD1	ANGPTL7	GCCCCGCCCMY-SHARED_DB_200	160	170	+	14.0714	9.89e-06	0.0737	gccccgcctct									RGCCCCGCCCH-KLF4_SPEC_DB_200	76	86	+	19.0488	7.65e-08	0.00949	ggccccgcccc
chr1:11272915-11273265	KLF4	UBIAD1	0	UBIAD1	UBIAD1	ANGPTL7	GCCCCGCCCMY-SHARED_DB_200	160	170	+	14.0714	9.89e-06	0.0737	gccccgcctct									RGCCCCGCCCH-KLF4_SPEC_DB_200	44	54	+	19.0488	7.65e-08	0.00949	ggccccgcccc
chr1:11272915-11273265	Shared	UBIAD1	0	UBIAD1	UBIAD1	ANGPTL7	GCCCCGCCCMY-SHARED_DB_200	95	105	+	16.6429	1.24e-06	0.0303	gccccacccct									RGCCCCGCCCH-KLF4_SPEC_DB_200	159	169	+	13	2.07e-05	0.119	cgccccgcctc
chr1:11272915-11273265	Shared	UBIAD1	0	UBIAD1	UBIAD1	ANGPTL7	GCCCCGCCCMY-SHARED_DB_200	95	105	+	16.6429	1.24e-06	0.0303	gccccacccct									RGCCCCGCCCH-KLF4_SPEC_DB_200	150	160	+	13.0366	2.01e-05	0.119	ggccctgcccg
chr1:11272915-11273265	KLF4	UBIAD1	0	UBIAD1	UBIAD1	ANGPTL7	GCCCCGCCCMY-SHARED_DB_200	95	105	+	16.6429	1.24e-06	0.0303	gccccacccct									RGCCCCGCCCH-KLF4_SPEC_DB_200	89	99	+	17.939	3.56e-07	0.0221	agccccgcccc
chr1:11272915-11273265	KLF4	UBIAD1	0	UBIAD1	UBIAD1	ANGPTL7	GCCCCGCCCMY-SHARED_DB_200	95	105	+	16.6429	1.24e-06	0.0303	gccccacccct									RGCCCCGCCCH-KLF4_SPEC_DB_200	223	233	+	19.0488	7.65e-08	0.00949	ggccccgcccc
chr1:11272915-11273265	KLF4	UBIAD1	0	UBIAD1	UBIAD1	ANGPTL7	GCCCCGCCCMY-SHARED_DB_200	95	105	+	16.6429	1.24e-06	0.0303	gccccacccct									RGCCCCGCCCH-KLF4_SPEC_DB_200	76	86	+	19.0488	7.65e-08	0.00949	ggccccgcccc
chr1:11272915-11273265	KLF4	UBIAD1	0	UBIAD1	UBIAD1	ANGPTL7	GCCCCGCCCMY-SHARED_DB_200	95	105	+	16.6429	1.24e-06	0.0303	gccccacccct									RGCCCCGCCCH-KLF4_SPEC_DB_200	44	54	+	19.0488	7.65e-08	0.00949	ggccccgcccc
chr1:11272915-11273265	Shared	UBIAD1	0	UBIAD1	UBIAD1	ANGPTL7	GCCCCGCCCMY-SHARED_DB_200	95	105	+	16.6429	1.24e-06	0.0303	gccccacccct									RGCCCCGCCCH-KLF4_SPEC_DB_200	94	104	+	14.7439	6.79e-06	0.0761	cgccccacccc
chr1:11272915-11273265	Shared	UBIAD1	0	UBIAD1	UBIAD1	ANGPTL7	GCCCCGCCCMY-SHARED_DB_200	90	100	+	16.2714	1.86e-06	0.0331	gccccgcccca									RGCCCCGCCCH-KLF4_SPEC_DB_200	159	169	+	13	2.07e-05	0.119	cgccccgcctc
chr1:11272915-11273265	Shared	UBIAD1	0	UBIAD1	UBIAD1	ANGPTL7	GCCCCGCCCMY-SHARED_DB_200	90	100	+	16.2714	1.86e-06	0.0331	gccccgcccca									RGCCCCGCCCH-KLF4_SPEC_DB_200	150	160	+	13.0366	2.01e-05	0.119	ggccctgcccg
chr1:11272915-11273265	KLF4	UBIAD1	0	UBIAD1	UBIAD1	ANGPTL7	GCCCCGCCCMY-SHARED_DB_200	90	100	+	16.2714	1.86e-06	0.0331	gccccgcccca									RGCCCCGCCCH-KLF4_SPEC_DB_200	89	99	+	17.939	3.56e-07	0.0221	agccccgcccc
chr1:11272915-11273265	KLF4	UBIAD1	0	UBIAD1	UBIAD1	ANGPTL7	GCCCCGCCCMY-SHARED_DB_200	90	100	+	16.2714	1.86e-06	0.0331	gccccgcccca									RGCCCCGCCCH-KLF4_SPEC_DB_200	223	233	+	19.0488	7.65e-08	0.00949	ggccccgcccc
chr1:11272915-11273265	KLF4	UBIAD1	0	UBIAD1	UBIAD1	ANGPTL7	GCCCCGCCCMY-SHARED_DB_200	90	100	+	16.2714	1.86e-06	0.0331	gccccgcccca									RGCCCCGCCCH-KLF4_SPEC_DB_200	76	86	+	19.0488	7.65e-08	0.00949	ggccccgcccc
chr1:11272915-11273265	KLF4	UBIAD1	0	UBIAD1	UBIAD1	ANGPTL7	GCCCCGCCCMY-SHARED_DB_200	90	100	+	16.2714	1.86e-06	0.0331	gccccgcccca									RGCCCCGCCCH-KLF4_SPEC_DB_200	44	54	+	19.0488	7.65e-08	0.00949	ggccccgcccc
chr1:11272915-11273265	Shared	UBIAD1	0	UBIAD1	UBIAD1	ANGPTL7	GCCCCGCCCMY-SHARED_DB_200	90	100	+	16.2714	1.86e-06	0.0331	gccccgcccca									RGCCCCGCCCH-KLF4_SPEC_DB_200	94	104	+	14.7439	6.79e-06	0.0761	cgccccacccc
chr1:11273367-11273545	Shared	UBIAD1	0	UBIAD1	UBIAD1	ANGPTL7	GCCCCGCCCMY-SHARED_DB_200	82	92	+	17.0429	8.25e-07	0.0236	GCCCCGCCCCG									RGCCCCGCCCH-KLF4_SPEC_DB_200	81	91	+	16.2073	2.15e-06	0.0405	TGCCCCGCCCC
chr1:11281002-11281344	Shared	UBIAD1	0	UBIAD1	MTOR	ANGPTL7	GCCCCGCCCMY-SHARED_DB_200	89	99	+	15.4	3.68e-06	0.0494	gcccctccctc
chr1:112817908-112818248	KLF4	TAFA3	90672	None	PPM1J	TAFA3	GCCCCGCCCMY-SHARED_DB_200	109	119	-	14.2857	8.56e-06	0.0725	GCCCCACCCCA									RGCCCCGCCCH-KLF4_SPEC_DB_200	110	120	-	17.4634	5.42e-07	0.0261	GGCCCCACCCC
chr1:112820099-112820449	KLF4	SLC16A1	91397	None	PPM1J	SLC16A1	GCCCCGCCCMY-SHARED_DB_200	149	159	-	16.6429	1.24e-06	0.0303	GCCCCACCCCT									RGCCCCGCCCH-KLF4_SPEC_DB_200	150	160	-	17.4634	5.42e-07	0.0261	GGCCCCACCCC
chr1:112882384-112882734	Shared	SLC16A1	29112	None	PPM1J	SLC16A1	GCCCCGCCCMY-SHARED_DB_200	72	82	-	16.0714	2.4e-06	0.0392	GCCCCTCCCAC	GGGTGKGTG-KLF4_K409Q_SPEC_DB_200	70	78	+	12.8857	2.42e-05	0.216	GGGTGGGAG
chr1:112904999-112905349	Shared	SLC16A1	6497	None	LRIG2	SLC16A1	GCCCCGCCCMY-SHARED_DB_200	79	89	-	16.9429	1.03e-06	0.0275	GCCCCGCCCTT									RGCCCCGCCCH-KLF4_SPEC_DB_200	80	90	-	16.939	8.62e-07	0.0331	AGCCCCGCCCT
chr1:1130481-1130757	KLF4	C1orf159	14119	None	C1orf159	TNFRSF18																	RGCCCCGCCCH-KLF4_SPEC_DB_200	242	252	-	16.3293	2.05e-06	0.0405	AGCCCTGCCCC
chr1:113072861-113073185	KLF4	LRIG2	12	None	LRIG2	TAFA3	GCCCCGCCCMY-SHARED_DB_200	238	248	+	18.6286	1.7e-07	0.0134	GCCCCGCCCCT									RGCCCCGCCCH-KLF4_SPEC_DB_200	237	247	+	19.0488	7.65e-08	0.00949	GGCCCCGCCCC
chr1:113072861-113073185	KLF4	LRIG2	12	None	LRIG2	TAFA3	GCCCCGCCCMY-SHARED_DB_200	15	25	+	14.1571	9.09e-06	0.0735	GCCACTCCCCT									RGCCCCGCCCH-KLF4_SPEC_DB_200	237	247	+	19.0488	7.65e-08	0.00949	GGCCCCGCCCC
chr1:113208509-113208794	KLF4	LRIG2	76248	None	MAGI3	LRIG2	GCCCCGCCCMY-SHARED_DB_200	137	147	-	16.4714	1.35e-06	0.0317	GCCACGCCCCT									RGCCCCGCCCH-KLF4_SPEC_DB_200	138	148	-	17.6585	4.49e-07	0.0255	GGCCACGCCCC
chr1:113217846-113218194	KLF4	LRIG2	85585	None	MAGI3	LRIG2	GCCCCGCCCMY-SHARED_DB_200	281	291	+	14.1	9.68e-06	0.0737	gccccacacct									RGCCCCGCCCH-KLF4_SPEC_DB_200	215	225	+	16.5854	1.41e-06	0.0405	ggccctgccca
chr1:113242492-113242842	KLF4	LRIG2	110231	None	MAGI3	LRIG2	GCCCCGCCCMY-SHARED_DB_200	260	270	+	14.9571	5.33e-06	0.0624	gccccaccctt									RGCCCCGCCCH-KLF4_SPEC_DB_200	259	269	+	16.4634	1.64e-06	0.0405	ggccccaccct
chr1:113247505-113247734	KLF4	LRIG2	115244	None	MAGI3	LRIG2	GCCCCGCCCMY-SHARED_DB_200	103	113	+	15.6286	3.09e-06	0.045	GCCCCACCCAT									RGCCCCGCCCH-KLF4_SPEC_DB_200	102	112	+	16.6098	1.3e-06	0.0405	GGCCCCACCCA
chr1:113389965-113390140	Shared	MAGI3	374	None	MAGI3	LRIG2	GCCCCGCCCMY-SHARED_DB_200	110	120	+	17.2429	6.56e-07	0.0236	GCCACGCCCCC									RGCCCCGCCCH-KLF4_SPEC_DB_200	109	119	+	17.6585	4.49e-07	0.0255	GGCCACGCCCC
chr1:113389965-113390140	KLF4	MAGI3	374	None	MAGI3	LRIG2	GCCCCGCCCMY-SHARED_DB_200	61	71	+	13.4857	1.48e-05	0.0879	GCCCCGCACAG									RGCCCCGCCCH-KLF4_SPEC_DB_200	109	119	+	17.6585	4.49e-07	0.0255	GGCCACGCCCC
chr1:113390142-113390492	Shared	MAGI3	22	None	MAGI3	LRIG2	GCCCCGCCCMY-SHARED_DB_200	286	296	-	19.4	7.65e-08	0.00955	GCCCCGCCCCC									RGCCCCGCCCH-KLF4_SPEC_DB_200	287	297	-	17.939	3.56e-07	0.0221	AGCCCCGCCCC
chr1:113390624-113390834	Shared	MAGI3	0	MAGI3	MAGI3	LRIG2	GCCCCGCCCMY-SHARED_DB_200	30	40	+	16.4286	1.44e-06	0.0317	TCCCCGCCCCC
chr1:11355640-11355980	Shared	UBIAD1	59590	None	MTOR	UBIAD1	GCCCCGCCCMY-SHARED_DB_200	155	165	+	17.0857	7.49e-07	0.0236	GCCCCTCCCCC	GGGTGKGTG-KLF4_K409Q_SPEC_DB_200	176	184	+	13.2	1.92e-05	0.216	GGGAGGGTG
chr1:11355640-11355980	Shared	UBIAD1	59590	None	MTOR	UBIAD1	GCCCCGCCCMY-SHARED_DB_200	155	165	+	17.0857	7.49e-07	0.0236	GCCCCTCCCCC	GGGTGKGTG-KLF4_K409Q_SPEC_DB_200	283	291	+	11.7	5.2e-05	0.276	GGGTGTCTG
chr1:11356207-11356467	Shared	UBIAD1	60157	None	MTOR	UBIAD1	GCCCCGCCCMY-SHARED_DB_200	178	188	+	17.0857	7.49e-07	0.0236	GCCCCTCCCCC
chr1:1136571-1136858	KLF4	C1orf159	20209	None	C1orf159	TNFRSF18																	RGCCCCGCCCH-KLF4_SPEC_DB_200	79	89	+	16.439	1.75e-06	0.0405	GGCCCTGCCCT
chr1:1136869-1137218	Shared	C1orf159	20507	None	C1orf159	TNFRSF18	GCCCCGCCCMY-SHARED_DB_200	72	82	-	16.0286	2.5e-06	0.0397	GCCCCGCCCAG									RGCCCCGCCCH-KLF4_SPEC_DB_200	73	83	-	15.3537	3.91e-06	0.0562	TGCCCCGCCCA
chr1:1136869-1137218	Shared	C1orf159	20507	None	C1orf159	TNFRSF18	GCCCCGCCCMY-SHARED_DB_200	72	82	-	16.0286	2.5e-06	0.0397	GCCCCGCCCAG									RGCCCCGCCCH-KLF4_SPEC_DB_200	194	204	-	14.2439	8.71e-06	0.0823	GGCCGCGCCCT
chr1:1136869-1137218	Shared	C1orf159	20507	None	C1orf159	TNFRSF18	GCCCCGCCCMY-SHARED_DB_200	72	82	-	16.0286	2.5e-06	0.0397	GCCCCGCCCAG									RGCCCCGCCCH-KLF4_SPEC_DB_200	269	279	-	13.2317	1.74e-05	0.112	GGACCCGCCCT
chr1:1137267-1137615	Shared	C1orf159	20905	None	C1orf159	TNFRSF18	GCCCCGCCCMY-SHARED_DB_200	116	126	+	19.4	7.65e-08	0.00955	GCCCCGCCCCC	GGGTGKGTG-KLF4_K409Q_SPEC_DB_200	148	156	+	12.8857	2.42e-05	0.216	GGGTGGGAG	RGCCCCGCCCH-KLF4_SPEC_DB_200	6	16	-	14.6463	7.21e-06	0.0761	GGCCCCGCCCG
chr1:1137267-1137615	Shared	C1orf159	20905	None	C1orf159	TNFRSF18	GCCCCGCCCMY-SHARED_DB_200	116	126	+	19.4	7.65e-08	0.00955	GCCCCGCCCCC	GGGTGKGTG-KLF4_K409Q_SPEC_DB_200	148	156	+	12.8857	2.42e-05	0.216	GGGTGGGAG	RGCCCCGCCCH-KLF4_SPEC_DB_200	115	125	+	17.939	3.56e-07	0.0221	AGCCCCGCCCC
chr1:1137267-1137615	KLF4	C1orf159	20905	None	C1orf159	TNFRSF18	GCCCCGCCCMY-SHARED_DB_200	183	193	+	14.7286	6.2e-06	0.0658	GCCCCTCCCCG	GGGTGKGTG-KLF4_K409Q_SPEC_DB_200	148	156	+	12.8857	2.42e-05	0.216	GGGTGGGAG	RGCCCCGCCCH-KLF4_SPEC_DB_200	115	125	+	17.939	3.56e-07	0.0221	AGCCCCGCCCC
chr1:1137267-1137615	KLF4	C1orf159	20905	None	C1orf159	TNFRSF18	GCCCCGCCCMY-SHARED_DB_200	5	15	-	14.4714	7.72e-06	0.0716	GCCCCGCCCGC	GGGTGKGTG-KLF4_K409Q_SPEC_DB_200	148	156	+	12.8857	2.42e-05	0.216	GGGTGGGAG	RGCCCCGCCCH-KLF4_SPEC_DB_200	115	125	+	17.939	3.56e-07	0.0221	AGCCCCGCCCC
chr1:113758887-113759080	Shared	PHTF1	0	PHTF1	PHTF1	RSBN1	GCCCCGCCCMY-SHARED_DB_200	63	73	-	17.0857	7.49e-07	0.0236	GCCCCTCCCCC
chr1:113759416-113759632	Shared	PHTF1	0	PHTF1	PHTF1	RSBN1	GCCCCGCCCMY-SHARED_DB_200	151	161	+	16.1857	2.08e-06	0.0359	GCTCCGCCCCT									RGCCCCGCCCH-KLF4_SPEC_DB_200	150	160	+	15.9024	2.58e-06	0.0454	GGCTCCGCCCC
chr1:1137709-1137911	KLF4	C1orf159	21347	None	C1orf159	TNFRSF18	GCCCCGCCCMY-SHARED_DB_200	118	128	-	16.2714	1.86e-06	0.0331	GCCCCGCCCCA									RGCCCCGCCCH-KLF4_SPEC_DB_200	119	129	-	19.0488	7.65e-08	0.00949	GGCCCCGCCCC
chr1:113813288-113813633	KLF4	PTPN22	177	None	RSBN1	PTPN22	GCCCCGCCCMY-SHARED_DB_200	2	12	-	13.7	1.31e-05	0.0835	GCCCCGCCCGT									RGCCCCGCCCH-KLF4_SPEC_DB_200	8	18	-	17.939	3.56e-07	0.0221	AGCCCCGCCCC
chr1:113813288-113813633	KLF4	PTPN22	177	None	RSBN1	PTPN22	GCCCCGCCCMY-SHARED_DB_200	7	17	-	17.0429	8.25e-07	0.0236	GCCCCGCCCCG									RGCCCCGCCCH-KLF4_SPEC_DB_200	8	18	-	17.939	3.56e-07	0.0221	AGCCCCGCCCC
chr1:113855733-113855887	KLF4	PTPN22	0	PTPN22	RSBN1	BCL2L15																	RGCCCCGCCCH-KLF4_SPEC_DB_200	133	143	-	16.5854	1.41e-06	0.0405	GGCCCTGCCCA
chr1:113905403-113905571	KLF4	DCLRE1B	0	DCLRE1B	AP4B1	SYT6																	RGCCCCGCCCH-KLF4_SPEC_DB_200	134	144	+	16.3293	2.05e-06	0.0405	AGCCCTGCCCC
chr1:11391923-11392269	Shared	DISP3	86885	None	DISP3	UBIAD1	GCCCCGCCCMY-SHARED_DB_200	109	119	-	16.0714	2.4e-06	0.0392	GCCCCTCCCAC	GGGTGKGTG-KLF4_K409Q_SPEC_DB_200	107	115	+	12.8857	2.42e-05	0.216	GGGTGGGAG
chr1:113929400-113929750	KLF4	HIPK1	0	HIPK1	HIPK1	DCLRE1B	GCCCCGCCCMY-SHARED_DB_200	10	20	+	15.1714	4.73e-06	0.0583	GCCCCGCACTC	GGGTGKGTG-KLF4_K409Q_SPEC_DB_200	150	158	+	12.1	3.75e-05	0.246	GGGCGGGTG	RGCCCCGCCCH-KLF4_SPEC_DB_200	171	181	-	15.7195	2.9e-06	0.0485	GGCCCCGCCTC
chr1:113929882-113930059	KLF4	HIPK1	0	HIPK1	HIPK1	DCLRE1B																	RGCCCCGCCCH-KLF4_SPEC_DB_200	116	126	-	15.7195	2.9e-06	0.0485	GGCCCCGCCTC
chr1:113982249-113982595	KLF4	OLFML3	0	OLFML3	AP4B1	HIPK1	GCCCCGCCCMY-SHARED_DB_200	108	118	-	15.2571	4.48e-06	0.0556	GCCCCGCCCAA									RGCCCCGCCCH-KLF4_SPEC_DB_200	109	119	-	17.0854	7.49e-07	0.0303	AGCCCCGCCCA
chr1:113982609-113982848	Shared	OLFML3	354	None	AP4B1	OLFML3	GCCCCGCCCMY-SHARED_DB_200	84	94	+	16.8571	1.12e-06	0.0294	GCCCCGCACCC
chr1:114032230-114032498	Shared	OLFML3	49975	None	AP4B1	OLFML3	GCCCCGCCCMY-SHARED_DB_200	127	137	+	16.6429	1.24e-06	0.0303	gccccacccct									RGCCCCGCCCH-KLF4_SPEC_DB_200	126	136	+	16.3537	1.86e-06	0.0405	agccccacccc
chr1:114114425-114114773	KLF4	SYT6	0	SYT6	AP4B1	SYT6	GCCCCGCCCMY-SHARED_DB_200	220	230	-	14.8429	5.74e-06	0.0633	GCCCCGCCTCC									RGCCCCGCCCH-KLF4_SPEC_DB_200	221	231	-	15.7195	2.9e-06	0.0485	GGCCCCGCCTC
chr1:114152456-114152630	Shared	SYT6	0	SYT6	SYT6	OLFML3	GCCCCGCCCMY-SHARED_DB_200	38	48	+	17.0857	7.49e-07	0.0236	GCCCCTCCCCC
chr1:114152937-114153158	Shared	SYT6	0	SYT6	SYT6	OLFML3	GCCCCGCCCMY-SHARED_DB_200	70	80	+	16.3	1.76e-06	0.0331	accccgccccc
chr1:114153676-114154026	KLF4	SYT6	0	SYT6	SYT6	OLFML3	GCCCCGCCCMY-SHARED_DB_200	239	249	+	15.6571	2.95e-06	0.0436	TCCCCGCCCCT									RGCCCCGCCCH-KLF4_SPEC_DB_200	153	163	-	16.2073	2.15e-06	0.0405	TGCCCCGCCCC
chr1:114153676-114154026	Shared	SYT6	0	SYT6	SYT6	OLFML3	GCCCCGCCCMY-SHARED_DB_200	239	249	+	15.6571	2.95e-06	0.0436	TCCCCGCCCCT									RGCCCCGCCCH-KLF4_SPEC_DB_200	238	248	+	13.7561	1.25e-05	0.0971	GTCCCCGCCCC
chr1:114153676-114154026	Shared	SYT6	0	SYT6	SYT6	OLFML3	GCCCCGCCCMY-SHARED_DB_200	152	162	-	16.2714	1.86e-06	0.0331	GCCCCGCCCCA									RGCCCCGCCCH-KLF4_SPEC_DB_200	153	163	-	16.2073	2.15e-06	0.0405	TGCCCCGCCCC
chr1:114153676-114154026	Shared	SYT6	0	SYT6	SYT6	OLFML3	GCCCCGCCCMY-SHARED_DB_200	152	162	-	16.2714	1.86e-06	0.0331	GCCCCGCCCCA									RGCCCCGCCCH-KLF4_SPEC_DB_200	238	248	+	13.7561	1.25e-05	0.0971	GTCCCCGCCCC
chr1:114224390-114224727	Shared	SYT6	70509	None	SYT6	TRIM33	GCCCCGCCCMY-SHARED_DB_200	314	324	+	17.4143	5.62e-07	0.0236	gccccaccccc									RGCCCCGCCCH-KLF4_SPEC_DB_200	313	323	+	16.3537	1.86e-06	0.0405	agccccacccc
chr1:11448025-11448247	Shared	DISP3	30907	None	DISP3	UBIAD1	GCCCCGCCCMY-SHARED_DB_200	81	91	+	17.2429	6.56e-07	0.0236	GCCACGCCCCC									RGCCCCGCCCH-KLF4_SPEC_DB_200	80	90	+	17.6585	4.49e-07	0.0255	gGCCACGCCCC
chr1:114522255-114522602	Shared	TRIM33	11051	None	TRIM33	BCAS2	GCCCCGCCCMY-SHARED_DB_200	97	107	+	17.4143	5.62e-07	0.0236	gccccaccccc									RGCCCCGCCCH-KLF4_SPEC_DB_200	96	106	+	16.3537	1.86e-06	0.0405	agccccacccc
chr1:114669711-114669916	Shared	DENND2C	0	DENND2C	DENND2C	AMPD1	GCCCCGCCCMY-SHARED_DB_200	175	185	+	16.8571	1.12e-06	0.0294	GCCCCGCACCC
chr1:114669990-114670336	Shared	DENND2C	0	DENND2C	DENND2C	AMPD1	GCCCCGCCCMY-SHARED_DB_200	117	127	+	17.7143	3.56e-07	0.0202	gccccgcccTC									RGCCCCGCCCH-KLF4_SPEC_DB_200	103	113	+	16.3537	1.86e-06	0.0405	agccccacccc
chr1:114669990-114670336	Shared	DENND2C	0	DENND2C	DENND2C	AMPD1	GCCCCGCCCMY-SHARED_DB_200	117	127	+	17.7143	3.56e-07	0.0202	gccccgcccTC									RGCCCCGCCCH-KLF4_SPEC_DB_200	116	126	+	16.939	8.62e-07	0.0331	agccccgcccT
chr1:114669990-114670336	Shared	DENND2C	0	DENND2C	DENND2C	AMPD1	GCCCCGCCCMY-SHARED_DB_200	104	114	+	17.4143	5.62e-07	0.0236	gccccaccccc									RGCCCCGCCCH-KLF4_SPEC_DB_200	103	113	+	16.3537	1.86e-06	0.0405	agccccacccc
chr1:114669990-114670336	Shared	DENND2C	0	DENND2C	DENND2C	AMPD1	GCCCCGCCCMY-SHARED_DB_200	104	114	+	17.4143	5.62e-07	0.0236	gccccaccccc									RGCCCCGCCCH-KLF4_SPEC_DB_200	116	126	+	16.939	8.62e-07	0.0331	agccccgcccT
chr1:114670698-114670956	KLF4	DENND2C	586	None	DENND2C	AMPD1	GCCCCGCCCMY-SHARED_DB_200	73	83	+	14.2857	8.56e-06	0.0725	gccccacccca									RGCCCCGCCCH-KLF4_SPEC_DB_200	67	77	+	16.3293	2.05e-06	0.0405	cgccccgcccc
chr1:114670698-114670956	Shared	DENND2C	586	None	DENND2C	AMPD1	GCCCCGCCCMY-SHARED_DB_200	68	78	+	16.2714	1.86e-06	0.0331	gccccgcccca									RGCCCCGCCCH-KLF4_SPEC_DB_200	72	82	+	14.7439	6.79e-06	0.0761	cgccccacccc
chr1:114670698-114670956	Shared	DENND2C	586	None	DENND2C	AMPD1	GCCCCGCCCMY-SHARED_DB_200	68	78	+	16.2714	1.86e-06	0.0331	gccccgcccca									RGCCCCGCCCH-KLF4_SPEC_DB_200	62	72	+	14.0366	1.04e-05	0.0881	cgcctcgcccc
chr1:114670698-114670956	Shared	DENND2C	586	None	DENND2C	AMPD1	GCCCCGCCCMY-SHARED_DB_200	68	78	+	16.2714	1.86e-06	0.0331	gccccgcccca									RGCCCCGCCCH-KLF4_SPEC_DB_200	67	77	+	16.3293	2.05e-06	0.0405	cgccccgcccc
chr1:114702755-114703097	Shared	NRAS	1371	None	AMPD1	NRAS	GCCCCGCCCMY-SHARED_DB_200	332	342	+	17.4143	5.62e-07	0.0236	GCCCCACCCCC	GGGTGKGTG-KLF4_K409Q_SPEC_DB_200	142	150	-	11.2	6.15e-05	0.285	GGGAGGATG	RGCCCCGCCCH-KLF4_SPEC_DB_200	331	341	+	14.7439	6.79e-06	0.0761	CGCCCCACCCC
chr1:114716283-114716610	Shared	NRAS	0	NRAS	AMPD1	CSDE1	GCCCCGCCCMY-SHARED_DB_200	110	120	+	17.7143	3.56e-07	0.0202	GCCCCGCCCTC									RGCCCCGCCCH-KLF4_SPEC_DB_200	109	119	+	18.0488	2.63e-07	0.0221	GGCCCCGCCCT
chr1:114716656-114717004	Shared	CSDE1	0	NRAS,CSDE1	AMPD1	CSDE1	GCCCCGCCCMY-SHARED_DB_200	216	226	+	16.0714	2.4e-06	0.0392	GCCCCTCCCAC									RGCCCCGCCCH-KLF4_SPEC_DB_200	153	163	+	13.7561	1.25e-05	0.0971	GTCCCCGCCCC
chr1:114716656-114717004	Shared	CSDE1	0	NRAS,CSDE1	AMPD1	CSDE1	GCCCCGCCCMY-SHARED_DB_200	216	226	+	16.0714	2.4e-06	0.0392	GCCCCTCCCAC									RGCCCCGCCCH-KLF4_SPEC_DB_200	110	120	+	14.6463	7.21e-06	0.0761	GGCCCCGCCCG
chr1:114716656-114717004	Shared	CSDE1	0	NRAS,CSDE1	AMPD1	CSDE1	GCCCCGCCCMY-SHARED_DB_200	216	226	+	16.0714	2.4e-06	0.0392	GCCCCTCCCAC									RGCCCCGCCCH-KLF4_SPEC_DB_200	200	210	+	12.8049	2.23e-05	0.124	GGCCGCACCCA
chr1:114716656-114717004	Shared	CSDE1	0	NRAS,CSDE1	AMPD1	CSDE1	GCCCCGCCCMY-SHARED_DB_200	216	226	+	16.0714	2.4e-06	0.0392	GCCCCTCCCAC									RGCCCCGCCCH-KLF4_SPEC_DB_200	210	220	+	13.122	1.9e-05	0.116	AGACCCGCCCC
chr1:114757362-114757712	Shared	CSDE1	0	CSDE1	CSDE1	SIKE1	GCCCCGCCCMY-SHARED_DB_200	233	243	+	16.8571	1.12e-06	0.0294	GCCCCGCACCC
chr1:11478808-11478982	Shared	DISP3	172	None	DISP3	FBXO2	GCCCCGCCCMY-SHARED_DB_200	12	22	-	15.6571	2.95e-06	0.0436	TCCCCGCCCCT									RGCCCCGCCCH-KLF4_SPEC_DB_200	13	23	-	13.7561	1.25e-05	0.0971	GTCCCCGCCCC
chr1:11487413-11487752	Shared	DISP3	0	DISP3	DISP3	FBXO2	GCCCCGCCCMY-SHARED_DB_200	326	336	+	15.7286	2.84e-06	0.043	GCCCCACCCTC									RGCCCCGCCCH-KLF4_SPEC_DB_200	325	335	+	13.622	1.37e-05	0.0989	TGCCCCACCCT
chr1:114902404-114902708	KLF4	SYCP1	0	SYCP1	SIKE1	TSPAN2	GCCCCGCCCMY-SHARED_DB_200	190	200	+	15.3571	3.89e-06	0.0508	gccccgccctg									RGCCCCGCCCH-KLF4_SPEC_DB_200	189	199	+	18.0488	2.63e-07	0.0221	ggccccgccct
chr1:11499017-11499344	Shared	DISP3	0	DISP3	DISP3	FBXO2	GCCCCGCCCMY-SHARED_DB_200	292	302	+	16.3143	1.67e-06	0.0326	GCCCCTCCCCT
chr1:11501548-11501865	Shared	DISP3	0	DISP3	DISP3	FBXO2	GCCCCGCCCMY-SHARED_DB_200	63	73	+	15.5286	3.32e-06	0.0472	ACCCCGCCCCT
chr1:115070017-115070205	Shared	TSPAN2	0	TSPAN2	SIKE1	TSHB	GCCCCGCCCMY-SHARED_DB_200	89	99	+	15.4	3.68e-06	0.0494	GCCCCTCCCTC
chr1:115089387-115089737	KLF4	TSPAN2	0	TSPAN2	SIKE1	TSHB	GCCCCGCCCMY-SHARED_DB_200	178	188	-	14.7286	6.2e-06	0.0658	GCCCCTCCCCG									RGCCCCGCCCH-KLF4_SPEC_DB_200	164	174	-	19.0488	7.65e-08	0.00949	GGCCCCGCCCC
chr1:115089387-115089737	KLF4	TSPAN2	0	TSPAN2	SIKE1	TSHB	GCCCCGCCCMY-SHARED_DB_200	178	188	-	14.7286	6.2e-06	0.0658	GCCCCTCCCCG									RGCCCCGCCCH-KLF4_SPEC_DB_200	143	153	-	19.0488	7.65e-08	0.00949	GGCCCCGCCCC
chr1:115089387-115089737	KLF4	TSPAN2	0	TSPAN2	SIKE1	TSHB	GCCCCGCCCMY-SHARED_DB_200	178	188	-	14.7286	6.2e-06	0.0658	GCCCCTCCCCG									RGCCCCGCCCH-KLF4_SPEC_DB_200	159	169	-	16.3293	2.05e-06	0.0405	CGCCCCGCCCC
chr1:115089387-115089737	Shared	TSPAN2	0	TSPAN2	SIKE1	TSHB	GCCCCGCCCMY-SHARED_DB_200	163	173	-	17.0429	8.25e-07	0.0236	GCCCCGCCCCG									RGCCCCGCCCH-KLF4_SPEC_DB_200	123	133	-	13.1829	1.85e-05	0.115	CGCTCCGCCCC
chr1:115089387-115089737	KLF4	TSPAN2	0	TSPAN2	SIKE1	TSHB	GCCCCGCCCMY-SHARED_DB_200	163	173	-	17.0429	8.25e-07	0.0236	GCCCCGCCCCG									RGCCCCGCCCH-KLF4_SPEC_DB_200	164	174	-	19.0488	7.65e-08	0.00949	GGCCCCGCCCC
chr1:115089387-115089737	KLF4	TSPAN2	0	TSPAN2	SIKE1	TSHB	GCCCCGCCCMY-SHARED_DB_200	163	173	-	17.0429	8.25e-07	0.0236	GCCCCGCCCCG									RGCCCCGCCCH-KLF4_SPEC_DB_200	143	153	-	19.0488	7.65e-08	0.00949	GGCCCCGCCCC
chr1:115089387-115089737	Shared	TSPAN2	0	TSPAN2	SIKE1	TSHB	GCCCCGCCCMY-SHARED_DB_200	163	173	-	17.0429	8.25e-07	0.0236	GCCCCGCCCCG									RGCCCCGCCCH-KLF4_SPEC_DB_200	159	169	-	16.3293	2.05e-06	0.0405	CGCCCCGCCCC
chr1:115089387-115089737	Shared	TSPAN2	0	TSPAN2	SIKE1	TSHB	GCCCCGCCCMY-SHARED_DB_200	122	132	-	16.9571	9.18e-07	0.0251	GCTCCGCCCCC									RGCCCCGCCCH-KLF4_SPEC_DB_200	123	133	-	13.1829	1.85e-05	0.115	CGCTCCGCCCC
chr1:115089387-115089737	KLF4	TSPAN2	0	TSPAN2	SIKE1	TSHB	GCCCCGCCCMY-SHARED_DB_200	122	132	-	16.9571	9.18e-07	0.0251	GCTCCGCCCCC									RGCCCCGCCCH-KLF4_SPEC_DB_200	164	174	-	19.0488	7.65e-08	0.00949	GGCCCCGCCCC
chr1:115089387-115089737	KLF4	TSPAN2	0	TSPAN2	SIKE1	TSHB	GCCCCGCCCMY-SHARED_DB_200	122	132	-	16.9571	9.18e-07	0.0251	GCTCCGCCCCC									RGCCCCGCCCH-KLF4_SPEC_DB_200	143	153	-	19.0488	7.65e-08	0.00949	GGCCCCGCCCC
chr1:115089387-115089737	Shared	TSPAN2	0	TSPAN2	SIKE1	TSHB	GCCCCGCCCMY-SHARED_DB_200	122	132	-	16.9571	9.18e-07	0.0251	GCTCCGCCCCC									RGCCCCGCCCH-KLF4_SPEC_DB_200	159	169	-	16.3293	2.05e-06	0.0405	CGCCCCGCCCC
chr1:115089387-115089737	Shared	TSPAN2	0	TSPAN2	SIKE1	TSHB	GCCCCGCCCMY-SHARED_DB_200	158	168	-	19.4	7.65e-08	0.00955	GCCCCGCCCCC									RGCCCCGCCCH-KLF4_SPEC_DB_200	123	133	-	13.1829	1.85e-05	0.115	CGCTCCGCCCC
chr1:115089387-115089737	KLF4	TSPAN2	0	TSPAN2	SIKE1	TSHB	GCCCCGCCCMY-SHARED_DB_200	158	168	-	19.4	7.65e-08	0.00955	GCCCCGCCCCC									RGCCCCGCCCH-KLF4_SPEC_DB_200	164	174	-	19.0488	7.65e-08	0.00949	GGCCCCGCCCC
chr1:115089387-115089737	KLF4	TSPAN2	0	TSPAN2	SIKE1	TSHB	GCCCCGCCCMY-SHARED_DB_200	158	168	-	19.4	7.65e-08	0.00955	GCCCCGCCCCC									RGCCCCGCCCH-KLF4_SPEC_DB_200	143	153	-	19.0488	7.65e-08	0.00949	GGCCCCGCCCC
chr1:115089387-115089737	Shared	TSPAN2	0	TSPAN2	SIKE1	TSHB	GCCCCGCCCMY-SHARED_DB_200	158	168	-	19.4	7.65e-08	0.00955	GCCCCGCCCCC									RGCCCCGCCCH-KLF4_SPEC_DB_200	159	169	-	16.3293	2.05e-06	0.0405	CGCCCCGCCCC
chr1:115089387-115089737	Shared	TSPAN2	0	TSPAN2	SIKE1	TSHB	GCCCCGCCCMY-SHARED_DB_200	142	152	-	17.0429	8.25e-07	0.0236	GCCCCGCCCCG									RGCCCCGCCCH-KLF4_SPEC_DB_200	123	133	-	13.1829	1.85e-05	0.115	CGCTCCGCCCC
chr1:115089387-115089737	KLF4	TSPAN2	0	TSPAN2	SIKE1	TSHB	GCCCCGCCCMY-SHARED_DB_200	142	152	-	17.0429	8.25e-07	0.0236	GCCCCGCCCCG									RGCCCCGCCCH-KLF4_SPEC_DB_200	164	174	-	19.0488	7.65e-08	0.00949	GGCCCCGCCCC
chr1:115089387-115089737	KLF4	TSPAN2	0	TSPAN2	SIKE1	TSHB	GCCCCGCCCMY-SHARED_DB_200	142	152	-	17.0429	8.25e-07	0.0236	GCCCCGCCCCG									RGCCCCGCCCH-KLF4_SPEC_DB_200	143	153	-	19.0488	7.65e-08	0.00949	GGCCCCGCCCC
chr1:115089387-115089737	Shared	TSPAN2	0	TSPAN2	SIKE1	TSHB	GCCCCGCCCMY-SHARED_DB_200	142	152	-	17.0429	8.25e-07	0.0236	GCCCCGCCCCG									RGCCCCGCCCH-KLF4_SPEC_DB_200	159	169	-	16.3293	2.05e-06	0.0405	CGCCCCGCCCC
chr1:115117351-115117634	Shared	TSPAN2	27847	None	TSPAN2	TSHB	GCCCCGCCCMY-SHARED_DB_200	79	89	+	16.4	1.56e-06	0.0325	gccccacccac	GGGTGKGTG-KLF4_K409Q_SPEC_DB_200	83	91	-	16.4286	2.23e-06	0.154	GGGTGGGTG	RGCCCCGCCCH-KLF4_SPEC_DB_200	78	88	+	16.6098	1.3e-06	0.0405	ggccccaccca
chr1:11531283-11531627	KLF4	DISP3	0	DISP3	DISP3	FBXO2	GCCCCGCCCMY-SHARED_DB_200	93	103	-	13.7143	1.3e-05	0.0831	GCCCCTCCCAG									RGCCCCGCCCH-KLF4_SPEC_DB_200	33	43	-	19.0488	7.65e-08	0.00949	GGCCCCGCCCC
chr1:11531283-11531627	KLF4	DISP3	0	DISP3	DISP3	FBXO2	GCCCCGCCCMY-SHARED_DB_200	32	42	-	19.4	7.65e-08	0.00955	GCCCCGCCCCC									RGCCCCGCCCH-KLF4_SPEC_DB_200	33	43	-	19.0488	7.65e-08	0.00949	GGCCCCGCCCC
chr1:115338077-115338418	Shared	NGF	0	NGF	NGF	TSHB	GCCCCGCCCMY-SHARED_DB_200	279	289	+	16.0857	2.29e-06	0.0388	GCCCCGCACCT	GGGTGKGTG-KLF4_K409Q_SPEC_DB_200	62	70	-	12.0143	4.15e-05	0.246	GGGTGGCTG
chr1:115458500-115458804	KLF4	NGF	119729	None	NGF	CASQ2	GCCCCGCCCMY-SHARED_DB_200	289	299	+	14.2857	8.56e-06	0.0725	GCCCCACCCCA	GGGTGKGTG-KLF4_K409Q_SPEC_DB_200	242	250	-	11.2	6.15e-05	0.285	GGGAGGATG	RGCCCCGCCCH-KLF4_SPEC_DB_200	288	298	+	16.3537	1.86e-06	0.0405	AGCCCCACCCC
chr1:115642644-115642981	KLF4	VANGL1	0	VANGL1	VANGL1	CASQ2	GCCCCGCCCMY-SHARED_DB_200	282	292	-	13.8286	1.22e-05	0.0804	GCTCCGCCCCA									RGCCCCGCCCH-KLF4_SPEC_DB_200	283	293	-	15.9024	2.58e-06	0.0454	GGCTCCGCCCC
chr1:115670562-115670807	KLF4	VANGL1	0	VANGL1	SLC22A15	CASQ2	GCCCCGCCCMY-SHARED_DB_200	58	68	+	15.5571	3.2e-06	0.0463	GCCACGCCCTC									RGCCCCGCCCH-KLF4_SPEC_DB_200	57	67	+	16.6585	1.18e-06	0.0405	GGCCACGCCCT
chr1:115705076-115705425	Shared	CASQ2	0	CASQ2	SLC22A15	VANGL1	GCCCCGCCCMY-SHARED_DB_200	86	96	-	15.7286	2.84e-06	0.043	GCCCCACCCTC									RGCCCCGCCCH-KLF4_SPEC_DB_200	87	97	-	13.7439	1.3e-05	0.098	CGCCCCACCCT
chr1:1157078-1157343	KLF4	TTLL10	16536	None	TTLL10	TNFRSF18	GCCCCGCCCMY-SHARED_DB_200	125	135	-	13.0571	1.93e-05	0.0969	TCCCCGCCCAG	GGGTGKGTG-KLF4_K409Q_SPEC_DB_200	221	229	-	12.8429	2.69e-05	0.227	GGATGGGTG	RGCCCCGCCCH-KLF4_SPEC_DB_200	205	215	+	17.939	3.56e-07	0.0221	agccccgcccc
chr1:1157078-1157343	Shared	TTLL10	16536	None	TTLL10	TNFRSF18	GCCCCGCCCMY-SHARED_DB_200	252	262	+	15.4143	3.57e-06	0.0494	tccccgcccac	GGGTGKGTG-KLF4_K409Q_SPEC_DB_200	241	249	-	12.8429	2.69e-05	0.227	GGATGGGTG	RGCCCCGCCCH-KLF4_SPEC_DB_200	115	125	-	15.0488	5.32e-06	0.0655	GGCCATGCCCT
chr1:1157078-1157343	KLF4	TTLL10	16536	None	TTLL10	TNFRSF18	GCCCCGCCCMY-SHARED_DB_200	252	262	+	15.4143	3.57e-06	0.0494	tccccgcccac	GGGTGKGTG-KLF4_K409Q_SPEC_DB_200	241	249	-	12.8429	2.69e-05	0.227	GGATGGGTG	RGCCCCGCCCH-KLF4_SPEC_DB_200	205	215	+	17.939	3.56e-07	0.0221	agccccgcccc
chr1:1157078-1157343	KLF4	TTLL10	16536	None	TTLL10	TNFRSF18	GCCCCGCCCMY-SHARED_DB_200	125	135	-	13.0571	1.93e-05	0.0969	TCCCCGCCCAG	GGGTGKGTG-KLF4_K409Q_SPEC_DB_200	241	249	-	12.8429	2.69e-05	0.227	GGATGGGTG	RGCCCCGCCCH-KLF4_SPEC_DB_200	205	215	+	17.939	3.56e-07	0.0221	agccccgcccc
chr1:1157078-1157343	KLF4	TTLL10	16536	None	TTLL10	TNFRSF18	GCCCCGCCCMY-SHARED_DB_200	125	135	-	13.0571	1.93e-05	0.0969	TCCCCGCCCAG	GGGTGKGTG-KLF4_K409Q_SPEC_DB_200	256	264	-	12.0286	3.93e-05	0.246	GGGTGGGCG	RGCCCCGCCCH-KLF4_SPEC_DB_200	205	215	+	17.939	3.56e-07	0.0221	agccccgcccc
chr1:1157078-1157343	Shared	TTLL10	16536	None	TTLL10	TNFRSF18	GCCCCGCCCMY-SHARED_DB_200	252	262	+	15.4143	3.57e-06	0.0494	tccccgcccac	GGGTGKGTG-KLF4_K409Q_SPEC_DB_200	256	264	-	12.0286	3.93e-05	0.246	GGGTGGGCG	RGCCCCGCCCH-KLF4_SPEC_DB_200	115	125	-	15.0488	5.32e-06	0.0655	GGCCATGCCCT
chr1:1157078-1157343	KLF4	TTLL10	16536	None	TTLL10	TNFRSF18	GCCCCGCCCMY-SHARED_DB_200	252	262	+	15.4143	3.57e-06	0.0494	tccccgcccac	GGGTGKGTG-KLF4_K409Q_SPEC_DB_200	256	264	-	12.0286	3.93e-05	0.246	GGGTGGGCG	RGCCCCGCCCH-KLF4_SPEC_DB_200	205	215	+	17.939	3.56e-07	0.0221	agccccgcccc
chr1:1157078-1157343	Shared	TTLL10	16536	None	TTLL10	TNFRSF18	GCCCCGCCCMY-SHARED_DB_200	206	216	+	19.4	7.65e-08	0.00955	gccccgccccc	GGGTGKGTG-KLF4_K409Q_SPEC_DB_200	241	249	-	12.8429	2.69e-05	0.227	GGATGGGTG	RGCCCCGCCCH-KLF4_SPEC_DB_200	115	125	-	15.0488	5.32e-06	0.0655	GGCCATGCCCT
chr1:1157078-1157343	Shared	TTLL10	16536	None	TTLL10	TNFRSF18	GCCCCGCCCMY-SHARED_DB_200	206	216	+	19.4	7.65e-08	0.00955	gccccgccccc	GGGTGKGTG-KLF4_K409Q_SPEC_DB_200	241	249	-	12.8429	2.69e-05	0.227	GGATGGGTG	RGCCCCGCCCH-KLF4_SPEC_DB_200	205	215	+	17.939	3.56e-07	0.0221	agccccgcccc
chr1:1157078-1157343	Shared	TTLL10	16536	None	TTLL10	TNFRSF18	GCCCCGCCCMY-SHARED_DB_200	206	216	+	19.4	7.65e-08	0.00955	gccccgccccc	GGGTGKGTG-KLF4_K409Q_SPEC_DB_200	221	229	-	12.8429	2.69e-05	0.227	GGATGGGTG	RGCCCCGCCCH-KLF4_SPEC_DB_200	115	125	-	15.0488	5.32e-06	0.0655	GGCCATGCCCT
chr1:1157078-1157343	Shared	TTLL10	16536	None	TTLL10	TNFRSF18	GCCCCGCCCMY-SHARED_DB_200	206	216	+	19.4	7.65e-08	0.00955	gccccgccccc	GGGTGKGTG-KLF4_K409Q_SPEC_DB_200	221	229	-	12.8429	2.69e-05	0.227	GGATGGGTG	RGCCCCGCCCH-KLF4_SPEC_DB_200	205	215	+	17.939	3.56e-07	0.0221	agccccgcccc
chr1:1157078-1157343	Shared	TTLL10	16536	None	TTLL10	TNFRSF18	GCCCCGCCCMY-SHARED_DB_200	206	216	+	19.4	7.65e-08	0.00955	gccccgccccc	GGGTGKGTG-KLF4_K409Q_SPEC_DB_200	256	264	-	12.0286	3.93e-05	0.246	GGGTGGGCG	RGCCCCGCCCH-KLF4_SPEC_DB_200	115	125	-	15.0488	5.32e-06	0.0655	GGCCATGCCCT
chr1:1157078-1157343	Shared	TTLL10	16536	None	TTLL10	TNFRSF18	GCCCCGCCCMY-SHARED_DB_200	206	216	+	19.4	7.65e-08	0.00955	gccccgccccc	GGGTGKGTG-KLF4_K409Q_SPEC_DB_200	256	264	-	12.0286	3.93e-05	0.246	GGGTGGGCG	RGCCCCGCCCH-KLF4_SPEC_DB_200	205	215	+	17.939	3.56e-07	0.0221	agccccgcccc
chr1:1157078-1157343	Shared	TTLL10	16536	None	TTLL10	TNFRSF18	GCCCCGCCCMY-SHARED_DB_200	252	262	+	15.4143	3.57e-06	0.0494	tccccgcccac	GGGTGKGTG-KLF4_K409Q_SPEC_DB_200	221	229	-	12.8429	2.69e-05	0.227	GGATGGGTG	RGCCCCGCCCH-KLF4_SPEC_DB_200	115	125	-	15.0488	5.32e-06	0.0655	GGCCATGCCCT
chr1:1157078-1157343	KLF4	TTLL10	16536	None	TTLL10	TNFRSF18	GCCCCGCCCMY-SHARED_DB_200	252	262	+	15.4143	3.57e-06	0.0494	tccccgcccac	GGGTGKGTG-KLF4_K409Q_SPEC_DB_200	221	229	-	12.8429	2.69e-05	0.227	GGATGGGTG	RGCCCCGCCCH-KLF4_SPEC_DB_200	205	215	+	17.939	3.56e-07	0.0221	agccccgcccc
chr1:115729773-115730121	Shared	CASQ2	0	CASQ2	SLC22A15	VANGL1	GCCCCGCCCMY-SHARED_DB_200	160	170	-	15.4143	3.57e-06	0.0494	TCCCCGCCCAC									RGCCCCGCCCH-KLF4_SPEC_DB_200	161	171	-	12.9024	2.15e-05	0.122	GTCCCCGCCCA
chr1:1157435-1157785	KLF4	TTLL10	16094	None	TTLL10	TNFRSF18	GCCCCGCCCMY-SHARED_DB_200	23	33	+	14.0714	9.89e-06	0.0737	tccccgccccg	GGGTGKGTG-KLF4_K409Q_SPEC_DB_200	105	113	+	11.7	5.2e-05	0.276	GGGTGTCTG	RGCCCCGCCCH-KLF4_SPEC_DB_200	39	49	+	17.939	3.56e-07	0.0221	agccccgcccc
chr1:1157435-1157785	Shared	TTLL10	16094	None	TTLL10	TNFRSF18	GCCCCGCCCMY-SHARED_DB_200	40	50	+	16.2714	1.86e-06	0.0331	gccccgcccca	GGGTGKGTG-KLF4_K409Q_SPEC_DB_200	105	113	+	11.7	5.2e-05	0.276	GGGTGTCTG	RGCCCCGCCCH-KLF4_SPEC_DB_200	50	60	+	13	2.07e-05	0.119	agccctgccTC
chr1:1157435-1157785	KLF4	TTLL10	16094	None	TTLL10	TNFRSF18	GCCCCGCCCMY-SHARED_DB_200	40	50	+	16.2714	1.86e-06	0.0331	gccccgcccca	GGGTGKGTG-KLF4_K409Q_SPEC_DB_200	105	113	+	11.7	5.2e-05	0.276	GGGTGTCTG	RGCCCCGCCCH-KLF4_SPEC_DB_200	39	49	+	17.939	3.56e-07	0.0221	agccccgcccc
chr1:1157435-1157785	Shared	TTLL10	16094	None	TTLL10	TNFRSF18	GCCCCGCCCMY-SHARED_DB_200	40	50	+	16.2714	1.86e-06	0.0331	gccccgcccca	GGGTGKGTG-KLF4_K409Q_SPEC_DB_200	105	113	+	11.7	5.2e-05	0.276	GGGTGTCTG	RGCCCCGCCCH-KLF4_SPEC_DB_200	22	32	+	12.6463	2.42e-05	0.129	atccccgcccc
chr1:1157435-1157785	KLF4	TTLL10	16094	None	TTLL10	TNFRSF18	GCCCCGCCCMY-SHARED_DB_200	28	38	+	14.4714	7.72e-06	0.0716	gccccgcccgc	GGGTGKGTG-KLF4_K409Q_SPEC_DB_200	105	113	+	11.7	5.2e-05	0.276	GGGTGTCTG	RGCCCCGCCCH-KLF4_SPEC_DB_200	39	49	+	17.939	3.56e-07	0.0221	agccccgcccc
chr1:1157435-1157785	KLF4	TTLL10	16094	None	TTLL10	TNFRSF18	GCCCCGCCCMY-SHARED_DB_200	195	205	-	13.7143	1.3e-05	0.0831	GCCCCTCCCAG	GGGTGKGTG-KLF4_K409Q_SPEC_DB_200	105	113	+	11.7	5.2e-05	0.276	GGGTGTCTG	RGCCCCGCCCH-KLF4_SPEC_DB_200	39	49	+	17.939	3.56e-07	0.0221	agccccgcccc
chr1:115782981-115783330	Shared	CASQ2	14266	None	CASQ2	NHLH2	GCCCCGCCCMY-SHARED_DB_200	266	276	-	15.4	3.68e-06	0.0494	GCCCCTCCCTC									RGCCCCGCCCH-KLF4_SPEC_DB_200	14	24	-	12.622	2.45e-05	0.13	GGACCTGCCCC
chr1:1158135-1158445	Shared	TTLL10	15434	None	TTLL10	TNFRSF18	GCCCCGCCCMY-SHARED_DB_200	188	198	+	16.0286	2.5e-06	0.0397	GCCCCGCCCAG									RGCCCCGCCCH-KLF4_SPEC_DB_200	288	298	+	14.9634	5.59e-06	0.0676	AGCCACACCCC
chr1:1158135-1158445	Shared	TTLL10	15434	None	TTLL10	TNFRSF18	GCCCCGCCCMY-SHARED_DB_200	188	198	+	16.0286	2.5e-06	0.0397	GCCCCGCCCAG									RGCCCCGCCCH-KLF4_SPEC_DB_200	187	197	+	15.3537	3.91e-06	0.0562	TGCCCCGCCCA
chr1:115828688-115828977	KLF4	NHLH2	7399	None	CASQ2	NHLH2	GCCCCGCCCMY-SHARED_DB_200	78	88	+	17.0857	7.49e-07	0.0236	GCCCCTCCCCC	GGGTGKGTG-KLF4_K409Q_SPEC_DB_200	88	96	-	12.0286	3.93e-05	0.246	GGGTGGGCG	RGCCCCGCCCH-KLF4_SPEC_DB_200	41	51	-	17.939	3.56e-07	0.0221	AGCCCCGCCCC
chr1:115828688-115828977	Shared	NHLH2	7399	None	CASQ2	NHLH2	GCCCCGCCCMY-SHARED_DB_200	40	50	-	19.4	7.65e-08	0.00955	GCCCCGCCCCC	GGGTGKGTG-KLF4_K409Q_SPEC_DB_200	88	96	-	12.0286	3.93e-05	0.246	GGGTGGGCG	RGCCCCGCCCH-KLF4_SPEC_DB_200	41	51	-	17.939	3.56e-07	0.0221	AGCCCCGCCCC
chr1:115833869-115834190	KLF4	NHLH2	2186	None	CASQ2	NHLH2									GGGTGKGTG-KLF4_K409Q_SPEC_DB_200	192	200	-	12.8857	2.42e-05	0.216	GGGTGGGAG	RGCCCCGCCCH-KLF4_SPEC_DB_200	117	127	-	17.439	6.35e-07	0.0272	GGCCCTGCCCC
chr1:115838663-115838968	Shared	NHLH2	0	NHLH2	CASQ2	VANGL1	GCCCCGCCCMY-SHARED_DB_200	157	167	-	16.4286	1.44e-06	0.0317	TCCCCGCCCCC									RGCCCCGCCCH-KLF4_SPEC_DB_200	277	287	-	13.6585	1.34e-05	0.0984	GGCCGCACCCC
chr1:115839150-115839461	Shared	NHLH2	0	NHLH2	CASQ2	VANGL1	GCCCCGCCCMY-SHARED_DB_200	135	145	-	17.0429	8.25e-07	0.0236	GCCCCGCCCCG									RGCCCCGCCCH-KLF4_SPEC_DB_200	136	146	-	16.2073	2.15e-06	0.0405	TGCCCCGCCCC
chr1:11594272-11594616	Shared	FBXO2	53770	None	FBXO44	FBXO2	GCCCCGCCCMY-SHARED_DB_200	274	284	+	17.4143	5.62e-07	0.0236	GCCCCACCCCC									RGCCCCGCCCH-KLF4_SPEC_DB_200	273	283	+	14.7439	6.79e-06	0.0761	CGCCCCACCCC
chr1:11594272-11594616	Shared	FBXO2	53770	None	FBXO44	FBXO2	GCCCCGCCCMY-SHARED_DB_200	274	284	+	17.4143	5.62e-07	0.0236	GCCCCACCCCC									RGCCCCGCCCH-KLF4_SPEC_DB_200	72	82	+	14.5976	7.55e-06	0.0761	TGCCCTGCCCC
chr1:115976401-115976610	KLF4	SLC22A15	0	SLC22A15	SLC22A15	VANGL1	GCCCCGCCCMY-SHARED_DB_200	113	123	+	14.0714	9.89e-06	0.0737	tccccgccccg									RGCCCCGCCCH-KLF4_SPEC_DB_200	65	75	+	16.3293	2.05e-06	0.0405	cgccccgcccc
chr1:115976401-115976610	Shared	SLC22A15	0	SLC22A15	SLC22A15	VANGL1	GCCCCGCCCMY-SHARED_DB_200	66	76	+	17.0429	8.25e-07	0.0236	gccccgccccg									RGCCCCGCCCH-KLF4_SPEC_DB_200	65	75	+	16.3293	2.05e-06	0.0405	cgccccgcccc
chr1:115976401-115976610	Shared	SLC22A15	0	SLC22A15	SLC22A15	VANGL1	GCCCCGCCCMY-SHARED_DB_200	66	76	+	17.0429	8.25e-07	0.0236	gccccgccccg									RGCCCCGCCCH-KLF4_SPEC_DB_200	112	122	+	12.6463	2.42e-05	0.129	atccccgcccc
chr1:115981355-115981702	Shared	SLC22A15	0	SLC22A15	MAB21L3	VANGL1	GCCCCGCCCMY-SHARED_DB_200	125	135	-	16.4	1.56e-06	0.0325	GCCCCACCCAC	GGGTGKGTG-KLF4_K409Q_SPEC_DB_200	123	131	+	13.8429	1.37e-05	0.216	AGGTGGGTG	RGCCCCGCCCH-KLF4_SPEC_DB_200	126	136	-	13.7683	1.23e-05	0.0969	TGCCCCACCCA
chr1:116046961-116047219	Shared	SLC22A15	0	SLC22A15	MAB21L3	SLC22A15	GCCCCGCCCMY-SHARED_DB_200	70	80	+	16.4	1.56e-06	0.0325	gccccacccac									RGCCCCGCCCH-KLF4_SPEC_DB_200	69	79	+	16.6098	1.3e-06	0.0405	ggccccaccca
chr1:116111228-116111560	Shared	MAB21L3	194	None	MAB21L3	SLC22A15	GCCCCGCCCMY-SHARED_DB_200	120	130	-	16.4	1.56e-06	0.0325	GCCCCACCCAC									RGCCCCGCCCH-KLF4_SPEC_DB_200	121	131	-	13.7683	1.23e-05	0.0969	TGCCCCACCCA
chr1:116167911-116168227	Shared	MAB21L3	32670	None	ATP1A1	MAB21L3	GCCCCGCCCMY-SHARED_DB_200	201	211	-	15.4143	3.57e-06	0.0494	TCCCCGCCCAC	GGGTGKGTG-KLF4_K409Q_SPEC_DB_200	288	296	+	11.2	6.15e-05	0.285	gggaggatg
chr1:116257208-116257558	Shared	ATP1A1	115109	None	ATP1A1	MAB21L3	GCCCCGCCCMY-SHARED_DB_200	67	77	+	15.4	3.68e-06	0.0494	GCCCCTCCCTC
chr1:1163401-1163745	KLF4	TTLL10	10134	None	TTLL10	TNFRSF18									GGGTGKGTG-KLF4_K409Q_SPEC_DB_200	317	325	+	13.8429	1.37e-05	0.216	AGGTGGGTG	RGCCCCGCCCH-KLF4_SPEC_DB_200	170	180	-	16.439	1.75e-06	0.0405	GGCCCTGCCCT
chr1:116373041-116373391	Shared	ATP1A1	0	ATP1A1	ATP1A1	CD58	GCCCCGCCCMY-SHARED_DB_200	145	155	-	18.3857	2.63e-07	0.0173	GCCCCGCCCAC	GGGTGKGTG-KLF4_K409Q_SPEC_DB_200	328	336	-	12.8857	2.42e-05	0.216	GGGTGGGAG	RGCCCCGCCCH-KLF4_SPEC_DB_200	84	94	-	15.9024	2.58e-06	0.0454	GGCTCCGCCCC
chr1:116373041-116373391	KLF4	ATP1A1	0	ATP1A1	ATP1A1	CD58	GCCCCGCCCMY-SHARED_DB_200	145	155	-	18.3857	2.63e-07	0.0173	GCCCCGCCCAC	GGGTGKGTG-KLF4_K409Q_SPEC_DB_200	328	336	-	12.8857	2.42e-05	0.216	GGGTGGGAG	RGCCCCGCCCH-KLF4_SPEC_DB_200	146	156	-	18.1951	1.7e-07	0.0168	GGCCCCGCCCA
chr1:116373041-116373391	Shared	ATP1A1	0	ATP1A1	ATP1A1	CD58	GCCCCGCCCMY-SHARED_DB_200	145	155	-	18.3857	2.63e-07	0.0173	GCCCCGCCCAC	GGGTGKGTG-KLF4_K409Q_SPEC_DB_200	332	340	-	13.2	1.92e-05	0.216	GGGAGGGTG	RGCCCCGCCCH-KLF4_SPEC_DB_200	84	94	-	15.9024	2.58e-06	0.0454	GGCTCCGCCCC
chr1:116373041-116373391	KLF4	ATP1A1	0	ATP1A1	ATP1A1	CD58	GCCCCGCCCMY-SHARED_DB_200	145	155	-	18.3857	2.63e-07	0.0173	GCCCCGCCCAC	GGGTGKGTG-KLF4_K409Q_SPEC_DB_200	332	340	-	13.2	1.92e-05	0.216	GGGAGGGTG	RGCCCCGCCCH-KLF4_SPEC_DB_200	146	156	-	18.1951	1.7e-07	0.0168	GGCCCCGCCCA
chr1:116373041-116373391	KLF4	ATP1A1	0	ATP1A1	ATP1A1	CD58	GCCCCGCCCMY-SHARED_DB_200	65	75	-	15.2857	4.14e-06	0.0528	ACCCCGCCCAC	GGGTGKGTG-KLF4_K409Q_SPEC_DB_200	332	340	-	13.2	1.92e-05	0.216	GGGAGGGTG	RGCCCCGCCCH-KLF4_SPEC_DB_200	84	94	-	15.9024	2.58e-06	0.0454	GGCTCCGCCCC
chr1:116373041-116373391	KLF4	ATP1A1	0	ATP1A1	ATP1A1	CD58	GCCCCGCCCMY-SHARED_DB_200	65	75	-	15.2857	4.14e-06	0.0528	ACCCCGCCCAC	GGGTGKGTG-KLF4_K409Q_SPEC_DB_200	332	340	-	13.2	1.92e-05	0.216	GGGAGGGTG	RGCCCCGCCCH-KLF4_SPEC_DB_200	146	156	-	18.1951	1.7e-07	0.0168	GGCCCCGCCCA
chr1:116373041-116373391	Shared	ATP1A1	0	ATP1A1	ATP1A1	CD58	GCCCCGCCCMY-SHARED_DB_200	83	93	-	16.9571	9.18e-07	0.0251	GCTCCGCCCCC	GGGTGKGTG-KLF4_K409Q_SPEC_DB_200	328	336	-	12.8857	2.42e-05	0.216	GGGTGGGAG	RGCCCCGCCCH-KLF4_SPEC_DB_200	84	94	-	15.9024	2.58e-06	0.0454	GGCTCCGCCCC
chr1:116373041-116373391	KLF4	ATP1A1	0	ATP1A1	ATP1A1	CD58	GCCCCGCCCMY-SHARED_DB_200	83	93	-	16.9571	9.18e-07	0.0251	GCTCCGCCCCC	GGGTGKGTG-KLF4_K409Q_SPEC_DB_200	328	336	-	12.8857	2.42e-05	0.216	GGGTGGGAG	RGCCCCGCCCH-KLF4_SPEC_DB_200	146	156	-	18.1951	1.7e-07	0.0168	GGCCCCGCCCA
chr1:116373041-116373391	KLF4	ATP1A1	0	ATP1A1	ATP1A1	CD58	GCCCCGCCCMY-SHARED_DB_200	65	75	-	15.2857	4.14e-06	0.0528	ACCCCGCCCAC	GGGTGKGTG-KLF4_K409Q_SPEC_DB_200	328	336	-	12.8857	2.42e-05	0.216	GGGTGGGAG	RGCCCCGCCCH-KLF4_SPEC_DB_200	84	94	-	15.9024	2.58e-06	0.0454	GGCTCCGCCCC
chr1:116373041-116373391	KLF4	ATP1A1	0	ATP1A1	ATP1A1	CD58	GCCCCGCCCMY-SHARED_DB_200	65	75	-	15.2857	4.14e-06	0.0528	ACCCCGCCCAC	GGGTGKGTG-KLF4_K409Q_SPEC_DB_200	328	336	-	12.8857	2.42e-05	0.216	GGGTGGGAG	RGCCCCGCCCH-KLF4_SPEC_DB_200	146	156	-	18.1951	1.7e-07	0.0168	GGCCCCGCCCA
chr1:116373041-116373391	Shared	ATP1A1	0	ATP1A1	ATP1A1	CD58	GCCCCGCCCMY-SHARED_DB_200	83	93	-	16.9571	9.18e-07	0.0251	GCTCCGCCCCC	GGGTGKGTG-KLF4_K409Q_SPEC_DB_200	332	340	-	13.2	1.92e-05	0.216	GGGAGGGTG	RGCCCCGCCCH-KLF4_SPEC_DB_200	84	94	-	15.9024	2.58e-06	0.0454	GGCTCCGCCCC
chr1:116373041-116373391	KLF4	ATP1A1	0	ATP1A1	ATP1A1	CD58	GCCCCGCCCMY-SHARED_DB_200	83	93	-	16.9571	9.18e-07	0.0251	GCTCCGCCCCC	GGGTGKGTG-KLF4_K409Q_SPEC_DB_200	332	340	-	13.2	1.92e-05	0.216	GGGAGGGTG	RGCCCCGCCCH-KLF4_SPEC_DB_200	146	156	-	18.1951	1.7e-07	0.0168	GGCCCCGCCCA
chr1:116457998-116458347	KLF4	ATP1A1	47736	None	CD2	ATP1A1																	RGCCCCGCCCH-KLF4_SPEC_DB_200	191	201	-	17.439	6.35e-07	0.0272	GGCCCTGCCCC
chr1:116481935-116482270	Shared	CD58	32263	None	CD2	CD58	GCCCCGCCCMY-SHARED_DB_200	179	189	-	15.7286	2.84e-06	0.043	GCCCCACCCTC	GGGTGKGTG-KLF4_K409Q_SPEC_DB_200	177	185	+	13.2	1.92e-05	0.216	GGGAGGGTG	RGCCCCGCCCH-KLF4_SPEC_DB_200	180	190	-	15.3537	3.91e-06	0.0562	AGCCCCACCCT
chr1:11648828-11649154	Shared	FBXO2	0	FBXO2	FBXO44	FBXO2	GCCCCGCCCMY-SHARED_DB_200	204	214	+	16.4714	1.35e-06	0.0317	GCCACGCCCCT									RGCCCCGCCCH-KLF4_SPEC_DB_200	54	64	+	14.7439	6.79e-06	0.0761	CGCCCCACCCC
chr1:11648828-11649154	Shared	FBXO2	0	FBXO2	FBXO44	FBXO2	GCCCCGCCCMY-SHARED_DB_200	204	214	+	16.4714	1.35e-06	0.0317	GCCACGCCCCT									RGCCCCGCCCH-KLF4_SPEC_DB_200	223	233	+	14.622	7.32e-06	0.0761	TGCCCCACCCC
chr1:11648828-11649154	Shared	FBXO2	0	FBXO2	FBXO44	FBXO2	GCCCCGCCCMY-SHARED_DB_200	204	214	+	16.4714	1.35e-06	0.0317	GCCACGCCCCT									RGCCCCGCCCH-KLF4_SPEC_DB_200	203	213	+	16.5488	1.52e-06	0.0405	AGCCACGCCCC
chr1:11648828-11649154	KLF4	FBXO2	0	FBXO2	FBXO44	FBXO2	GCCCCGCCCMY-SHARED_DB_200	55	65	+	15.0571	5.08e-06	0.0613	GCCCCACCCCG									RGCCCCGCCCH-KLF4_SPEC_DB_200	203	213	+	16.5488	1.52e-06	0.0405	AGCCACGCCCC
chr1:11648828-11649154	Shared	FBXO2	0	FBXO2	FBXO44	FBXO2	GCCCCGCCCMY-SHARED_DB_200	224	234	+	16.6429	1.24e-06	0.0303	GCCCCACCCCT									RGCCCCGCCCH-KLF4_SPEC_DB_200	54	64	+	14.7439	6.79e-06	0.0761	CGCCCCACCCC
chr1:11648828-11649154	Shared	FBXO2	0	FBXO2	FBXO44	FBXO2	GCCCCGCCCMY-SHARED_DB_200	224	234	+	16.6429	1.24e-06	0.0303	GCCCCACCCCT									RGCCCCGCCCH-KLF4_SPEC_DB_200	223	233	+	14.622	7.32e-06	0.0761	TGCCCCACCCC
chr1:11648828-11649154	Shared	FBXO2	0	FBXO2	FBXO44	FBXO2	GCCCCGCCCMY-SHARED_DB_200	224	234	+	16.6429	1.24e-06	0.0303	GCCCCACCCCT									RGCCCCGCCCH-KLF4_SPEC_DB_200	203	213	+	16.5488	1.52e-06	0.0405	AGCCACGCCCC
chr1:11648828-11649154	KLF4	FBXO2	0	FBXO2	FBXO44	FBXO2	GCCCCGCCCMY-SHARED_DB_200	185	195	-	15.2857	4.14e-06	0.0528	ACCCCGCCCAC									RGCCCCGCCCH-KLF4_SPEC_DB_200	203	213	+	16.5488	1.52e-06	0.0405	AGCCACGCCCC
chr1:116495615-116495908	Shared	CD58	18625	None	CD2	CD58	GCCCCGCCCMY-SHARED_DB_200	165	175	+	16.4	1.56e-06	0.0325	gccccacccac	GGGTGKGTG-KLF4_K409Q_SPEC_DB_200	169	177	-	16.4286	2.23e-06	0.154	GGGTGGGTG	RGCCCCGCCCH-KLF4_SPEC_DB_200	164	174	+	16.6098	1.3e-06	0.0405	ggccccaccca
chr1:11654412-11654633	KLF4	FBXO44	0	FBXO2,FBXO44	FBXO44	MAD2L2	GCCCCGCCCMY-SHARED_DB_200	60	70	+	13.7714	1.27e-05	0.0825	gacccgccccg									RGCCCCGCCCH-KLF4_SPEC_DB_200	64	74	+	16.3293	2.05e-06	0.0405	cgccccgcccc
chr1:11654412-11654633	Shared	FBXO44	0	FBXO2,FBXO44	FBXO44	MAD2L2	GCCCCGCCCMY-SHARED_DB_200	65	75	+	17.0429	8.25e-07	0.0236	gccccgccccg									RGCCCCGCCCH-KLF4_SPEC_DB_200	64	74	+	16.3293	2.05e-06	0.0405	cgccccgcccc
chr1:11654412-11654633	Shared	FBXO44	0	FBXO2,FBXO44	FBXO44	MAD2L2	GCCCCGCCCMY-SHARED_DB_200	65	75	+	17.0429	8.25e-07	0.0236	gccccgccccg									RGCCCCGCCCH-KLF4_SPEC_DB_200	69	79	+	13	2.07e-05	0.119	cgccccgcctc
chr1:11654412-11654633	KLF4	FBXO44	0	FBXO2,FBXO44	FBXO44	MAD2L2	GCCCCGCCCMY-SHARED_DB_200	70	80	+	14.0714	9.89e-06	0.0737	gccccgcctct									RGCCCCGCCCH-KLF4_SPEC_DB_200	64	74	+	16.3293	2.05e-06	0.0405	cgccccgcccc
chr1:11654637-11654838	KLF4	FBXO44	0	FBXO2,FBXO44	FBXO44	MAD2L2	GCCCCGCCCMY-SHARED_DB_200	67	77	-	14.5429	7.13e-06	0.0705	GCCCCTCACCC	GGGTGKGTG-KLF4_K409Q_SPEC_DB_200	74	82	+	12.1	3.75e-05	0.246	GGGCGGGTG	RGCCCCGCCCH-KLF4_SPEC_DB_200	187	197	-	16.3293	2.05e-06	0.0405	CGCCCCGCCCC
chr1:11654637-11654838	Shared	FBXO44	0	FBXO2,FBXO44	FBXO44	MAD2L2	GCCCCGCCCMY-SHARED_DB_200	186	196	-	17.0429	8.25e-07	0.0236	GCCCCGCCCCG	GGGTGKGTG-KLF4_K409Q_SPEC_DB_200	74	82	+	12.1	3.75e-05	0.246	GGGCGGGTG	RGCCCCGCCCH-KLF4_SPEC_DB_200	187	197	-	16.3293	2.05e-06	0.0405	CGCCCCGCCCC
chr1:11654637-11654838	Shared	FBXO44	0	FBXO2,FBXO44	FBXO44	MAD2L2	GCCCCGCCCMY-SHARED_DB_200	186	196	-	17.0429	8.25e-07	0.0236	GCCCCGCCCCG	GGGTGKGTG-KLF4_K409Q_SPEC_DB_200	74	82	+	12.1	3.75e-05	0.246	GGGCGGGTG	RGCCCCGCCCH-KLF4_SPEC_DB_200	117	127	+	14.7439	6.79e-06	0.0761	CGCCCCACCCC
chr1:11654637-11654838	Shared	FBXO44	0	FBXO2,FBXO44	FBXO44	MAD2L2	GCCCCGCCCMY-SHARED_DB_200	118	128	+	17.4143	5.62e-07	0.0236	GCCCCACCCCC	GGGTGKGTG-KLF4_K409Q_SPEC_DB_200	74	82	+	12.1	3.75e-05	0.246	GGGCGGGTG	RGCCCCGCCCH-KLF4_SPEC_DB_200	187	197	-	16.3293	2.05e-06	0.0405	CGCCCCGCCCC
chr1:11654637-11654838	Shared	FBXO44	0	FBXO2,FBXO44	FBXO44	MAD2L2	GCCCCGCCCMY-SHARED_DB_200	118	128	+	17.4143	5.62e-07	0.0236	GCCCCACCCCC	GGGTGKGTG-KLF4_K409Q_SPEC_DB_200	74	82	+	12.1	3.75e-05	0.246	GGGCGGGTG	RGCCCCGCCCH-KLF4_SPEC_DB_200	117	127	+	14.7439	6.79e-06	0.0761	CGCCCCACCCC
chr1:116562495-116562842	KLF4	CD58	0	CD58	CD58	IGSF3																	RGCCCCGCCCH-KLF4_SPEC_DB_200	295	305	+	16.439	1.75e-06	0.0405	ggccctgccct
chr1:116570900-116571249	KLF4	CD58	0	CD58	CD58	IGSF3	GCCCCGCCCMY-SHARED_DB_200	159	169	+	14.6	6.91e-06	0.0694	GCTCCGCCCCG									RGCCCCGCCCH-KLF4_SPEC_DB_200	158	168	+	15.9024	2.58e-06	0.0454	GGCTCCGCCCC
chr1:116570900-116571249	KLF4	CD58	0	CD58	CD58	IGSF3	GCCCCGCCCMY-SHARED_DB_200	164	174	+	15.3571	3.89e-06	0.0508	GCCCCGCCCTG									RGCCCCGCCCH-KLF4_SPEC_DB_200	158	168	+	15.9024	2.58e-06	0.0454	GGCTCCGCCCC
chr1:116609835-116610179	Shared	IGSF3	0	IGSF3	CD58	IGSF3	GCCCCGCCCMY-SHARED_DB_200	65	75	+	17.0857	7.49e-07	0.0236	GCCCCTCCCCC
chr1:116643605-116643790	Shared	IGSF3	0	IGSF3	CD58	ATP1A1	GCCCCGCCCMY-SHARED_DB_200	71	81	+	15.4571	3.45e-06	0.049	GCCACGCCCAT	GGGTGKGTG-KLF4_K409Q_SPEC_DB_200	51	59	+	12.5714	3.23e-05	0.238	GGGTGTGAG	RGCCCCGCCCH-KLF4_SPEC_DB_200	70	80	+	13.9634	1.08e-05	0.0896	TGCCACGCCCA
chr1:116664448-116664746	KLF4	IGSF3	0	IGSF3	IGSF3	ATP1A1	GCCCCGCCCMY-SHARED_DB_200	33	43	+	13.3714	1.57e-05	0.0879	GCCCCACCCTG	GGGTGKGTG-KLF4_K409Q_SPEC_DB_200	71	79	-	16.1143	4.95e-06	0.159	GGGTGTGTG	RGCCCCGCCCH-KLF4_SPEC_DB_200	32	42	+	16.4634	1.64e-06	0.0405	GGCCCCACCCT
chr1:116667134-116667476	Shared	IGSF3	0	IGSF3	IGSF3	ATP1A1	GCCCCGCCCMY-SHARED_DB_200	103	113	+	15.7286	2.84e-06	0.043	GCCCCACCCTC									RGCCCCGCCCH-KLF4_SPEC_DB_200	102	112	+	15.3537	3.91e-06	0.0562	AGCCCCACCCT
chr1:116667607-116667957	KLF4	IGSF3	0	IGSF3	IGSF3	ATP1A1	GCCCCGCCCMY-SHARED_DB_200	142	152	+	15.6571	2.95e-06	0.0436	TCCCCGCCCCT									RGCCCCGCCCH-KLF4_SPEC_DB_200	226	236	+	19.0488	7.65e-08	0.00949	ggccccgcccc
chr1:116667607-116667957	Shared	IGSF3	0	IGSF3	IGSF3	ATP1A1	GCCCCGCCCMY-SHARED_DB_200	142	152	+	15.6571	2.95e-06	0.0436	TCCCCGCCCCT									RGCCCCGCCCH-KLF4_SPEC_DB_200	315	325	-	15.4756	3.66e-06	0.0548	AGCCCTGCCCA
chr1:116667607-116667957	KLF4	IGSF3	0	IGSF3	IGSF3	ATP1A1	GCCCCGCCCMY-SHARED_DB_200	142	152	+	15.6571	2.95e-06	0.0436	TCCCCGCCCCT									RGCCCCGCCCH-KLF4_SPEC_DB_200	238	248	+	19.0488	7.65e-08	0.00949	ggccccgcccc
chr1:116667607-116667957	Shared	IGSF3	0	IGSF3	IGSF3	ATP1A1	GCCCCGCCCMY-SHARED_DB_200	142	152	+	15.6571	2.95e-06	0.0436	TCCCCGCCCCT									RGCCCCGCCCH-KLF4_SPEC_DB_200	141	151	+	13.7561	1.25e-05	0.0971	GTCCCCGCCCC
chr1:116667607-116667957	KLF4	IGSF3	0	IGSF3	IGSF3	ATP1A1	GCCCCGCCCMY-SHARED_DB_200	239	249	+	18.6286	1.7e-07	0.0134	gccccgccccT									RGCCCCGCCCH-KLF4_SPEC_DB_200	226	236	+	19.0488	7.65e-08	0.00949	ggccccgcccc
chr1:116667607-116667957	Shared	IGSF3	0	IGSF3	IGSF3	ATP1A1	GCCCCGCCCMY-SHARED_DB_200	239	249	+	18.6286	1.7e-07	0.0134	gccccgccccT									RGCCCCGCCCH-KLF4_SPEC_DB_200	315	325	-	15.4756	3.66e-06	0.0548	AGCCCTGCCCA
chr1:116667607-116667957	KLF4	IGSF3	0	IGSF3	IGSF3	ATP1A1	GCCCCGCCCMY-SHARED_DB_200	239	249	+	18.6286	1.7e-07	0.0134	gccccgccccT									RGCCCCGCCCH-KLF4_SPEC_DB_200	238	248	+	19.0488	7.65e-08	0.00949	ggccccgcccc
chr1:116667607-116667957	Shared	IGSF3	0	IGSF3	IGSF3	ATP1A1	GCCCCGCCCMY-SHARED_DB_200	239	249	+	18.6286	1.7e-07	0.0134	gccccgccccT									RGCCCCGCCCH-KLF4_SPEC_DB_200	141	151	+	13.7561	1.25e-05	0.0971	GTCCCCGCCCC
chr1:116667607-116667957	KLF4	IGSF3	0	IGSF3	IGSF3	ATP1A1	GCCCCGCCCMY-SHARED_DB_200	227	237	+	19.4	7.65e-08	0.00955	gccccgccccc									RGCCCCGCCCH-KLF4_SPEC_DB_200	226	236	+	19.0488	7.65e-08	0.00949	ggccccgcccc
chr1:116667607-116667957	Shared	IGSF3	0	IGSF3	IGSF3	ATP1A1	GCCCCGCCCMY-SHARED_DB_200	227	237	+	19.4	7.65e-08	0.00955	gccccgccccc									RGCCCCGCCCH-KLF4_SPEC_DB_200	315	325	-	15.4756	3.66e-06	0.0548	AGCCCTGCCCA
chr1:116667607-116667957	KLF4	IGSF3	0	IGSF3	IGSF3	ATP1A1	GCCCCGCCCMY-SHARED_DB_200	227	237	+	19.4	7.65e-08	0.00955	gccccgccccc									RGCCCCGCCCH-KLF4_SPEC_DB_200	238	248	+	19.0488	7.65e-08	0.00949	ggccccgcccc
chr1:116667607-116667957	Shared	IGSF3	0	IGSF3	IGSF3	ATP1A1	GCCCCGCCCMY-SHARED_DB_200	227	237	+	19.4	7.65e-08	0.00955	gccccgccccc									RGCCCCGCCCH-KLF4_SPEC_DB_200	141	151	+	13.7561	1.25e-05	0.0971	GTCCCCGCCCC
chr1:116710492-116710837	KLF4	IGSF3	42736	None	IGSF3	ATP1A1	GCCCCGCCCMY-SHARED_DB_200	116	126	+	14.2857	8.56e-06	0.0725	gccccacccca									RGCCCCGCCCH-KLF4_SPEC_DB_200	115	125	+	16.3537	1.86e-06	0.0405	agccccacccc
chr1:1167329-1167653	KLF4	TTLL10	6226	None	TTLL10	TNFRSF18	GCCCCGCCCMY-SHARED_DB_200	252	262	+	14.0429	1e-05	0.0737	GCCCCACCCAG									RGCCCCGCCCH-KLF4_SPEC_DB_200	126	136	+	16.5854	1.41e-06	0.0405	GGCCCTGCCCA
chr1:11680651-11680888	KLF4	MAD2L2	0	MAD2L2	DRAXIN	FBXO6																	RGCCCCGCCCH-KLF4_SPEC_DB_200	226	236	-	16.439	1.75e-06	0.0405	GGCCCTGCCCT
chr1:11681068-11681399	Shared	MAD2L2	0	MAD2L2	DRAXIN	FBXO6	GCCCCGCCCMY-SHARED_DB_200	115	125	+	16.0286	2.5e-06	0.0397	GCCCCGCCCAG	GGGTGKGTG-KLF4_K409Q_SPEC_DB_200	266	274	+	12.0286	3.93e-05	0.246	GGGTGGGCG	RGCCCCGCCCH-KLF4_SPEC_DB_200	114	124	+	15.4756	3.66e-06	0.0548	CGCCCCGCCCA
chr1:11681068-11681399	KLF4	MAD2L2	0	MAD2L2	DRAXIN	FBXO6	GCCCCGCCCMY-SHARED_DB_200	115	125	+	16.0286	2.5e-06	0.0397	GCCCCGCCCAG	GGGTGKGTG-KLF4_K409Q_SPEC_DB_200	266	274	+	12.0286	3.93e-05	0.246	GGGTGGGCG	RGCCCCGCCCH-KLF4_SPEC_DB_200	125	135	+	16.8049	9.75e-07	0.0364	GGCCACGCCCA
chr1:11681068-11681399	Shared	MAD2L2	0	MAD2L2	DRAXIN	FBXO6	GCCCCGCCCMY-SHARED_DB_200	115	125	+	16.0286	2.5e-06	0.0397	GCCCCGCCCAG	GGGTGKGTG-KLF4_K409Q_SPEC_DB_200	266	274	+	12.0286	3.93e-05	0.246	GGGTGGGCG	RGCCCCGCCCH-KLF4_SPEC_DB_200	184	194	-	13.122	1.9e-05	0.116	AGACCCGCCCC
chr1:11681068-11681399	Shared	MAD2L2	0	MAD2L2	DRAXIN	FBXO6	GCCCCGCCCMY-SHARED_DB_200	126	136	+	15.4571	3.45e-06	0.049	GCCACGCCCAT	GGGTGKGTG-KLF4_K409Q_SPEC_DB_200	266	274	+	12.0286	3.93e-05	0.246	GGGTGGGCG	RGCCCCGCCCH-KLF4_SPEC_DB_200	114	124	+	15.4756	3.66e-06	0.0548	CGCCCCGCCCA
chr1:11681068-11681399	KLF4	MAD2L2	0	MAD2L2	DRAXIN	FBXO6	GCCCCGCCCMY-SHARED_DB_200	126	136	+	15.4571	3.45e-06	0.049	GCCACGCCCAT	GGGTGKGTG-KLF4_K409Q_SPEC_DB_200	266	274	+	12.0286	3.93e-05	0.246	GGGTGGGCG	RGCCCCGCCCH-KLF4_SPEC_DB_200	125	135	+	16.8049	9.75e-07	0.0364	GGCCACGCCCA
chr1:11681068-11681399	Shared	MAD2L2	0	MAD2L2	DRAXIN	FBXO6	GCCCCGCCCMY-SHARED_DB_200	126	136	+	15.4571	3.45e-06	0.049	GCCACGCCCAT	GGGTGKGTG-KLF4_K409Q_SPEC_DB_200	266	274	+	12.0286	3.93e-05	0.246	GGGTGGGCG	RGCCCCGCCCH-KLF4_SPEC_DB_200	184	194	-	13.122	1.9e-05	0.116	AGACCCGCCCC
chr1:11681068-11681399	Shared	MAD2L2	0	MAD2L2	DRAXIN	FBXO6	GCCCCGCCCMY-SHARED_DB_200	183	193	-	16.1286	2.18e-06	0.037	GACCCGCCCCC	GGGTGKGTG-KLF4_K409Q_SPEC_DB_200	266	274	+	12.0286	3.93e-05	0.246	GGGTGGGCG	RGCCCCGCCCH-KLF4_SPEC_DB_200	114	124	+	15.4756	3.66e-06	0.0548	CGCCCCGCCCA
chr1:11681068-11681399	KLF4	MAD2L2	0	MAD2L2	DRAXIN	FBXO6	GCCCCGCCCMY-SHARED_DB_200	183	193	-	16.1286	2.18e-06	0.037	GACCCGCCCCC	GGGTGKGTG-KLF4_K409Q_SPEC_DB_200	266	274	+	12.0286	3.93e-05	0.246	GGGTGGGCG	RGCCCCGCCCH-KLF4_SPEC_DB_200	125	135	+	16.8049	9.75e-07	0.0364	GGCCACGCCCA
chr1:11681068-11681399	Shared	MAD2L2	0	MAD2L2	DRAXIN	FBXO6	GCCCCGCCCMY-SHARED_DB_200	183	193	-	16.1286	2.18e-06	0.037	GACCCGCCCCC	GGGTGKGTG-KLF4_K409Q_SPEC_DB_200	266	274	+	12.0286	3.93e-05	0.246	GGGTGGGCG	RGCCCCGCCCH-KLF4_SPEC_DB_200	184	194	-	13.122	1.9e-05	0.116	AGACCCGCCCC
chr1:116945430-116945778	KLF4	PTGFRN	0	PTGFRN	CD101	TRIM45	GCCCCGCCCMY-SHARED_DB_200	196	206	-	14.6429	6.56e-06	0.068	GCTCCTCCCCC									RGCCCCGCCCH-KLF4_SPEC_DB_200	212	222	-	16.439	1.75e-06	0.0405	GGCCCTGCCCT
chr1:11695837-11696174	KLF4	DRAXIN	0	DRAXIN	MAD2L2	FBXO6	GCCCCGCCCMY-SHARED_DB_200	59	69	-	15.6286	3.09e-06	0.045	GCCCCACCCAT									RGCCCCGCCCH-KLF4_SPEC_DB_200	60	70	-	16.6098	1.3e-06	0.0405	GGCCCCACCCA
chr1:11700663-11701013	Shared	DRAXIN	0	DRAXIN	MAD2L2	FBXO6	GCCCCGCCCMY-SHARED_DB_200	321	331	-	17.0857	7.49e-07	0.0236	GCCCCTCCCCC
chr1:117059973-117060321	KLF4	TTF2	4	None	TTF2	CD101	GCCCCGCCCMY-SHARED_DB_200	87	97	+	14.1143	9.54e-06	0.0735	GCCACGCCCCA									RGCCCCGCCCH-KLF4_SPEC_DB_200	337	347	-	17.939	3.56e-07	0.0221	AGCCCCGCCCC
chr1:117059973-117060321	KLF4	TTF2	4	None	TTF2	CD101	GCCCCGCCCMY-SHARED_DB_200	87	97	+	14.1143	9.54e-06	0.0735	GCCACGCCCCA									RGCCCCGCCCH-KLF4_SPEC_DB_200	86	96	+	16.5488	1.52e-06	0.0405	AGCCACGCCCC
chr1:117059973-117060321	Shared	TTF2	4	None	TTF2	CD101	GCCCCGCCCMY-SHARED_DB_200	336	346	-	19.4	7.65e-08	0.00955	GCCCCGCCCCC									RGCCCCGCCCH-KLF4_SPEC_DB_200	52	62	+	14.0976	9.8e-06	0.0849	AGCCCCGCCAC
chr1:117059973-117060321	Shared	TTF2	4	None	TTF2	CD101	GCCCCGCCCMY-SHARED_DB_200	336	346	-	19.4	7.65e-08	0.00955	GCCCCGCCCCC									RGCCCCGCCCH-KLF4_SPEC_DB_200	337	347	-	17.939	3.56e-07	0.0221	AGCCCCGCCCC
chr1:117059973-117060321	Shared	TTF2	4	None	TTF2	CD101	GCCCCGCCCMY-SHARED_DB_200	336	346	-	19.4	7.65e-08	0.00955	GCCCCGCCCCC									RGCCCCGCCCH-KLF4_SPEC_DB_200	86	96	+	16.5488	1.52e-06	0.0405	AGCCACGCCCC
chr1:117121656-117122005	Shared	TRIM45	0	TRIM45	MAN1A2	TTF2	GCCCCGCCCMY-SHARED_DB_200	277	287	-	18.3857	2.63e-07	0.0173	GCCCCGCCCAC									RGCCCCGCCCH-KLF4_SPEC_DB_200	256	266	-	13.8171	1.2e-05	0.0963	GGTCCCGCCCC
chr1:117121656-117122005	Shared	TRIM45	0	TRIM45	MAN1A2	TTF2	GCCCCGCCCMY-SHARED_DB_200	277	287	-	18.3857	2.63e-07	0.0173	GCCCCGCCCAC									RGCCCCGCCCH-KLF4_SPEC_DB_200	278	288	-	15.4756	3.66e-06	0.0548	CGCCCCGCCCA
chr1:1173430-1173681	KLF4	TTLL10	198	None	TTLL10	TNFRSF18	GCCCCGCCCMY-SHARED_DB_200	183	193	-	15.6286	3.09e-06	0.045	GCCCCACCCAT									RGCCCCGCCCH-KLF4_SPEC_DB_200	184	194	-	16.6098	1.3e-06	0.0405	GGCCCCACCCA
chr1:11735844-11736189	KLF4	AGTRAP	0	AGTRAP	C1orf167	DRAXIN	GCCCCGCCCMY-SHARED_DB_200	266	276	-	13.7	1.31e-05	0.0835	GCCCCGCCCGT									RGCCCCGCCCH-KLF4_SPEC_DB_200	272	282	-	16.3293	2.05e-06	0.0405	CGCCCCGCCCC
chr1:11735844-11736189	KLF4	AGTRAP	0	AGTRAP	C1orf167	DRAXIN	GCCCCGCCCMY-SHARED_DB_200	266	276	-	13.7	1.31e-05	0.0835	GCCCCGCCCGT									RGCCCCGCCCH-KLF4_SPEC_DB_200	277	287	-	19.0488	7.65e-08	0.00949	GGCCCCGCCCC
chr1:11735844-11736189	Shared	AGTRAP	0	AGTRAP	C1orf167	DRAXIN	GCCCCGCCCMY-SHARED_DB_200	271	281	-	17.0429	8.25e-07	0.0236	GCCCCGCCCCG									RGCCCCGCCCH-KLF4_SPEC_DB_200	272	282	-	16.3293	2.05e-06	0.0405	CGCCCCGCCCC
chr1:11735844-11736189	KLF4	AGTRAP	0	AGTRAP	C1orf167	DRAXIN	GCCCCGCCCMY-SHARED_DB_200	271	281	-	17.0429	8.25e-07	0.0236	GCCCCGCCCCG									RGCCCCGCCCH-KLF4_SPEC_DB_200	277	287	-	19.0488	7.65e-08	0.00949	GGCCCCGCCCC
chr1:11735844-11736189	Shared	AGTRAP	0	AGTRAP	C1orf167	DRAXIN	GCCCCGCCCMY-SHARED_DB_200	276	286	-	17.0429	8.25e-07	0.0236	GCCCCGCCCCG									RGCCCCGCCCH-KLF4_SPEC_DB_200	272	282	-	16.3293	2.05e-06	0.0405	CGCCCCGCCCC
chr1:11735844-11736189	KLF4	AGTRAP	0	AGTRAP	C1orf167	DRAXIN	GCCCCGCCCMY-SHARED_DB_200	276	286	-	17.0429	8.25e-07	0.0236	GCCCCGCCCCG									RGCCCCGCCCH-KLF4_SPEC_DB_200	277	287	-	19.0488	7.65e-08	0.00949	GGCCCCGCCCC
chr1:117366669-117366986	Shared	MAN1A2	462	None	MAN1A2	TTF2	GCCCCGCCCMY-SHARED_DB_200	106	116	-	17.0857	7.49e-07	0.0236	GCCCCTCCCCC
chr1:1173750-1174099	KLF4	TTLL10	0	TTLL10	TTLL10	TNFRSF18	GCCCCGCCCMY-SHARED_DB_200	46	56	+	13.9571	1.09e-05	0.0753	GCCCCTCCCCA									RGCCCCGCCCH-KLF4_SPEC_DB_200	311	321	-	16.4634	1.64e-06	0.0405	GGCCCCACCCT
chr1:1173750-1174099	KLF4	TTLL10	0	TTLL10	TTLL10	TNFRSF18	GCCCCGCCCMY-SHARED_DB_200	46	56	+	13.9571	1.09e-05	0.0753	GCCCCTCCCCA									RGCCCCGCCCH-KLF4_SPEC_DB_200	219	229	+	18.0488	2.63e-07	0.0221	GGCCCCGCCCT
chr1:1173750-1174099	Shared	TTLL10	0	TTLL10	TTLL10	TNFRSF18	GCCCCGCCCMY-SHARED_DB_200	220	230	+	17.7143	3.56e-07	0.0202	GCCCCGCCCTC									RGCCCCGCCCH-KLF4_SPEC_DB_200	29	39	+	15.2073	4.56e-06	0.0595	GGCCCCGCCAC
chr1:1173750-1174099	Shared	TTLL10	0	TTLL10	TTLL10	TNFRSF18	GCCCCGCCCMY-SHARED_DB_200	220	230	+	17.7143	3.56e-07	0.0202	GCCCCGCCCTC									RGCCCCGCCCH-KLF4_SPEC_DB_200	311	321	-	16.4634	1.64e-06	0.0405	GGCCCCACCCT
chr1:1173750-1174099	Shared	TTLL10	0	TTLL10	TTLL10	TNFRSF18	GCCCCGCCCMY-SHARED_DB_200	220	230	+	17.7143	3.56e-07	0.0202	GCCCCGCCCTC									RGCCCCGCCCH-KLF4_SPEC_DB_200	219	229	+	18.0488	2.63e-07	0.0221	GGCCCCGCCCT
chr1:11750006-11750344	KLF4	AGTRAP	0	AGTRAP	C1orf167	DRAXIN																	RGCCCCGCCCH-KLF4_SPEC_DB_200	206	216	+	17.439	6.35e-07	0.0272	GGCCCTGCCCC
chr1:117605730-117606080	KLF4	TENT5C	0	TENT5C	WDR3	MAN1A2	GCCCCGCCCMY-SHARED_DB_200	87	97	+	15.5286	3.32e-06	0.0472	ACCCCGCCCCT									RGCCCCGCCCH-KLF4_SPEC_DB_200	167	177	+	16.3293	2.05e-06	0.0405	CGCCCCGCCCC
chr1:117605730-117606080	Shared	TENT5C	0	TENT5C	WDR3	MAN1A2	GCCCCGCCCMY-SHARED_DB_200	87	97	+	15.5286	3.32e-06	0.0472	ACCCCGCCCCT									RGCCCCGCCCH-KLF4_SPEC_DB_200	220	230	+	14.939	5.82e-06	0.0695	CGCCACGCCCC
chr1:117605730-117606080	KLF4	TENT5C	0	TENT5C	WDR3	MAN1A2	GCCCCGCCCMY-SHARED_DB_200	87	97	+	15.5286	3.32e-06	0.0472	ACCCCGCCCCT									RGCCCCGCCCH-KLF4_SPEC_DB_200	225	235	+	16.3293	2.05e-06	0.0405	CGCCCCGCCCC
chr1:117605730-117606080	Shared	TENT5C	0	TENT5C	WDR3	MAN1A2	GCCCCGCCCMY-SHARED_DB_200	87	97	+	15.5286	3.32e-06	0.0472	ACCCCGCCCCT									RGCCCCGCCCH-KLF4_SPEC_DB_200	260	270	-	13.7561	1.25e-05	0.0971	GTCCCCGCCCC
chr1:117605730-117606080	KLF4	TENT5C	0	TENT5C	WDR3	MAN1A2	GCCCCGCCCMY-SHARED_DB_200	259	269	-	15.6571	2.95e-06	0.0436	TCCCCGCCCCT									RGCCCCGCCCH-KLF4_SPEC_DB_200	167	177	+	16.3293	2.05e-06	0.0405	CGCCCCGCCCC
chr1:117605730-117606080	Shared	TENT5C	0	TENT5C	WDR3	MAN1A2	GCCCCGCCCMY-SHARED_DB_200	259	269	-	15.6571	2.95e-06	0.0436	TCCCCGCCCCT									RGCCCCGCCCH-KLF4_SPEC_DB_200	220	230	+	14.939	5.82e-06	0.0695	CGCCACGCCCC
chr1:117605730-117606080	KLF4	TENT5C	0	TENT5C	WDR3	MAN1A2	GCCCCGCCCMY-SHARED_DB_200	259	269	-	15.6571	2.95e-06	0.0436	TCCCCGCCCCT									RGCCCCGCCCH-KLF4_SPEC_DB_200	225	235	+	16.3293	2.05e-06	0.0405	CGCCCCGCCCC
chr1:117605730-117606080	Shared	TENT5C	0	TENT5C	WDR3	MAN1A2	GCCCCGCCCMY-SHARED_DB_200	259	269	-	15.6571	2.95e-06	0.0436	TCCCCGCCCCT									RGCCCCGCCCH-KLF4_SPEC_DB_200	260	270	-	13.7561	1.25e-05	0.0971	GTCCCCGCCCC
chr1:117605730-117606080	Shared	TENT5C	0	TENT5C	WDR3	MAN1A2	GCCCCGCCCMY-SHARED_DB_200	226	236	+	18.6286	1.7e-07	0.0134	GCCCCGCCCCT									RGCCCCGCCCH-KLF4_SPEC_DB_200	167	177	+	16.3293	2.05e-06	0.0405	CGCCCCGCCCC
chr1:117605730-117606080	Shared	TENT5C	0	TENT5C	WDR3	MAN1A2	GCCCCGCCCMY-SHARED_DB_200	226	236	+	18.6286	1.7e-07	0.0134	GCCCCGCCCCT									RGCCCCGCCCH-KLF4_SPEC_DB_200	220	230	+	14.939	5.82e-06	0.0695	CGCCACGCCCC
chr1:117605730-117606080	Shared	TENT5C	0	TENT5C	WDR3	MAN1A2	GCCCCGCCCMY-SHARED_DB_200	226	236	+	18.6286	1.7e-07	0.0134	GCCCCGCCCCT									RGCCCCGCCCH-KLF4_SPEC_DB_200	225	235	+	16.3293	2.05e-06	0.0405	CGCCCCGCCCC
chr1:117605730-117606080	Shared	TENT5C	0	TENT5C	WDR3	MAN1A2	GCCCCGCCCMY-SHARED_DB_200	226	236	+	18.6286	1.7e-07	0.0134	GCCCCGCCCCT									RGCCCCGCCCH-KLF4_SPEC_DB_200	260	270	-	13.7561	1.25e-05	0.0971	GTCCCCGCCCC
chr1:117605730-117606080	Shared	TENT5C	0	TENT5C	WDR3	MAN1A2	GCCCCGCCCMY-SHARED_DB_200	168	178	+	18.6286	1.7e-07	0.0134	GCCCCGCCCCT									RGCCCCGCCCH-KLF4_SPEC_DB_200	167	177	+	16.3293	2.05e-06	0.0405	CGCCCCGCCCC
chr1:117605730-117606080	Shared	TENT5C	0	TENT5C	WDR3	MAN1A2	GCCCCGCCCMY-SHARED_DB_200	168	178	+	18.6286	1.7e-07	0.0134	GCCCCGCCCCT									RGCCCCGCCCH-KLF4_SPEC_DB_200	220	230	+	14.939	5.82e-06	0.0695	CGCCACGCCCC
chr1:117605730-117606080	Shared	TENT5C	0	TENT5C	WDR3	MAN1A2	GCCCCGCCCMY-SHARED_DB_200	168	178	+	18.6286	1.7e-07	0.0134	GCCCCGCCCCT									RGCCCCGCCCH-KLF4_SPEC_DB_200	225	235	+	16.3293	2.05e-06	0.0405	CGCCCCGCCCC
chr1:117605730-117606080	Shared	TENT5C	0	TENT5C	WDR3	MAN1A2	GCCCCGCCCMY-SHARED_DB_200	168	178	+	18.6286	1.7e-07	0.0134	GCCCCGCCCCT									RGCCCCGCCCH-KLF4_SPEC_DB_200	260	270	-	13.7561	1.25e-05	0.0971	GTCCCCGCCCC
chr1:117605730-117606080	KLF4	TENT5C	0	TENT5C	WDR3	MAN1A2	GCCCCGCCCMY-SHARED_DB_200	221	231	+	14.8857	5.53e-06	0.0633	GCCACGCCCCG									RGCCCCGCCCH-KLF4_SPEC_DB_200	167	177	+	16.3293	2.05e-06	0.0405	CGCCCCGCCCC
chr1:117605730-117606080	KLF4	TENT5C	0	TENT5C	WDR3	MAN1A2	GCCCCGCCCMY-SHARED_DB_200	221	231	+	14.8857	5.53e-06	0.0633	GCCACGCCCCG									RGCCCCGCCCH-KLF4_SPEC_DB_200	225	235	+	16.3293	2.05e-06	0.0405	CGCCCCGCCCC
chr1:117605730-117606080	KLF4	TENT5C	0	TENT5C	WDR3	MAN1A2	GCCCCGCCCMY-SHARED_DB_200	271	281	-	14.1429	9.32e-06	0.0735	ACCACGCCCCC									RGCCCCGCCCH-KLF4_SPEC_DB_200	167	177	+	16.3293	2.05e-06	0.0405	CGCCCCGCCCC
chr1:117605730-117606080	KLF4	TENT5C	0	TENT5C	WDR3	MAN1A2	GCCCCGCCCMY-SHARED_DB_200	271	281	-	14.1429	9.32e-06	0.0735	ACCACGCCCCC									RGCCCCGCCCH-KLF4_SPEC_DB_200	225	235	+	16.3293	2.05e-06	0.0405	CGCCCCGCCCC
chr1:117606579-117606791	Shared	TENT5C	0	TENT5C	WDR3	MAN1A2	GCCCCGCCCMY-SHARED_DB_200	147	157	-	16.3143	1.67e-06	0.0326	GCCCCTCCCCT
chr1:117842525-117842870	KLF4	GDAP2	20614	None	WDR3	GDAP2	GCCCCGCCCMY-SHARED_DB_200	334	344	+	14.9571	5.33e-06	0.0624	gccccaccctt									RGCCCCGCCCH-KLF4_SPEC_DB_200	316	326	+	16.3537	1.86e-06	0.0405	agccccacccc
chr1:117842525-117842870	Shared	GDAP2	20614	None	WDR3	GDAP2	GCCCCGCCCMY-SHARED_DB_200	317	327	+	16.6429	1.24e-06	0.0303	gccccacccct									RGCCCCGCCCH-KLF4_SPEC_DB_200	316	326	+	16.3537	1.86e-06	0.0405	agccccacccc
chr1:117842525-117842870	Shared	GDAP2	20614	None	WDR3	GDAP2	GCCCCGCCCMY-SHARED_DB_200	317	327	+	16.6429	1.24e-06	0.0303	gccccacccct									RGCCCCGCCCH-KLF4_SPEC_DB_200	333	343	+	13.622	1.37e-05	0.0989	tgccccaccct
chr1:11787564-11787829	Shared	MTHFR	0	C1orf167,MTHFR	CLCN6	MTHFR	GCCCCGCCCMY-SHARED_DB_200	111	121	+	18.6286	1.7e-07	0.0134	GCCCCGCCCCT									RGCCCCGCCCH-KLF4_SPEC_DB_200	110	120	+	16.2073	2.15e-06	0.0405	TGCCCCGCCCC
chr1:11787564-11787829	Shared	MTHFR	0	C1orf167,MTHFR	CLCN6	MTHFR	GCCCCGCCCMY-SHARED_DB_200	111	121	+	18.6286	1.7e-07	0.0134	GCCCCGCCCCT									RGCCCCGCCCH-KLF4_SPEC_DB_200	177	187	-	14.5976	7.55e-06	0.0761	TGCCCTGCCCC
chr1:11790854-11791203	Shared	MTHFR	0	MTHFR	CLCN6	C1orf167	GCCCCGCCCMY-SHARED_DB_200	319	329	-	18.3857	2.63e-07	0.0173	GCCCCGCCCAC									RGCCCCGCCCH-KLF4_SPEC_DB_200	320	330	-	15.3537	3.91e-06	0.0562	TGCCCCGCCCA
chr1:11805860-11806210	Shared	CLCN6	0	MTHFR,CLCN6	CLCN6	C1orf167	GCCCCGCCCMY-SHARED_DB_200	87	97	-	15.6571	2.95e-06	0.0436	TCCCCGCCCCT	GGGTGKGTG-KLF4_K409Q_SPEC_DB_200	21	29	-	12.6429	2.96e-05	0.233	GGGTGAGTG	RGCCCCGCCCH-KLF4_SPEC_DB_200	199	209	+	12.7805	2.24e-05	0.124	GGCCGTGCCCA
chr1:11805860-11806210	KLF4	CLCN6	0	MTHFR,CLCN6	CLCN6	C1orf167	GCCCCGCCCMY-SHARED_DB_200	87	97	-	15.6571	2.95e-06	0.0436	TCCCCGCCCCT	GGGTGKGTG-KLF4_K409Q_SPEC_DB_200	21	29	-	12.6429	2.96e-05	0.233	GGGTGAGTG	RGCCCCGCCCH-KLF4_SPEC_DB_200	182	192	+	17.939	3.56e-07	0.0221	AGCCCCGCCCC
chr1:11805860-11806210	Shared	CLCN6	0	MTHFR,CLCN6	CLCN6	C1orf167	GCCCCGCCCMY-SHARED_DB_200	183	193	+	19.4	7.65e-08	0.00955	GCCCCGCCCCC	GGGTGKGTG-KLF4_K409Q_SPEC_DB_200	21	29	-	12.6429	2.96e-05	0.233	GGGTGAGTG	RGCCCCGCCCH-KLF4_SPEC_DB_200	199	209	+	12.7805	2.24e-05	0.124	GGCCGTGCCCA
chr1:11805860-11806210	Shared	CLCN6	0	MTHFR,CLCN6	CLCN6	C1orf167	GCCCCGCCCMY-SHARED_DB_200	183	193	+	19.4	7.65e-08	0.00955	GCCCCGCCCCC	GGGTGKGTG-KLF4_K409Q_SPEC_DB_200	21	29	-	12.6429	2.96e-05	0.233	GGGTGAGTG	RGCCCCGCCCH-KLF4_SPEC_DB_200	182	192	+	17.939	3.56e-07	0.0221	AGCCCCGCCCC
chr1:11806340-11806504	Shared	CLCN6	0	CLCN6	MTHFR	C1orf167	GCCCCGCCCMY-SHARED_DB_200	75	85	-	17.4143	5.62e-07	0.0236	GCCCCACCCCC									RGCCCCGCCCH-KLF4_SPEC_DB_200	76	86	-	17.4634	5.42e-07	0.0261	GGCCCCACCCC
chr1:11806340-11806504	Shared	CLCN6	0	CLCN6	MTHFR	C1orf167	GCCCCGCCCMY-SHARED_DB_200	75	85	-	17.4143	5.62e-07	0.0236	GCCCCACCCCC									RGCCCCGCCCH-KLF4_SPEC_DB_200	114	124	-	13.061	1.98e-05	0.119	GGCCCCACCCG
chr1:118185114-118185464	Shared	SPAG17	0	SPAG17	SPAG17	WDR3	GCCCCGCCCMY-SHARED_DB_200	235	245	-	16.3	1.76e-06	0.0331	ACCCCGCCCCC									RGCCCCGCCCH-KLF4_SPEC_DB_200	84	94	+	13.2561	1.7e-05	0.11	GGCCCTGCCTA
chr1:118185114-118185464	Shared	SPAG17	0	SPAG17	SPAG17	WDR3	GCCCCGCCCMY-SHARED_DB_200	235	245	-	16.3	1.76e-06	0.0331	ACCCCGCCCCC									RGCCCCGCCCH-KLF4_SPEC_DB_200	121	131	+	15.6951	3.04e-06	0.0502	AGCCACGCCCA
chr1:118262879-118263229	Shared	SPAG17	77650	None	SPAG17	WDR3	GCCCCGCCCMY-SHARED_DB_200	157	167	+	16.6429	1.24e-06	0.0303	GCCCCACCCCT									RGCCCCGCCCH-KLF4_SPEC_DB_200	156	166	+	16.3537	1.86e-06	0.0405	AGCCCCACCCC
chr1:1182737-1183072	KLF4	TTLL10	0	TTLL10	B3GALT6	TTLL10	GCCCCGCCCMY-SHARED_DB_200	57	67	-	13.0429	1.96e-05	0.0969	GACCCTCCCCT									RGCCCCGCCCH-KLF4_SPEC_DB_200	85	95	-	16.5488	1.52e-06	0.0405	AGCCACGCCCC
chr1:1182737-1183072	KLF4	TTLL10	0	TTLL10	B3GALT6	TTLL10	GCCCCGCCCMY-SHARED_DB_200	57	67	-	13.0429	1.96e-05	0.0969	GACCCTCCCCT									RGCCCCGCCCH-KLF4_SPEC_DB_200	102	112	-	16.7561	1.07e-06	0.0389	GGCCTCGCCCC
chr1:1182737-1183072	Shared	TTLL10	0	TTLL10	B3GALT6	TTLL10	GCCCCGCCCMY-SHARED_DB_200	84	94	-	16.4714	1.35e-06	0.0317	GCCACGCCCCT									RGCCCCGCCCH-KLF4_SPEC_DB_200	85	95	-	16.5488	1.52e-06	0.0405	AGCCACGCCCC
chr1:1182737-1183072	Shared	TTLL10	0	TTLL10	B3GALT6	TTLL10	GCCCCGCCCMY-SHARED_DB_200	84	94	-	16.4714	1.35e-06	0.0317	GCCACGCCCCT									RGCCCCGCCCH-KLF4_SPEC_DB_200	102	112	-	16.7561	1.07e-06	0.0389	GGCCTCGCCCC
chr1:118423478-118423707	KLF4	SPAG17	238249	None	SPAG17	WDR3	GCCCCGCCCMY-SHARED_DB_200	196	206	-	14.2857	8.56e-06	0.0725	GCCCCACCCCA	GGGTGKGTG-KLF4_K409Q_SPEC_DB_200	189	197	+	12.0143	4.15e-05	0.246	GGGTGGCTG	RGCCCCGCCCH-KLF4_SPEC_DB_200	197	207	-	17.4634	5.42e-07	0.0261	GGCCCCACCCC
chr1:11880167-11880504	KLF4	NPPB	21221	None	NPPB	CLCN6	GCCCCGCCCMY-SHARED_DB_200	255	265	+	16.0286	2.5e-06	0.0397	GCCCCGCCCAG									RGCCCCGCCCH-KLF4_SPEC_DB_200	254	264	+	18.1951	1.7e-07	0.0168	GGCCCCGCCCA
chr1:11880167-11880504	Shared	NPPB	21221	None	NPPB	CLCN6	GCCCCGCCCMY-SHARED_DB_200	255	265	+	16.0286	2.5e-06	0.0397	GCCCCGCCCAG									RGCCCCGCCCH-KLF4_SPEC_DB_200	301	311	-	15.4756	3.66e-06	0.0548	AGCCCTGCCCA
chr1:11881081-11881428	Shared	NPPB	22135	None	NPPB	CLCN6	GCCCCGCCCMY-SHARED_DB_200	260	270	+	16.3143	1.67e-06	0.0326	Gcccctcccct
chr1:119001291-119001587	KLF4	TBX15	11734	None	TBX15	WARS2	GCCCCGCCCMY-SHARED_DB_200	152	162	+	14.8429	5.74e-06	0.0633	GCCCCGCCTCC									RGCCCCGCCCH-KLF4_SPEC_DB_200	151	161	+	15.7195	2.9e-06	0.0485	GGCCCCGCCTC
chr1:119140522-119140838	KLF4	WARS2	0	WARS2	TBX15	ZNF697	GCCCCGCCCMY-SHARED_DB_200	285	295	-	15.0571	5.08e-06	0.0613	GCCCCACCCCG									RGCCCCGCCCH-KLF4_SPEC_DB_200	286	296	-	16.3537	1.86e-06	0.0405	AGCCCCACCCC
chr1:119140522-119140838	KLF4	WARS2	0	WARS2	TBX15	ZNF697	GCCCCGCCCMY-SHARED_DB_200	129	139	-	14.5	7.5e-06	0.0716	GCTCCGCCCTT									RGCCCCGCCCH-KLF4_SPEC_DB_200	286	296	-	16.3537	1.86e-06	0.0405	AGCCCCACCCC
chr1:11926347-11926697	Shared	KIAA2013	0	KIAA2013	PLOD1	CLCN6	GCCCCGCCCMY-SHARED_DB_200	165	175	-	16.9571	9.18e-07	0.0251	GCTCCGCCCCC									RGCCCCGCCCH-KLF4_SPEC_DB_200	166	176	-	15.9024	2.58e-06	0.0454	GGCTCCGCCCC
chr1:11926347-11926697	Shared	KIAA2013	0	KIAA2013	PLOD1	CLCN6	GCCCCGCCCMY-SHARED_DB_200	165	175	-	16.9571	9.18e-07	0.0251	GCTCCGCCCCC									RGCCCCGCCCH-KLF4_SPEC_DB_200	204	214	-	13.8171	1.2e-05	0.0963	GGTCCCGCCCC
chr1:119327098-119327413	Shared	HAO2	41365	None	HAO2	ZNF697	GCCCCGCCCMY-SHARED_DB_200	259	269	+	19.4	7.65e-08	0.00955	GCCCCGCCCCC									RGCCCCGCCCH-KLF4_SPEC_DB_200	258	268	+	16.3293	2.05e-06	0.0405	CGCCCCGCCCC
chr1:119327098-119327413	KLF4	HAO2	41365	None	HAO2	ZNF697	GCCCCGCCCMY-SHARED_DB_200	282	292	+	13.8857	1.14e-05	0.0773	TCCCCGCACCC									RGCCCCGCCCH-KLF4_SPEC_DB_200	258	268	+	16.3293	2.05e-06	0.0405	CGCCCCGCCCC
chr1:119327098-119327413	KLF4	HAO2	41365	None	HAO2	ZNF697	GCCCCGCCCMY-SHARED_DB_200	289	299	+	15.5286	3.32e-06	0.0472	ACCCCGCCCCT									RGCCCCGCCCH-KLF4_SPEC_DB_200	258	268	+	16.3293	2.05e-06	0.0405	CGCCCCGCCCC
chr1:11934498-11934840	Shared	PLOD1	0	PLOD1	KIAA2013	CLCN6	GCCCCGCCCMY-SHARED_DB_200	157	167	-	15.5286	3.32e-06	0.0472	ACCCCGCCCCT
chr1:11939000-11939344	Shared	PLOD1	0	PLOD1	KIAA2013	CLCN6	GCCCCGCCCMY-SHARED_DB_200	217	227	-	17.4143	5.62e-07	0.0236	GCCCCACCCCC									RGCCCCGCCCH-KLF4_SPEC_DB_200	218	228	-	17.4634	5.42e-07	0.0261	GGCCCCACCCC
chr1:119498020-119498274	Shared	HSD3B1	8923	None	HSD3B1	HSD3B2	GCCCCGCCCMY-SHARED_DB_200	66	76	-	17.0857	7.49e-07	0.0236	GCCCCTCCCCC									RGCCCCGCCCH-KLF4_SPEC_DB_200	189	199	-	14.5976	7.55e-06	0.0761	TGCCCTGCCCC
chr1:119647600-119647940	Shared	ZNF697	0	ZNF697	PHGDH	HMGCS2	GCCCCGCCCMY-SHARED_DB_200	224	234	+	15.6571	2.95e-06	0.0436	TCCCCGCCCCT
chr1:119795517-119795858	Shared	REG4	0	REG4	HMGCS2	REG4	GCCCCGCCCMY-SHARED_DB_200	176	186	+	16.0714	2.4e-06	0.0392	GCCCCTCCCAC	GGGTGKGTG-KLF4_K409Q_SPEC_DB_200	132	140	+	11.3714	5.88e-05	0.285	GTGTGGGTG
chr1:119795517-119795858	Shared	REG4	0	REG4	HMGCS2	REG4	GCCCCGCCCMY-SHARED_DB_200	176	186	+	16.0714	2.4e-06	0.0392	GCCCCTCCCAC	GGGTGKGTG-KLF4_K409Q_SPEC_DB_200	136	144	+	16.4286	2.23e-06	0.154	GGGTGGGTG
chr1:119795517-119795858	Shared	REG4	0	REG4	HMGCS2	REG4	GCCCCGCCCMY-SHARED_DB_200	176	186	+	16.0714	2.4e-06	0.0392	GCCCCTCCCAC	GGGTGKGTG-KLF4_K409Q_SPEC_DB_200	46	54	+	11.7	5.2e-05	0.276	GGGTGTCTG
chr1:11980081-11980431	KLF4	MFN2	0	MFN2	MFN2	PLOD1	GCCCCGCCCMY-SHARED_DB_200	231	241	-	13.8286	1.22e-05	0.0804	GCCCCGCCTAC									RGCCCCGCCCH-KLF4_SPEC_DB_200	51	61	+	16.2073	2.15e-06	0.0405	TGCCCCGCCCC
chr1:11980081-11980431	KLF4	MFN2	0	MFN2	MFN2	PLOD1	GCCCCGCCCMY-SHARED_DB_200	231	241	-	13.8286	1.22e-05	0.0804	GCCCCGCCTAC									RGCCCCGCCCH-KLF4_SPEC_DB_200	36	46	+	15.9024	2.58e-06	0.0454	GGCTCCGCCCC
chr1:11980081-11980431	Shared	MFN2	0	MFN2	MFN2	PLOD1	GCCCCGCCCMY-SHARED_DB_200	52	62	+	19.4	7.65e-08	0.00955	GCCCCGCCCCC									RGCCCCGCCCH-KLF4_SPEC_DB_200	51	61	+	16.2073	2.15e-06	0.0405	TGCCCCGCCCC
chr1:11980081-11980431	Shared	MFN2	0	MFN2	MFN2	PLOD1	GCCCCGCCCMY-SHARED_DB_200	52	62	+	19.4	7.65e-08	0.00955	GCCCCGCCCCC									RGCCCCGCCCH-KLF4_SPEC_DB_200	36	46	+	15.9024	2.58e-06	0.0454	GGCTCCGCCCC
chr1:11980081-11980431	KLF4	MFN2	0	MFN2	MFN2	PLOD1	GCCCCGCCCMY-SHARED_DB_200	37	47	+	14.6	6.91e-06	0.0694	GCTCCGCCCCG									RGCCCCGCCCH-KLF4_SPEC_DB_200	51	61	+	16.2073	2.15e-06	0.0405	TGCCCCGCCCC
chr1:11980081-11980431	KLF4	MFN2	0	MFN2	MFN2	PLOD1	GCCCCGCCCMY-SHARED_DB_200	37	47	+	14.6	6.91e-06	0.0694	GCTCCGCCCCG									RGCCCCGCCCH-KLF4_SPEC_DB_200	36	46	+	15.9024	2.58e-06	0.0454	GGCTCCGCCCC
chr1:119882411-119882757	Shared	ADAM30	10775	None	REG4	ADAM30	GCCCCGCCCMY-SHARED_DB_200	87	97	-	16.4	1.56e-06	0.0325	GCCCCACCCAC									RGCCCCGCCCH-KLF4_SPEC_DB_200	88	98	-	16.6098	1.3e-06	0.0405	GGCCCCACCCA
chr1:12014072-12014401	Shared	MFN2	0	MFN2	MIIP	MFN2	GCCCCGCCCMY-SHARED_DB_200	82	92	+	15.6571	2.95e-06	0.0436	TCCCCGCCCCT
chr1:12019190-12019540	KLF4	MIIP	0	MIIP	TNFRSF8	MFN2	GCCCCGCCCMY-SHARED_DB_200	265	275	+	13.7714	1.27e-05	0.0825	GCCCCTCACCT									RGCCCCGCCCH-KLF4_SPEC_DB_200	259	269	+	17.439	6.35e-07	0.0272	GGCCCTGCCCC
chr1:12021618-12021830	Shared	MIIP	0	MIIP	TNFRSF8	MFN2	GCCCCGCCCMY-SHARED_DB_200	171	181	-	16.4	1.56e-06	0.0325	GCCCCACCCAC									RGCCCCGCCCH-KLF4_SPEC_DB_200	172	182	-	13.7683	1.23e-05	0.0969	TGCCCCACCCA
chr1:12026499-12026838	Shared	MIIP	0	MIIP	TNFRSF8	MFN2	GCCCCGCCCMY-SHARED_DB_200	36	46	+	16.1857	2.08e-06	0.0359	gctccgcccct									RGCCCCGCCCH-KLF4_SPEC_DB_200	35	45	+	13.061	1.98e-05	0.119	tgctccgcccc
chr1:1206470-1206816	Shared	TNFRSF18	0	TNFRSF18	TNFRSF18	TNFRSF4	GCCCCGCCCMY-SHARED_DB_200	277	287	-	15.6571	2.95e-06	0.0436	TCCCCGCCCCT	GGGTGKGTG-KLF4_K409Q_SPEC_DB_200	153	161	-	12.1	3.75e-05	0.246	GGGCGGGTG	RGCCCCGCCCH-KLF4_SPEC_DB_200	131	141	+	12.8415	2.18e-05	0.123	GGACACGCCCC
chr1:120723814-120724050	KLF4	NBPF26	0	NOTCH2NLR,NBPF26	NBPF26	FAM72B	GCCCCGCCCMY-SHARED_DB_200	49	59	-	16.2714	1.86e-06	0.0331	GCCCCGCCCCA									RGCCCCGCCCH-KLF4_SPEC_DB_200	50	60	-	17.939	3.56e-07	0.0221	AGCCCCGCCCC
chr1:1208075-1208313	Shared	TNFRSF18	1482	None	TNFRSF18	TNFRSF4	GCCCCGCCCMY-SHARED_DB_200	158	168	+	17.0857	7.49e-07	0.0236	GCCCCTCCCCC
chr1:1208373-1208718	Shared	TNFRSF18	1780	None	TNFRSF18	TNFRSF4	GCCCCGCCCMY-SHARED_DB_200	262	272	-	16.4286	1.44e-06	0.0317	TCCCCGCCCCC	GGGTGKGTG-KLF4_K409Q_SPEC_DB_200	171	179	+	13.2	1.92e-05	0.216	GGGAGGGTG
chr1:1208373-1208718	Shared	TNFRSF18	1780	None	TNFRSF18	TNFRSF4	GCCCCGCCCMY-SHARED_DB_200	262	272	-	16.4286	1.44e-06	0.0317	TCCCCGCCCCC	GGGTGKGTG-KLF4_K409Q_SPEC_DB_200	269	277	+	13.2	1.92e-05	0.216	GGGAGGGTG
chr1:120851205-120851534	Shared	NBPF26	9094	None	PPIAL4A	NBPF26	GCCCCGCCCMY-SHARED_DB_200	55	65	+	15.7286	2.84e-06	0.043	GCCCCACCCTC									RGCCCCGCCCH-KLF4_SPEC_DB_200	54	64	+	13.7439	1.3e-05	0.098	CGCCCCACCCT
chr1:12087809-12088156	Shared	TNFRSF8	0	TNFRSF8	TNFRSF8	MIIP	GCCCCGCCCMY-SHARED_DB_200	107	117	-	16.4	1.56e-06	0.0325	GCCCCACCCAC									RGCCCCGCCCH-KLF4_SPEC_DB_200	108	118	-	13.7683	1.23e-05	0.0969	TGCCCCACCCA
chr1:120955995-120956343	KLF4	PPIAL4A	65589	None	FCGR1B	PPIAL4A	GCCCCGCCCMY-SHARED_DB_200	17	27	-	16.6429	1.24e-06	0.0303	GCCCCACCCCT									RGCCCCGCCCH-KLF4_SPEC_DB_200	18	28	-	17.4634	5.42e-07	0.0261	GGCCCCACCCC
chr1:12143324-12143568	Shared	TNFRSF8	0	TNFRSF8	TNFRSF1B	MIIP	GCCCCGCCCMY-SHARED_DB_200	116	126	+	16.4	1.56e-06	0.0325	GCCCCACCCAC									RGCCCCGCCCH-KLF4_SPEC_DB_200	115	125	+	16.6098	1.3e-06	0.0405	GGCCCCACCCA
chr1:12153638-12153801	Shared	TNFRSF8	9430	None	TNFRSF1B	TNFRSF8	GCCCCGCCCMY-SHARED_DB_200	137	147	+	15.4	3.68e-06	0.0494	gcccctccctc
chr1:12157889-12158239	Shared	TNFRSF1B	8751	None	TNFRSF1B	TNFRSF8	GCCCCGCCCMY-SHARED_DB_200	144	154	+	16.1286	2.18e-06	0.037	GACCCGCCCCC	GGGTGKGTG-KLF4_K409Q_SPEC_DB_200	198	206	+	12.8857	2.42e-05	0.216	GGGTGGGAG	RGCCCCGCCCH-KLF4_SPEC_DB_200	143	153	+	13.122	1.9e-05	0.116	AGACCCGCCCC
chr1:121586864-121587135	Shared	SRGAP2C	193989	None	FAM72B	SRGAP2C	GCCCCGCCCMY-SHARED_DB_200	129	139	+	17.0857	7.49e-07	0.0236	gcccctccccc									RGCCCCGCCCH-KLF4_SPEC_DB_200	46	56	+	13.4634	1.52e-05	0.104	ggctccaccca
chr1:12166772-12167120	KLF4	TNFRSF1B	0	TNFRSF1B	VPS13D	TNFRSF8	GCCCCGCCCMY-SHARED_DB_200	161	171	+	17.0429	8.25e-07	0.0236	GCCCCGCCCCG									RGCCCCGCCCH-KLF4_SPEC_DB_200	160	170	+	19.0488	7.65e-08	0.00949	GGCCCCGCCCC
chr1:12166772-12167120	Shared	TNFRSF1B	0	TNFRSF1B	VPS13D	TNFRSF8	GCCCCGCCCMY-SHARED_DB_200	161	171	+	17.0429	8.25e-07	0.0236	GCCCCGCCCCG									RGCCCCGCCCH-KLF4_SPEC_DB_200	165	175	+	16.3293	2.05e-06	0.0405	CGCCCCGCCCC
chr1:12166772-12167120	KLF4	TNFRSF1B	0	TNFRSF1B	VPS13D	TNFRSF8	GCCCCGCCCMY-SHARED_DB_200	122	132	-	13.9571	1.09e-05	0.0753	GCCCCTCCCCA									RGCCCCGCCCH-KLF4_SPEC_DB_200	160	170	+	19.0488	7.65e-08	0.00949	GGCCCCGCCCC
chr1:12166772-12167120	KLF4	TNFRSF1B	0	TNFRSF1B	VPS13D	TNFRSF8	GCCCCGCCCMY-SHARED_DB_200	122	132	-	13.9571	1.09e-05	0.0753	GCCCCTCCCCA									RGCCCCGCCCH-KLF4_SPEC_DB_200	165	175	+	16.3293	2.05e-06	0.0405	CGCCCCGCCCC
chr1:12166772-12167120	KLF4	TNFRSF1B	0	TNFRSF1B	VPS13D	TNFRSF8	GCCCCGCCCMY-SHARED_DB_200	166	176	+	17.0429	8.25e-07	0.0236	GCCCCGCCCCG									RGCCCCGCCCH-KLF4_SPEC_DB_200	160	170	+	19.0488	7.65e-08	0.00949	GGCCCCGCCCC
chr1:12166772-12167120	Shared	TNFRSF1B	0	TNFRSF1B	VPS13D	TNFRSF8	GCCCCGCCCMY-SHARED_DB_200	166	176	+	17.0429	8.25e-07	0.0236	GCCCCGCCCCG									RGCCCCGCCCH-KLF4_SPEC_DB_200	165	175	+	16.3293	2.05e-06	0.0405	CGCCCCGCCCC
chr1:12168603-12168811	KLF4	TNFRSF1B	0	TNFRSF1B	VPS13D	TNFRSF8																	RGCCCCGCCCH-KLF4_SPEC_DB_200	193	203	+	17.439	6.35e-07	0.0272	ggccctgcccc
chr1:12175075-12175425	KLF4	TNFRSF1B	0	TNFRSF1B	VPS13D	TNFRSF8	GCCCCGCCCMY-SHARED_DB_200	116	126	-	18.3857	2.63e-07	0.0173	GCCCCGCCCAC									RGCCCCGCCCH-KLF4_SPEC_DB_200	117	127	-	18.1951	1.7e-07	0.0168	GGCCCCGCCCA
chr1:12180383-12180652	KLF4	TNFRSF1B	0	TNFRSF1B	VPS13D	TNFRSF8																	RGCCCCGCCCH-KLF4_SPEC_DB_200	188	198	+	17.439	6.35e-07	0.0272	GGCCCTGCCCC
chr1:1218039-1218376	Shared	SDF4	0	SDF4	TNFRSF4	SDF4	GCCCCGCCCMY-SHARED_DB_200	67	77	+	18.3857	2.63e-07	0.0173	GCCCCGCCCAC									RGCCCCGCCCH-KLF4_SPEC_DB_200	66	76	+	15.4756	3.66e-06	0.0548	CGCCCCGCCCA
chr1:1219341-1219690	Shared	SDF4	0	SDF4	TNFRSF4	TTLL10	GCCCCGCCCMY-SHARED_DB_200	61	71	+	17.4143	5.62e-07	0.0236	GCCCCACCCCC	GGGTGKGTG-KLF4_K409Q_SPEC_DB_200	280	288	+	16.1143	4.95e-06	0.159	GGGTGTGTG	RGCCCCGCCCH-KLF4_SPEC_DB_200	60	70	+	17.4634	5.42e-07	0.0261	GGCCCCACCCC
chr1:12229827-12230173	KLF4	VPS13D	0	VPS13D	VPS13D	TNFRSF1B																	RGCCCCGCCCH-KLF4_SPEC_DB_200	15	25	+	16.439	1.75e-06	0.0405	GGCCCTGCCCT
chr1:12230954-12231298	Shared	VPS13D	0	VPS13D	VPS13D	TNFRSF1B	GCCCCGCCCMY-SHARED_DB_200	142	152	-	16.3143	1.67e-06	0.0326	GCCCCTCCCCT	GGGTGKGTG-KLF4_K409Q_SPEC_DB_200	214	222	-	12.1	3.75e-05	0.246	GGGCGGGTG	RGCCCCGCCCH-KLF4_SPEC_DB_200	25	35	+	13.7561	1.25e-05	0.0971	GTCCCCGCCCC
chr1:1237118-1237460	KLF4	B3GALT6	2076	None	SDF4	B3GALT6	GCCCCGCCCMY-SHARED_DB_200	64	74	+	13.3714	1.57e-05	0.0879	GCCCCACCCTG	GGGTGKGTG-KLF4_K409Q_SPEC_DB_200	268	276	-	12.8429	2.69e-05	0.227	GGATGGGTG	RGCCCCGCCCH-KLF4_SPEC_DB_200	63	73	+	16.4634	1.64e-06	0.0405	GGCCCCACCCT
chr1:1237633-1237938	Shared	B3GALT6	2591	None	SDF4	B3GALT6	GCCCCGCCCMY-SHARED_DB_200	162	172	+	16.8571	1.12e-06	0.0294	GCCCCGCACCC									RGCCCCGCCCH-KLF4_SPEC_DB_200	210	220	-	13.439	1.54e-05	0.104	GGCTCTGCCCA
chr1:1243888-1244178	KLF4	C1QTNF12	0	C1QTNF12	SDF4	B3GALT6	GCCCCGCCCMY-SHARED_DB_200	24	34	+	13.2714	1.63e-05	0.0885	GCCCCAcccaa									RGCCCCGCCCH-KLF4_SPEC_DB_200	23	33	+	16.6098	1.3e-06	0.0405	GGCCCCAccca
chr1:1243888-1244178	KLF4	C1QTNF12	0	C1QTNF12	SDF4	B3GALT6	GCCCCGCCCMY-SHARED_DB_200	24	34	+	13.2714	1.63e-05	0.0885	GCCCCAcccaa									RGCCCCGCCCH-KLF4_SPEC_DB_200	138	148	+	15.9024	2.58e-06	0.0454	GGCCTCGCCCA
chr1:1246716-1246956	KLF4	C1QTNF12	0	C1QTNF12	SDF4	UBE2J2																	RGCCCCGCCCH-KLF4_SPEC_DB_200	61	71	-	16.7561	1.07e-06	0.0389	GGCCTCGCCCC
chr1:12506985-12507197	KLF4	VPS13D	0	VPS13D	AADACL4	DHRS3	GCCCCGCCCMY-SHARED_DB_200	138	148	-	18.6286	1.7e-07	0.0134	GCCCCGCCCCT	GGGTGKGTG-KLF4_K409Q_SPEC_DB_200	26	34	+	11.5286	5.61e-05	0.285	AGGTGTATG	RGCCCCGCCCH-KLF4_SPEC_DB_200	139	149	-	19.0488	7.65e-08	0.00949	GGCCCCGCCCC
chr1:12506985-12507197	KLF4	VPS13D	0	VPS13D	AADACL4	DHRS3	GCCCCGCCCMY-SHARED_DB_200	86	96	+	16.0714	2.4e-06	0.0392	GCCCCTCCCAC	GGGTGKGTG-KLF4_K409Q_SPEC_DB_200	26	34	+	11.5286	5.61e-05	0.285	AGGTGTATG	RGCCCCGCCCH-KLF4_SPEC_DB_200	139	149	-	19.0488	7.65e-08	0.00949	GGCCCCGCCCC
chr1:12511334-12511543	KLF4	VPS13D	0	VPS13D	AADACL4	VPS13D																	RGCCCCGCCCH-KLF4_SPEC_DB_200	119	129	+	17.439	6.35e-07	0.0272	GGCCCTGCCCC
chr1:12531433-12531782	KLF4	VPS13D	19385	None	AADACL4	VPS13D	GCCCCGCCCMY-SHARED_DB_200	261	271	+	13.3714	1.57e-05	0.0879	gacccacccct									RGCCCCGCCCH-KLF4_SPEC_DB_200	44	54	-	16.439	1.75e-06	0.0405	GGCCCTGCCCT
chr1:12549801-12550148	Shared	DHRS3	17761	None	AADACL4	DHRS3	GCCCCGCCCMY-SHARED_DB_200	130	140	+	19.4	7.65e-08	0.00955	GCCCCGCCCCC	GGGTGKGTG-KLF4_K409Q_SPEC_DB_200	208	216	+	11.7857	4.71e-05	0.264	GGGCGTGTG	RGCCCCGCCCH-KLF4_SPEC_DB_200	129	139	+	17.939	3.56e-07	0.0221	AGCCCCGCCCC
chr1:12595255-12595605	Shared	DHRS3	0	DHRS3	AADACL4	VPS13D	GCCCCGCCCMY-SHARED_DB_200	280	290	-	19.4	7.65e-08	0.00955	GCCCCGCCCCC									RGCCCCGCCCH-KLF4_SPEC_DB_200	286	296	-	15.6463	3.15e-06	0.0517	AGCCTCGCCCC
chr1:12595255-12595605	KLF4	DHRS3	0	DHRS3	AADACL4	VPS13D	GCCCCGCCCMY-SHARED_DB_200	280	290	-	19.4	7.65e-08	0.00955	GCCCCGCCCCC									RGCCCCGCCCH-KLF4_SPEC_DB_200	147	157	-	19.0488	7.65e-08	0.00949	GGCCCCGCCCC
chr1:12595255-12595605	Shared	DHRS3	0	DHRS3	AADACL4	VPS13D	GCCCCGCCCMY-SHARED_DB_200	280	290	-	19.4	7.65e-08	0.00955	GCCCCGCCCCC									RGCCCCGCCCH-KLF4_SPEC_DB_200	281	291	-	16.3293	2.05e-06	0.0405	CGCCCCGCCCC
chr1:12595255-12595605	Shared	DHRS3	0	DHRS3	AADACL4	VPS13D	GCCCCGCCCMY-SHARED_DB_200	280	290	-	19.4	7.65e-08	0.00955	GCCCCGCCCCC									RGCCCCGCCCH-KLF4_SPEC_DB_200	178	188	-	17.0854	7.49e-07	0.0303	AGCCCCGCCCA
chr1:12595255-12595605	Shared	DHRS3	0	DHRS3	AADACL4	VPS13D	GCCCCGCCCMY-SHARED_DB_200	146	156	-	17.0429	8.25e-07	0.0236	GCCCCGCCCCG									RGCCCCGCCCH-KLF4_SPEC_DB_200	286	296	-	15.6463	3.15e-06	0.0517	AGCCTCGCCCC
chr1:12595255-12595605	KLF4	DHRS3	0	DHRS3	AADACL4	VPS13D	GCCCCGCCCMY-SHARED_DB_200	146	156	-	17.0429	8.25e-07	0.0236	GCCCCGCCCCG									RGCCCCGCCCH-KLF4_SPEC_DB_200	147	157	-	19.0488	7.65e-08	0.00949	GGCCCCGCCCC
chr1:12595255-12595605	Shared	DHRS3	0	DHRS3	AADACL4	VPS13D	GCCCCGCCCMY-SHARED_DB_200	146	156	-	17.0429	8.25e-07	0.0236	GCCCCGCCCCG									RGCCCCGCCCH-KLF4_SPEC_DB_200	281	291	-	16.3293	2.05e-06	0.0405	CGCCCCGCCCC
chr1:12595255-12595605	Shared	DHRS3	0	DHRS3	AADACL4	VPS13D	GCCCCGCCCMY-SHARED_DB_200	146	156	-	17.0429	8.25e-07	0.0236	GCCCCGCCCCG									RGCCCCGCCCH-KLF4_SPEC_DB_200	178	188	-	17.0854	7.49e-07	0.0303	AGCCCCGCCCA
chr1:12595255-12595605	Shared	DHRS3	0	DHRS3	AADACL4	VPS13D	GCCCCGCCCMY-SHARED_DB_200	177	187	-	16.0286	2.5e-06	0.0397	GCCCCGCCCAG									RGCCCCGCCCH-KLF4_SPEC_DB_200	286	296	-	15.6463	3.15e-06	0.0517	AGCCTCGCCCC
chr1:12595255-12595605	KLF4	DHRS3	0	DHRS3	AADACL4	VPS13D	GCCCCGCCCMY-SHARED_DB_200	177	187	-	16.0286	2.5e-06	0.0397	GCCCCGCCCAG									RGCCCCGCCCH-KLF4_SPEC_DB_200	147	157	-	19.0488	7.65e-08	0.00949	GGCCCCGCCCC
chr1:12595255-12595605	Shared	DHRS3	0	DHRS3	AADACL4	VPS13D	GCCCCGCCCMY-SHARED_DB_200	177	187	-	16.0286	2.5e-06	0.0397	GCCCCGCCCAG									RGCCCCGCCCH-KLF4_SPEC_DB_200	281	291	-	16.3293	2.05e-06	0.0405	CGCCCCGCCCC
chr1:12595255-12595605	KLF4	DHRS3	0	DHRS3	AADACL4	VPS13D	GCCCCGCCCMY-SHARED_DB_200	177	187	-	16.0286	2.5e-06	0.0397	GCCCCGCCCAG									RGCCCCGCCCH-KLF4_SPEC_DB_200	178	188	-	17.0854	7.49e-07	0.0303	AGCCCCGCCCA
chr1:1273721-1274068	Shared	UBE2J2	0	UBE2J2	UBE2J2	ACAP3	GCCCCGCCCMY-SHARED_DB_200	267	277	-	19.4	7.65e-08	0.00955	GCCCCGCCCCC									RGCCCCGCCCH-KLF4_SPEC_DB_200	268	278	-	16.3293	2.05e-06	0.0405	CGCCCCGCCCC
chr1:12757892-12758235	KLF4	C1orf158	0	C1orf158	PRAMEF12	AADACL3																	RGCCCCGCCCH-KLF4_SPEC_DB_200	204	214	+	17.439	6.35e-07	0.0272	ggccctgcccc
chr1:1286513-1286798	Shared	SCNN1D	0	SCNN1D	SCNN1D	SCNN1D	GCCCCGCCCMY-SHARED_DB_200	53	63	-	16.0714	2.4e-06	0.0392	GCCCCTCCCAC	GGGTGKGTG-KLF4_K409Q_SPEC_DB_200	22	30	+	12.0286	3.93e-05	0.246	GGGTGGGCG	RGCCCCGCCCH-KLF4_SPEC_DB_200	25	35	-	14.7927	6.55e-06	0.0755	AGCCTCGCCCA
chr1:1293782-1294125	Shared	ACAP3	0	ACAP3	PUSL1	SCNN1D	GCCCCGCCCMY-SHARED_DB_200	189	199	-	17.0429	8.25e-07	0.0236	GCCCCGCCCCG									RGCCCCGCCCH-KLF4_SPEC_DB_200	190	200	-	16.3293	2.05e-06	0.0405	CGCCCCGCCCC
chr1:1293782-1294125	Shared	ACAP3	0	ACAP3	PUSL1	SCNN1D	GCCCCGCCCMY-SHARED_DB_200	189	199	-	17.0429	8.25e-07	0.0236	GCCCCGCCCCG									RGCCCCGCCCH-KLF4_SPEC_DB_200	180	190	-	16.3293	2.05e-06	0.0405	CGCCCCGCCCC
chr1:1293782-1294125	Shared	ACAP3	0	ACAP3	PUSL1	SCNN1D	GCCCCGCCCMY-SHARED_DB_200	189	199	-	17.0429	8.25e-07	0.0236	GCCCCGCCCCG									RGCCCCGCCCH-KLF4_SPEC_DB_200	280	290	-	15.3293	4.14e-06	0.0566	CGCCCCGCCCT
chr1:1293782-1294125	Shared	ACAP3	0	ACAP3	PUSL1	SCNN1D	GCCCCGCCCMY-SHARED_DB_200	189	199	-	17.0429	8.25e-07	0.0236	GCCCCGCCCCG									RGCCCCGCCCH-KLF4_SPEC_DB_200	213	223	-	17.6585	4.49e-07	0.0255	GGCCACGCCCC
chr1:1293782-1294125	KLF4	ACAP3	0	ACAP3	PUSL1	SCNN1D	GCCCCGCCCMY-SHARED_DB_200	189	199	-	17.0429	8.25e-07	0.0236	GCCCCGCCCCG									RGCCCCGCCCH-KLF4_SPEC_DB_200	5	15	+	18.1951	1.7e-07	0.0168	ggccccgccca
chr1:1293782-1294125	Shared	ACAP3	0	ACAP3	PUSL1	SCNN1D	GCCCCGCCCMY-SHARED_DB_200	189	199	-	17.0429	8.25e-07	0.0236	GCCCCGCCCCG									RGCCCCGCCCH-KLF4_SPEC_DB_200	185	195	-	16.3293	2.05e-06	0.0405	CGCCCCGCCCC
chr1:1293782-1294125	Shared	ACAP3	0	ACAP3	PUSL1	SCNN1D	GCCCCGCCCMY-SHARED_DB_200	189	199	-	17.0429	8.25e-07	0.0236	GCCCCGCCCCG									RGCCCCGCCCH-KLF4_SPEC_DB_200	242	252	-	13.5122	1.48e-05	0.102	GGCTACGCCCT
chr1:1293782-1294125	Shared	ACAP3	0	ACAP3	PUSL1	SCNN1D	GCCCCGCCCMY-SHARED_DB_200	179	189	-	17.0429	8.25e-07	0.0236	GCCCCGCCCCG									RGCCCCGCCCH-KLF4_SPEC_DB_200	190	200	-	16.3293	2.05e-06	0.0405	CGCCCCGCCCC
chr1:1293782-1294125	Shared	ACAP3	0	ACAP3	PUSL1	SCNN1D	GCCCCGCCCMY-SHARED_DB_200	179	189	-	17.0429	8.25e-07	0.0236	GCCCCGCCCCG									RGCCCCGCCCH-KLF4_SPEC_DB_200	180	190	-	16.3293	2.05e-06	0.0405	CGCCCCGCCCC
chr1:1293782-1294125	Shared	ACAP3	0	ACAP3	PUSL1	SCNN1D	GCCCCGCCCMY-SHARED_DB_200	179	189	-	17.0429	8.25e-07	0.0236	GCCCCGCCCCG									RGCCCCGCCCH-KLF4_SPEC_DB_200	280	290	-	15.3293	4.14e-06	0.0566	CGCCCCGCCCT
chr1:1293782-1294125	Shared	ACAP3	0	ACAP3	PUSL1	SCNN1D	GCCCCGCCCMY-SHARED_DB_200	179	189	-	17.0429	8.25e-07	0.0236	GCCCCGCCCCG									RGCCCCGCCCH-KLF4_SPEC_DB_200	213	223	-	17.6585	4.49e-07	0.0255	GGCCACGCCCC
chr1:1293782-1294125	KLF4	ACAP3	0	ACAP3	PUSL1	SCNN1D	GCCCCGCCCMY-SHARED_DB_200	179	189	-	17.0429	8.25e-07	0.0236	GCCCCGCCCCG									RGCCCCGCCCH-KLF4_SPEC_DB_200	5	15	+	18.1951	1.7e-07	0.0168	ggccccgccca
chr1:1293782-1294125	Shared	ACAP3	0	ACAP3	PUSL1	SCNN1D	GCCCCGCCCMY-SHARED_DB_200	179	189	-	17.0429	8.25e-07	0.0236	GCCCCGCCCCG									RGCCCCGCCCH-KLF4_SPEC_DB_200	185	195	-	16.3293	2.05e-06	0.0405	CGCCCCGCCCC
chr1:1293782-1294125	Shared	ACAP3	0	ACAP3	PUSL1	SCNN1D	GCCCCGCCCMY-SHARED_DB_200	179	189	-	17.0429	8.25e-07	0.0236	GCCCCGCCCCG									RGCCCCGCCCH-KLF4_SPEC_DB_200	242	252	-	13.5122	1.48e-05	0.102	GGCTACGCCCT
chr1:1293782-1294125	Shared	ACAP3	0	ACAP3	PUSL1	SCNN1D	GCCCCGCCCMY-SHARED_DB_200	6	16	+	16.0286	2.5e-06	0.0397	gccccgcccag									RGCCCCGCCCH-KLF4_SPEC_DB_200	190	200	-	16.3293	2.05e-06	0.0405	CGCCCCGCCCC
chr1:1293782-1294125	Shared	ACAP3	0	ACAP3	PUSL1	SCNN1D	GCCCCGCCCMY-SHARED_DB_200	6	16	+	16.0286	2.5e-06	0.0397	gccccgcccag									RGCCCCGCCCH-KLF4_SPEC_DB_200	180	190	-	16.3293	2.05e-06	0.0405	CGCCCCGCCCC
chr1:1293782-1294125	Shared	ACAP3	0	ACAP3	PUSL1	SCNN1D	GCCCCGCCCMY-SHARED_DB_200	6	16	+	16.0286	2.5e-06	0.0397	gccccgcccag									RGCCCCGCCCH-KLF4_SPEC_DB_200	280	290	-	15.3293	4.14e-06	0.0566	CGCCCCGCCCT
chr1:1293782-1294125	KLF4	ACAP3	0	ACAP3	PUSL1	SCNN1D	GCCCCGCCCMY-SHARED_DB_200	6	16	+	16.0286	2.5e-06	0.0397	gccccgcccag									RGCCCCGCCCH-KLF4_SPEC_DB_200	213	223	-	17.6585	4.49e-07	0.0255	GGCCACGCCCC
chr1:1293782-1294125	KLF4	ACAP3	0	ACAP3	PUSL1	SCNN1D	GCCCCGCCCMY-SHARED_DB_200	6	16	+	16.0286	2.5e-06	0.0397	gccccgcccag									RGCCCCGCCCH-KLF4_SPEC_DB_200	5	15	+	18.1951	1.7e-07	0.0168	ggccccgccca
chr1:1293782-1294125	Shared	ACAP3	0	ACAP3	PUSL1	SCNN1D	GCCCCGCCCMY-SHARED_DB_200	6	16	+	16.0286	2.5e-06	0.0397	gccccgcccag									RGCCCCGCCCH-KLF4_SPEC_DB_200	185	195	-	16.3293	2.05e-06	0.0405	CGCCCCGCCCC
chr1:1293782-1294125	Shared	ACAP3	0	ACAP3	PUSL1	SCNN1D	GCCCCGCCCMY-SHARED_DB_200	6	16	+	16.0286	2.5e-06	0.0397	gccccgcccag									RGCCCCGCCCH-KLF4_SPEC_DB_200	242	252	-	13.5122	1.48e-05	0.102	GGCTACGCCCT
chr1:1293782-1294125	Shared	ACAP3	0	ACAP3	PUSL1	SCNN1D	GCCCCGCCCMY-SHARED_DB_200	184	194	-	17.0429	8.25e-07	0.0236	GCCCCGCCCCG									RGCCCCGCCCH-KLF4_SPEC_DB_200	190	200	-	16.3293	2.05e-06	0.0405	CGCCCCGCCCC
chr1:1293782-1294125	Shared	ACAP3	0	ACAP3	PUSL1	SCNN1D	GCCCCGCCCMY-SHARED_DB_200	184	194	-	17.0429	8.25e-07	0.0236	GCCCCGCCCCG									RGCCCCGCCCH-KLF4_SPEC_DB_200	180	190	-	16.3293	2.05e-06	0.0405	CGCCCCGCCCC
chr1:1293782-1294125	Shared	ACAP3	0	ACAP3	PUSL1	SCNN1D	GCCCCGCCCMY-SHARED_DB_200	184	194	-	17.0429	8.25e-07	0.0236	GCCCCGCCCCG									RGCCCCGCCCH-KLF4_SPEC_DB_200	280	290	-	15.3293	4.14e-06	0.0566	CGCCCCGCCCT
chr1:1293782-1294125	Shared	ACAP3	0	ACAP3	PUSL1	SCNN1D	GCCCCGCCCMY-SHARED_DB_200	184	194	-	17.0429	8.25e-07	0.0236	GCCCCGCCCCG									RGCCCCGCCCH-KLF4_SPEC_DB_200	213	223	-	17.6585	4.49e-07	0.0255	GGCCACGCCCC
chr1:1293782-1294125	KLF4	ACAP3	0	ACAP3	PUSL1	SCNN1D	GCCCCGCCCMY-SHARED_DB_200	184	194	-	17.0429	8.25e-07	0.0236	GCCCCGCCCCG									RGCCCCGCCCH-KLF4_SPEC_DB_200	5	15	+	18.1951	1.7e-07	0.0168	ggccccgccca
chr1:1293782-1294125	Shared	ACAP3	0	ACAP3	PUSL1	SCNN1D	GCCCCGCCCMY-SHARED_DB_200	184	194	-	17.0429	8.25e-07	0.0236	GCCCCGCCCCG									RGCCCCGCCCH-KLF4_SPEC_DB_200	185	195	-	16.3293	2.05e-06	0.0405	CGCCCCGCCCC
chr1:1293782-1294125	Shared	ACAP3	0	ACAP3	PUSL1	SCNN1D	GCCCCGCCCMY-SHARED_DB_200	184	194	-	17.0429	8.25e-07	0.0236	GCCCCGCCCCG									RGCCCCGCCCH-KLF4_SPEC_DB_200	242	252	-	13.5122	1.48e-05	0.102	GGCTACGCCCT
chr1:1293782-1294125	Shared	ACAP3	0	ACAP3	PUSL1	SCNN1D	GCCCCGCCCMY-SHARED_DB_200	212	222	-	17.2429	6.56e-07	0.0236	GCCACGCCCCC									RGCCCCGCCCH-KLF4_SPEC_DB_200	190	200	-	16.3293	2.05e-06	0.0405	CGCCCCGCCCC
chr1:1293782-1294125	Shared	ACAP3	0	ACAP3	PUSL1	SCNN1D	GCCCCGCCCMY-SHARED_DB_200	212	222	-	17.2429	6.56e-07	0.0236	GCCACGCCCCC									RGCCCCGCCCH-KLF4_SPEC_DB_200	180	190	-	16.3293	2.05e-06	0.0405	CGCCCCGCCCC
chr1:1293782-1294125	Shared	ACAP3	0	ACAP3	PUSL1	SCNN1D	GCCCCGCCCMY-SHARED_DB_200	212	222	-	17.2429	6.56e-07	0.0236	GCCACGCCCCC									RGCCCCGCCCH-KLF4_SPEC_DB_200	280	290	-	15.3293	4.14e-06	0.0566	CGCCCCGCCCT
chr1:1293782-1294125	Shared	ACAP3	0	ACAP3	PUSL1	SCNN1D	GCCCCGCCCMY-SHARED_DB_200	212	222	-	17.2429	6.56e-07	0.0236	GCCACGCCCCC									RGCCCCGCCCH-KLF4_SPEC_DB_200	213	223	-	17.6585	4.49e-07	0.0255	GGCCACGCCCC
chr1:1293782-1294125	KLF4	ACAP3	0	ACAP3	PUSL1	SCNN1D	GCCCCGCCCMY-SHARED_DB_200	212	222	-	17.2429	6.56e-07	0.0236	GCCACGCCCCC									RGCCCCGCCCH-KLF4_SPEC_DB_200	5	15	+	18.1951	1.7e-07	0.0168	ggccccgccca
chr1:1293782-1294125	Shared	ACAP3	0	ACAP3	PUSL1	SCNN1D	GCCCCGCCCMY-SHARED_DB_200	212	222	-	17.2429	6.56e-07	0.0236	GCCACGCCCCC									RGCCCCGCCCH-KLF4_SPEC_DB_200	185	195	-	16.3293	2.05e-06	0.0405	CGCCCCGCCCC
chr1:1293782-1294125	Shared	ACAP3	0	ACAP3	PUSL1	SCNN1D	GCCCCGCCCMY-SHARED_DB_200	212	222	-	17.2429	6.56e-07	0.0236	GCCACGCCCCC									RGCCCCGCCCH-KLF4_SPEC_DB_200	242	252	-	13.5122	1.48e-05	0.102	GGCTACGCCCT
chr1:1293782-1294125	KLF4	ACAP3	0	ACAP3	PUSL1	SCNN1D	GCCCCGCCCMY-SHARED_DB_200	279	289	-	15.3571	3.89e-06	0.0508	GCCCCGCCCTG									RGCCCCGCCCH-KLF4_SPEC_DB_200	190	200	-	16.3293	2.05e-06	0.0405	CGCCCCGCCCC
chr1:1293782-1294125	KLF4	ACAP3	0	ACAP3	PUSL1	SCNN1D	GCCCCGCCCMY-SHARED_DB_200	279	289	-	15.3571	3.89e-06	0.0508	GCCCCGCCCTG									RGCCCCGCCCH-KLF4_SPEC_DB_200	180	190	-	16.3293	2.05e-06	0.0405	CGCCCCGCCCC
chr1:1293782-1294125	KLF4	ACAP3	0	ACAP3	PUSL1	SCNN1D	GCCCCGCCCMY-SHARED_DB_200	279	289	-	15.3571	3.89e-06	0.0508	GCCCCGCCCTG									RGCCCCGCCCH-KLF4_SPEC_DB_200	213	223	-	17.6585	4.49e-07	0.0255	GGCCACGCCCC
chr1:1293782-1294125	KLF4	ACAP3	0	ACAP3	PUSL1	SCNN1D	GCCCCGCCCMY-SHARED_DB_200	279	289	-	15.3571	3.89e-06	0.0508	GCCCCGCCCTG									RGCCCCGCCCH-KLF4_SPEC_DB_200	5	15	+	18.1951	1.7e-07	0.0168	ggccccgccca
chr1:1293782-1294125	KLF4	ACAP3	0	ACAP3	PUSL1	SCNN1D	GCCCCGCCCMY-SHARED_DB_200	279	289	-	15.3571	3.89e-06	0.0508	GCCCCGCCCTG									RGCCCCGCCCH-KLF4_SPEC_DB_200	185	195	-	16.3293	2.05e-06	0.0405	CGCCCCGCCCC
chr1:1293782-1294125	KLF4	ACAP3	0	ACAP3	PUSL1	SCNN1D	GCCCCGCCCMY-SHARED_DB_200	169	179	-	13.2	1.71e-05	0.0907	GACACGCCCCT									RGCCCCGCCCH-KLF4_SPEC_DB_200	190	200	-	16.3293	2.05e-06	0.0405	CGCCCCGCCCC
chr1:1293782-1294125	KLF4	ACAP3	0	ACAP3	PUSL1	SCNN1D	GCCCCGCCCMY-SHARED_DB_200	169	179	-	13.2	1.71e-05	0.0907	GACACGCCCCT									RGCCCCGCCCH-KLF4_SPEC_DB_200	180	190	-	16.3293	2.05e-06	0.0405	CGCCCCGCCCC
chr1:1293782-1294125	KLF4	ACAP3	0	ACAP3	PUSL1	SCNN1D	GCCCCGCCCMY-SHARED_DB_200	169	179	-	13.2	1.71e-05	0.0907	GACACGCCCCT									RGCCCCGCCCH-KLF4_SPEC_DB_200	213	223	-	17.6585	4.49e-07	0.0255	GGCCACGCCCC
chr1:1293782-1294125	KLF4	ACAP3	0	ACAP3	PUSL1	SCNN1D	GCCCCGCCCMY-SHARED_DB_200	169	179	-	13.2	1.71e-05	0.0907	GACACGCCCCT									RGCCCCGCCCH-KLF4_SPEC_DB_200	5	15	+	18.1951	1.7e-07	0.0168	ggccccgccca
chr1:1293782-1294125	KLF4	ACAP3	0	ACAP3	PUSL1	SCNN1D	GCCCCGCCCMY-SHARED_DB_200	169	179	-	13.2	1.71e-05	0.0907	GACACGCCCCT									RGCCCCGCCCH-KLF4_SPEC_DB_200	185	195	-	16.3293	2.05e-06	0.0405	CGCCCCGCCCC
chr1:1298963-1299312	Shared	ACAP3	0	ACAP3	PUSL1	SCNN1D	GCCCCGCCCMY-SHARED_DB_200	139	149	-	16.3143	1.67e-06	0.0326	GCCCCTCCCCT
chr1:1299707-1299974	KLF4	ACAP3	0	ACAP3	PUSL1	SCNN1D	GCCCCGCCCMY-SHARED_DB_200	35	45	-	15.6571	2.95e-06	0.0436	TCCCCGCCCCT	GGGTGKGTG-KLF4_K409Q_SPEC_DB_200	42	50	+	13.2	1.92e-05	0.216	gggagggTG	RGCCCCGCCCH-KLF4_SPEC_DB_200	241	251	+	16.3537	1.86e-06	0.0405	AGCCCCACCCC
chr1:1299707-1299974	Shared	ACAP3	0	ACAP3	PUSL1	SCNN1D	GCCCCGCCCMY-SHARED_DB_200	35	45	-	15.6571	2.95e-06	0.0436	TCCCCGCCCCT	GGGTGKGTG-KLF4_K409Q_SPEC_DB_200	42	50	+	13.2	1.92e-05	0.216	gggagggTG	RGCCCCGCCCH-KLF4_SPEC_DB_200	3	13	-	13.7439	1.3e-05	0.098	TGCCCTGCCCA
chr1:1299707-1299974	Shared	ACAP3	0	ACAP3	PUSL1	SCNN1D	GCCCCGCCCMY-SHARED_DB_200	35	45	-	15.6571	2.95e-06	0.0436	TCCCCGCCCCT	GGGTGKGTG-KLF4_K409Q_SPEC_DB_200	42	50	+	13.2	1.92e-05	0.216	gggagggTG	RGCCCCGCCCH-KLF4_SPEC_DB_200	236	246	+	13.6585	1.34e-05	0.0984	GGCCCAGCCCC
chr1:1299707-1299974	Shared	ACAP3	0	ACAP3	PUSL1	SCNN1D	GCCCCGCCCMY-SHARED_DB_200	242	252	+	16.6429	1.24e-06	0.0303	GCCCCACCCCT	GGGTGKGTG-KLF4_K409Q_SPEC_DB_200	42	50	+	13.2	1.92e-05	0.216	gggagggTG	RGCCCCGCCCH-KLF4_SPEC_DB_200	241	251	+	16.3537	1.86e-06	0.0405	AGCCCCACCCC
chr1:1299707-1299974	Shared	ACAP3	0	ACAP3	PUSL1	SCNN1D	GCCCCGCCCMY-SHARED_DB_200	242	252	+	16.6429	1.24e-06	0.0303	GCCCCACCCCT	GGGTGKGTG-KLF4_K409Q_SPEC_DB_200	42	50	+	13.2	1.92e-05	0.216	gggagggTG	RGCCCCGCCCH-KLF4_SPEC_DB_200	3	13	-	13.7439	1.3e-05	0.098	TGCCCTGCCCA
chr1:1299707-1299974	Shared	ACAP3	0	ACAP3	PUSL1	SCNN1D	GCCCCGCCCMY-SHARED_DB_200	242	252	+	16.6429	1.24e-06	0.0303	GCCCCACCCCT	GGGTGKGTG-KLF4_K409Q_SPEC_DB_200	42	50	+	13.2	1.92e-05	0.216	gggagggTG	RGCCCCGCCCH-KLF4_SPEC_DB_200	236	246	+	13.6585	1.34e-05	0.0984	GGCCCAGCCCC
chr1:1302911-1303068	Shared	ACAP3	0	ACAP3	PUSL1	INTS11	GCCCCGCCCMY-SHARED_DB_200	122	132	+	15.5571	3.2e-06	0.0463	GCCACGCCCTC									RGCCCCGCCCH-KLF4_SPEC_DB_200	121	131	+	15.5488	3.29e-06	0.0536	AGCCACGCCCT
chr1:1303319-1303514	KLF4	ACAP3	0	ACAP3	ACAP3	INTS11	GCCCCGCCCMY-SHARED_DB_200	155	165	-	15.7286	2.84e-06	0.043	GCCCCACCCTC	GGGTGKGTG-KLF4_K409Q_SPEC_DB_200	153	161	+	13.2	1.92e-05	0.216	GGGAGGGTG	RGCCCCGCCCH-KLF4_SPEC_DB_200	156	166	-	16.4634	1.64e-06	0.0405	GGCCCCACCCT
chr1:1305049-1305236	Shared	ACAP3	0	ACAP3	ACAP3	INTS11	GCCCCGCCCMY-SHARED_DB_200	45	55	-	17.0857	7.49e-07	0.0236	GCCCCTCCCCC	GGGTGKGTG-KLF4_K409Q_SPEC_DB_200	140	148	-	12.0143	4.15e-05	0.246	GGGTGGCTG	RGCCCCGCCCH-KLF4_SPEC_DB_200	69	79	-	12.8415	2.18e-05	0.123	GGACACGCCCC
chr1:1305609-1305958	Shared	ACAP3	0	ACAP3	ACAP3	INTS11	GCCCCGCCCMY-SHARED_DB_200	160	170	-	16.3143	1.67e-06	0.0326	GCCCCTCCCCT	GGGTGKGTG-KLF4_K409Q_SPEC_DB_200	334	342	-	12.0286	3.93e-05	0.246	GGGTGGGCG	RGCCCCGCCCH-KLF4_SPEC_DB_200	106	116	-	13.061	1.98e-05	0.119	AGCCTCACCCT
chr1:1305609-1305958	Shared	ACAP3	0	ACAP3	ACAP3	INTS11	GCCCCGCCCMY-SHARED_DB_200	160	170	-	16.3143	1.67e-06	0.0326	GCCCCTCCCCT	GGGTGKGTG-KLF4_K409Q_SPEC_DB_200	334	342	-	12.0286	3.93e-05	0.246	GGGTGGGCG	RGCCCCGCCCH-KLF4_SPEC_DB_200	150	160	+	15.5	3.43e-06	0.0539	AGCCCCACCCA
chr1:1307578-1307751	Shared	ACAP3	0	ACAP3	PUSL1	INTS11	GCCCCGCCCMY-SHARED_DB_200	34	44	-	17.0429	8.25e-07	0.0236	GCCCCGCCCCG	GGGTGKGTG-KLF4_K409Q_SPEC_DB_200	161	169	-	12.0286	3.93e-05	0.246	GGGTGGGCG	RGCCCCGCCCH-KLF4_SPEC_DB_200	25	35	-	13.3293	1.63e-05	0.108	CGCCATGCCCC
chr1:1307578-1307751	KLF4	ACAP3	0	ACAP3	PUSL1	INTS11	GCCCCGCCCMY-SHARED_DB_200	34	44	-	17.0429	8.25e-07	0.0236	GCCCCGCCCCG	GGGTGKGTG-KLF4_K409Q_SPEC_DB_200	161	169	-	12.0286	3.93e-05	0.246	GGGTGGGCG	RGCCCCGCCCH-KLF4_SPEC_DB_200	35	45	-	19.0488	7.65e-08	0.00949	GGCCCCGCCCC
chr1:1307578-1307751	KLF4	ACAP3	0	ACAP3	PUSL1	INTS11	GCCCCGCCCMY-SHARED_DB_200	73	83	+	14.7286	6.2e-06	0.0658	gcccctccccg	GGGTGKGTG-KLF4_K409Q_SPEC_DB_200	161	169	-	12.0286	3.93e-05	0.246	GGGTGGGCG	RGCCCCGCCCH-KLF4_SPEC_DB_200	35	45	-	19.0488	7.65e-08	0.00949	GGCCCCGCCCC
chr1:1307899-1308224	Shared	ACAP3	0	ACAP3	PUSL1	INTS11	GCCCCGCCCMY-SHARED_DB_200	48	58	+	17.0429	8.25e-07	0.0236	GCCCCGCCCCG									RGCCCCGCCCH-KLF4_SPEC_DB_200	231	241	-	15.7195	2.9e-06	0.0485	GGCCCCGCCTC
chr1:1307899-1308224	Shared	ACAP3	0	ACAP3	PUSL1	INTS11	GCCCCGCCCMY-SHARED_DB_200	48	58	+	17.0429	8.25e-07	0.0236	GCCCCGCCCCG									RGCCCCGCCCH-KLF4_SPEC_DB_200	47	57	+	16.3293	2.05e-06	0.0405	CGCCCCGCCCC
chr1:1308340-1308689	KLF4	PUSL1	0	PUSL1	PUSL1	INTS11	GCCCCGCCCMY-SHARED_DB_200	134	144	+	14.8429	5.74e-06	0.0633	GCCCCGCCTCC									RGCCCCGCCCH-KLF4_SPEC_DB_200	133	143	+	15.7195	2.9e-06	0.0485	GGCCCCGCCTC
chr1:1309561-1309796	KLF4	PUSL1	0	PUSL1	ACAP3	INTS11	GCCCCGCCCMY-SHARED_DB_200	84	94	+	15.7286	2.84e-06	0.043	GCCCCACCCTC									RGCCCCGCCCH-KLF4_SPEC_DB_200	83	93	+	16.4634	1.64e-06	0.0405	GGCCCCACCCT
chr1:1309811-1310038	KLF4	PUSL1	0	PUSL1	ACAP3	INTS11																	RGCCCCGCCCH-KLF4_SPEC_DB_200	64	74	+	16.439	1.75e-06	0.0405	GGCCCTGCCCT
chr1:1310553-1310766	Shared	PUSL1	0	PUSL1	ACAP3	INTS11	GCCCCGCCCMY-SHARED_DB_200	163	173	-	17.4143	5.62e-07	0.0236	GCCCCACCCCC									RGCCCCGCCCH-KLF4_SPEC_DB_200	164	174	-	16.3537	1.86e-06	0.0405	AGCCCCACCCC
chr1:1315564-1315914	Shared	INTS11	0	INTS11	ACAP3	INTS11	GCCCCGCCCMY-SHARED_DB_200	201	211	-	16.4286	1.44e-06	0.0317	TCCCCGCCCCC									RGCCCCGCCCH-KLF4_SPEC_DB_200	278	288	-	13	2.07e-05	0.119	CGCCCCGCCTC
chr1:1315564-1315914	Shared	INTS11	0	INTS11	ACAP3	INTS11	GCCCCGCCCMY-SHARED_DB_200	98	108	-	15.6571	2.95e-06	0.0436	TCCCCGCCCCT									RGCCCCGCCCH-KLF4_SPEC_DB_200	278	288	-	13	2.07e-05	0.119	CGCCCCGCCTC
chr1:1324512-1324861	Shared	CPTP	0	INTS11,CPTP	CPTP	DVL1	GCCCCGCCCMY-SHARED_DB_200	278	288	-	15.4143	3.57e-06	0.0494	TCCCCGCCCAC	GGGTGKGTG-KLF4_K409Q_SPEC_DB_200	62	70	-	12.6429	2.96e-05	0.233	GGGTGAGTG	RGCCCCGCCCH-KLF4_SPEC_DB_200	267	277	-	15.3293	4.14e-06	0.0566	CGCCCCGCCCT
chr1:1324512-1324861	Shared	CPTP	0	INTS11,CPTP	CPTP	DVL1	GCCCCGCCCMY-SHARED_DB_200	278	288	-	15.4143	3.57e-06	0.0494	TCCCCGCCCAC	GGGTGKGTG-KLF4_K409Q_SPEC_DB_200	62	70	-	12.6429	2.96e-05	0.233	GGGTGAGTG	RGCCCCGCCCH-KLF4_SPEC_DB_200	279	289	-	12.9024	2.15e-05	0.122	GTCCCCGCCCA
chr1:1324512-1324861	Shared	CPTP	0	INTS11,CPTP	CPTP	DVL1	GCCCCGCCCMY-SHARED_DB_200	278	288	-	15.4143	3.57e-06	0.0494	TCCCCGCCCAC	GGGTGKGTG-KLF4_K409Q_SPEC_DB_200	62	70	-	12.6429	2.96e-05	0.233	GGGTGAGTG	RGCCCCGCCCH-KLF4_SPEC_DB_200	256	266	-	15.3293	4.14e-06	0.0566	CGCCCCGCCCT
chr1:1324512-1324861	Shared	CPTP	0	INTS11,CPTP	CPTP	DVL1	GCCCCGCCCMY-SHARED_DB_200	255	265	-	17.7143	3.56e-07	0.0202	GCCCCGCCCTC	GGGTGKGTG-KLF4_K409Q_SPEC_DB_200	62	70	-	12.6429	2.96e-05	0.233	GGGTGAGTG	RGCCCCGCCCH-KLF4_SPEC_DB_200	267	277	-	15.3293	4.14e-06	0.0566	CGCCCCGCCCT
chr1:1324512-1324861	Shared	CPTP	0	INTS11,CPTP	CPTP	DVL1	GCCCCGCCCMY-SHARED_DB_200	255	265	-	17.7143	3.56e-07	0.0202	GCCCCGCCCTC	GGGTGKGTG-KLF4_K409Q_SPEC_DB_200	62	70	-	12.6429	2.96e-05	0.233	GGGTGAGTG	RGCCCCGCCCH-KLF4_SPEC_DB_200	279	289	-	12.9024	2.15e-05	0.122	GTCCCCGCCCA
chr1:1324512-1324861	Shared	CPTP	0	INTS11,CPTP	CPTP	DVL1	GCCCCGCCCMY-SHARED_DB_200	255	265	-	17.7143	3.56e-07	0.0202	GCCCCGCCCTC	GGGTGKGTG-KLF4_K409Q_SPEC_DB_200	62	70	-	12.6429	2.96e-05	0.233	GGGTGAGTG	RGCCCCGCCCH-KLF4_SPEC_DB_200	256	266	-	15.3293	4.14e-06	0.0566	CGCCCCGCCCT
chr1:1324512-1324861	Shared	CPTP	0	INTS11,CPTP	CPTP	DVL1	GCCCCGCCCMY-SHARED_DB_200	266	276	-	17.7143	3.56e-07	0.0202	GCCCCGCCCTC	GGGTGKGTG-KLF4_K409Q_SPEC_DB_200	62	70	-	12.6429	2.96e-05	0.233	GGGTGAGTG	RGCCCCGCCCH-KLF4_SPEC_DB_200	267	277	-	15.3293	4.14e-06	0.0566	CGCCCCGCCCT
chr1:1324512-1324861	Shared	CPTP	0	INTS11,CPTP	CPTP	DVL1	GCCCCGCCCMY-SHARED_DB_200	266	276	-	17.7143	3.56e-07	0.0202	GCCCCGCCCTC	GGGTGKGTG-KLF4_K409Q_SPEC_DB_200	62	70	-	12.6429	2.96e-05	0.233	GGGTGAGTG	RGCCCCGCCCH-KLF4_SPEC_DB_200	279	289	-	12.9024	2.15e-05	0.122	GTCCCCGCCCA
chr1:1324512-1324861	Shared	CPTP	0	INTS11,CPTP	CPTP	DVL1	GCCCCGCCCMY-SHARED_DB_200	266	276	-	17.7143	3.56e-07	0.0202	GCCCCGCCCTC	GGGTGKGTG-KLF4_K409Q_SPEC_DB_200	62	70	-	12.6429	2.96e-05	0.233	GGGTGAGTG	RGCCCCGCCCH-KLF4_SPEC_DB_200	256	266	-	15.3293	4.14e-06	0.0566	CGCCCCGCCCT
chr1:1334932-1335279	Shared	DVL1	0	TAS1R3,DVL1	INTS11	DVL1	GCCCCGCCCMY-SHARED_DB_200	111	121	-	16.3	1.76e-06	0.0331	ACCCCGCCCCC
chr1:1337775-1338055	Shared	DVL1	0	DVL1	INTS11	TAS1R3	GCCCCGCCCMY-SHARED_DB_200	126	136	-	16.9571	9.18e-07	0.0251	GCTCCGCCCCC									RGCCCCGCCCH-KLF4_SPEC_DB_200	127	137	-	13.061	1.98e-05	0.119	TGCTCCGCCCC
chr1:1337775-1338055	Shared	DVL1	0	DVL1	INTS11	TAS1R3	GCCCCGCCCMY-SHARED_DB_200	126	136	-	16.9571	9.18e-07	0.0251	GCTCCGCCCCC									RGCCCCGCCCH-KLF4_SPEC_DB_200	160	170	-	15.9024	2.58e-06	0.0454	GGCTCCGCCCC
chr1:1337775-1338055	Shared	DVL1	0	DVL1	INTS11	TAS1R3	GCCCCGCCCMY-SHARED_DB_200	126	136	-	16.9571	9.18e-07	0.0251	GCTCCGCCCCC									RGCCCCGCCCH-KLF4_SPEC_DB_200	148	158	-	14.7927	6.55e-06	0.0755	AGCTCCGCCCC
chr1:1337775-1338055	Shared	DVL1	0	DVL1	INTS11	TAS1R3	GCCCCGCCCMY-SHARED_DB_200	126	136	-	16.9571	9.18e-07	0.0251	GCTCCGCCCCC									RGCCCCGCCCH-KLF4_SPEC_DB_200	82	92	-	13.2073	1.8e-05	0.114	AGCTCCACCCC
chr1:1337775-1338055	Shared	DVL1	0	DVL1	INTS11	TAS1R3	GCCCCGCCCMY-SHARED_DB_200	159	169	-	16.9571	9.18e-07	0.0251	GCTCCGCCCCC									RGCCCCGCCCH-KLF4_SPEC_DB_200	127	137	-	13.061	1.98e-05	0.119	TGCTCCGCCCC
chr1:1337775-1338055	Shared	DVL1	0	DVL1	INTS11	TAS1R3	GCCCCGCCCMY-SHARED_DB_200	159	169	-	16.9571	9.18e-07	0.0251	GCTCCGCCCCC									RGCCCCGCCCH-KLF4_SPEC_DB_200	160	170	-	15.9024	2.58e-06	0.0454	GGCTCCGCCCC
chr1:1337775-1338055	Shared	DVL1	0	DVL1	INTS11	TAS1R3	GCCCCGCCCMY-SHARED_DB_200	159	169	-	16.9571	9.18e-07	0.0251	GCTCCGCCCCC									RGCCCCGCCCH-KLF4_SPEC_DB_200	148	158	-	14.7927	6.55e-06	0.0755	AGCTCCGCCCC
chr1:1337775-1338055	Shared	DVL1	0	DVL1	INTS11	TAS1R3	GCCCCGCCCMY-SHARED_DB_200	159	169	-	16.9571	9.18e-07	0.0251	GCTCCGCCCCC									RGCCCCGCCCH-KLF4_SPEC_DB_200	82	92	-	13.2073	1.8e-05	0.114	AGCTCCACCCC
chr1:1337775-1338055	KLF4	DVL1	0	DVL1	INTS11	TAS1R3	GCCCCGCCCMY-SHARED_DB_200	60	70	-	12.9143	2.15e-05	0.102	GCTCCGCCCTG									RGCCCCGCCCH-KLF4_SPEC_DB_200	160	170	-	15.9024	2.58e-06	0.0454	GGCTCCGCCCC
chr1:1337775-1338055	KLF4	DVL1	0	DVL1	INTS11	TAS1R3	GCCCCGCCCMY-SHARED_DB_200	93	103	-	14.9714	5.19e-06	0.0618	GCTCCACCCCC									RGCCCCGCCCH-KLF4_SPEC_DB_200	160	170	-	15.9024	2.58e-06	0.0454	GGCTCCGCCCC
chr1:1337775-1338055	KLF4	DVL1	0	DVL1	INTS11	TAS1R3	GCCCCGCCCMY-SHARED_DB_200	147	157	-	13.8286	1.22e-05	0.0804	GCTCCGCCCCA									RGCCCCGCCCH-KLF4_SPEC_DB_200	160	170	-	15.9024	2.58e-06	0.0454	GGCTCCGCCCC
chr1:13443583-13443929	Shared	PRAMEF20	22254	None	PRAMEF19	PRAMEF20	GCCCCGCCCMY-SHARED_DB_200	299	309	-	15.7286	2.84e-06	0.043	GCCCCACCCTC									RGCCCCGCCCH-KLF4_SPEC_DB_200	300	310	-	15.3537	3.91e-06	0.0562	AGCCCCACCCT
chr1:1344770-1345120	KLF4	DVL1	0	DVL1	DVL1	MXRA8																	RGCCCCGCCCH-KLF4_SPEC_DB_200	327	337	+	17.439	6.35e-07	0.0272	GGCCCTGCCCC
chr1:1345937-1346285	Shared	DVL1	0	DVL1	DVL1	MXRA8	GCCCCGCCCMY-SHARED_DB_200	32	42	+	17.0857	7.49e-07	0.0236	GCCCCTCCCCC
chr1:1349335-1349671	KLF4	DVL1	0	DVL1	DVL1	MXRA8	GCCCCGCCCMY-SHARED_DB_200	189	199	+	19.4	7.65e-08	0.00955	gccccgccccc									RGCCCCGCCCH-KLF4_SPEC_DB_200	188	198	+	19.0488	7.65e-08	0.00949	ggccccgcccc
chr1:1349335-1349671	Shared	DVL1	0	DVL1	DVL1	MXRA8	GCCCCGCCCMY-SHARED_DB_200	189	199	+	19.4	7.65e-08	0.00955	gccccgccccc									RGCCCCGCCCH-KLF4_SPEC_DB_200	132	142	-	16.3293	2.05e-06	0.0405	CGCCCCGCCCC
chr1:1349335-1349671	Shared	DVL1	0	DVL1	DVL1	MXRA8	GCCCCGCCCMY-SHARED_DB_200	189	199	+	19.4	7.65e-08	0.00955	gccccgccccc									RGCCCCGCCCH-KLF4_SPEC_DB_200	177	187	+	16.3293	2.05e-06	0.0405	cgccccgcccc
chr1:1349335-1349671	Shared	DVL1	0	DVL1	DVL1	MXRA8	GCCCCGCCCMY-SHARED_DB_200	189	199	+	19.4	7.65e-08	0.00955	gccccgccccc									RGCCCCGCCCH-KLF4_SPEC_DB_200	172	182	+	16.3293	2.05e-06	0.0405	cgccccgcccc
chr1:1349335-1349671	KLF4	DVL1	0	DVL1	DVL1	MXRA8	GCCCCGCCCMY-SHARED_DB_200	131	141	-	19.4	7.65e-08	0.00955	GCCCCGCCCCC									RGCCCCGCCCH-KLF4_SPEC_DB_200	188	198	+	19.0488	7.65e-08	0.00949	ggccccgcccc
chr1:1349335-1349671	Shared	DVL1	0	DVL1	DVL1	MXRA8	GCCCCGCCCMY-SHARED_DB_200	131	141	-	19.4	7.65e-08	0.00955	GCCCCGCCCCC									RGCCCCGCCCH-KLF4_SPEC_DB_200	132	142	-	16.3293	2.05e-06	0.0405	CGCCCCGCCCC
chr1:1349335-1349671	Shared	DVL1	0	DVL1	DVL1	MXRA8	GCCCCGCCCMY-SHARED_DB_200	131	141	-	19.4	7.65e-08	0.00955	GCCCCGCCCCC									RGCCCCGCCCH-KLF4_SPEC_DB_200	177	187	+	16.3293	2.05e-06	0.0405	cgccccgcccc
chr1:1349335-1349671	Shared	DVL1	0	DVL1	DVL1	MXRA8	GCCCCGCCCMY-SHARED_DB_200	131	141	-	19.4	7.65e-08	0.00955	GCCCCGCCCCC									RGCCCCGCCCH-KLF4_SPEC_DB_200	172	182	+	16.3293	2.05e-06	0.0405	cgccccgcccc
chr1:1349335-1349671	KLF4	DVL1	0	DVL1	DVL1	MXRA8	GCCCCGCCCMY-SHARED_DB_200	173	183	+	17.0429	8.25e-07	0.0236	gccccgccccg									RGCCCCGCCCH-KLF4_SPEC_DB_200	188	198	+	19.0488	7.65e-08	0.00949	ggccccgcccc
chr1:1349335-1349671	Shared	DVL1	0	DVL1	DVL1	MXRA8	GCCCCGCCCMY-SHARED_DB_200	173	183	+	17.0429	8.25e-07	0.0236	gccccgccccg									RGCCCCGCCCH-KLF4_SPEC_DB_200	132	142	-	16.3293	2.05e-06	0.0405	CGCCCCGCCCC
chr1:1349335-1349671	Shared	DVL1	0	DVL1	DVL1	MXRA8	GCCCCGCCCMY-SHARED_DB_200	173	183	+	17.0429	8.25e-07	0.0236	gccccgccccg									RGCCCCGCCCH-KLF4_SPEC_DB_200	177	187	+	16.3293	2.05e-06	0.0405	cgccccgcccc
chr1:1349335-1349671	Shared	DVL1	0	DVL1	DVL1	MXRA8	GCCCCGCCCMY-SHARED_DB_200	173	183	+	17.0429	8.25e-07	0.0236	gccccgccccg									RGCCCCGCCCH-KLF4_SPEC_DB_200	172	182	+	16.3293	2.05e-06	0.0405	cgccccgcccc
chr1:1349335-1349671	KLF4	DVL1	0	DVL1	DVL1	MXRA8	GCCCCGCCCMY-SHARED_DB_200	178	188	+	17.0429	8.25e-07	0.0236	gccccgccccg									RGCCCCGCCCH-KLF4_SPEC_DB_200	188	198	+	19.0488	7.65e-08	0.00949	ggccccgcccc
chr1:1349335-1349671	Shared	DVL1	0	DVL1	DVL1	MXRA8	GCCCCGCCCMY-SHARED_DB_200	178	188	+	17.0429	8.25e-07	0.0236	gccccgccccg									RGCCCCGCCCH-KLF4_SPEC_DB_200	132	142	-	16.3293	2.05e-06	0.0405	CGCCCCGCCCC
chr1:1349335-1349671	Shared	DVL1	0	DVL1	DVL1	MXRA8	GCCCCGCCCMY-SHARED_DB_200	178	188	+	17.0429	8.25e-07	0.0236	gccccgccccg									RGCCCCGCCCH-KLF4_SPEC_DB_200	177	187	+	16.3293	2.05e-06	0.0405	cgccccgcccc
chr1:1349335-1349671	Shared	DVL1	0	DVL1	DVL1	MXRA8	GCCCCGCCCMY-SHARED_DB_200	178	188	+	17.0429	8.25e-07	0.0236	gccccgccccg									RGCCCCGCCCH-KLF4_SPEC_DB_200	172	182	+	16.3293	2.05e-06	0.0405	cgccccgcccc
chr1:13510546-13510728	Shared	LRRC38	0	LRRC38	PDPN	PRAMEF20	GCCCCGCCCMY-SHARED_DB_200	120	130	-	16.4286	1.44e-06	0.0317	TCCCCGCCCCC
chr1:13513865-13514214	KLF4	LRRC38	0	LRRC38	PDPN	PRAMEF20	GCCCCGCCCMY-SHARED_DB_200	63	73	+	13.3714	1.57e-05	0.0879	GCCCCACCCTG									RGCCCCGCCCH-KLF4_SPEC_DB_200	62	72	+	16.4634	1.64e-06	0.0405	GGCCCCACCCT
chr1:1355766-1356048	Shared	MXRA8	0	MXRA8	DVL1	AURKAIP1	GCCCCGCCCMY-SHARED_DB_200	189	199	-	17.0857	7.49e-07	0.0236	GCCCCTCCCCC	GGGTGKGTG-KLF4_K409Q_SPEC_DB_200	221	229	+	13.2	1.92e-05	0.216	GGGAGGGTG	RGCCCCGCCCH-KLF4_SPEC_DB_200	141	151	-	14.622	7.32e-06	0.0761	TGCCCCACCCC
chr1:1355766-1356048	Shared	MXRA8	0	MXRA8	DVL1	AURKAIP1	GCCCCGCCCMY-SHARED_DB_200	189	199	-	17.0857	7.49e-07	0.0236	GCCCCTCCCCC	GGGTGKGTG-KLF4_K409Q_SPEC_DB_200	221	229	+	13.2	1.92e-05	0.216	GGGAGGGTG	RGCCCCGCCCH-KLF4_SPEC_DB_200	60	70	-	17.439	6.35e-07	0.0272	GGCCCTGCCCC
chr1:1355766-1356048	KLF4	MXRA8	0	MXRA8	DVL1	AURKAIP1	GCCCCGCCCMY-SHARED_DB_200	140	150	-	14.2857	8.56e-06	0.0725	GCCCCACCCCA	GGGTGKGTG-KLF4_K409Q_SPEC_DB_200	221	229	+	13.2	1.92e-05	0.216	GGGAGGGTG	RGCCCCGCCCH-KLF4_SPEC_DB_200	60	70	-	17.439	6.35e-07	0.0272	GGCCCTGCCCC
chr1:1355766-1356048	Shared	MXRA8	0	MXRA8	DVL1	AURKAIP1	GCCCCGCCCMY-SHARED_DB_200	54	64	-	17.0857	7.49e-07	0.0236	GCCCCTCCCCC	GGGTGKGTG-KLF4_K409Q_SPEC_DB_200	221	229	+	13.2	1.92e-05	0.216	GGGAGGGTG	RGCCCCGCCCH-KLF4_SPEC_DB_200	141	151	-	14.622	7.32e-06	0.0761	TGCCCCACCCC
chr1:1355766-1356048	Shared	MXRA8	0	MXRA8	DVL1	AURKAIP1	GCCCCGCCCMY-SHARED_DB_200	54	64	-	17.0857	7.49e-07	0.0236	GCCCCTCCCCC	GGGTGKGTG-KLF4_K409Q_SPEC_DB_200	221	229	+	13.2	1.92e-05	0.216	GGGAGGGTG	RGCCCCGCCCH-KLF4_SPEC_DB_200	60	70	-	17.439	6.35e-07	0.0272	GGCCCTGCCCC
chr1:1355766-1356048	Shared	MXRA8	0	MXRA8	DVL1	AURKAIP1	GCCCCGCCCMY-SHARED_DB_200	237	247	-	17.0857	7.49e-07	0.0236	GCCCCTCCCCC	GGGTGKGTG-KLF4_K409Q_SPEC_DB_200	221	229	+	13.2	1.92e-05	0.216	GGGAGGGTG	RGCCCCGCCCH-KLF4_SPEC_DB_200	141	151	-	14.622	7.32e-06	0.0761	TGCCCCACCCC
chr1:1355766-1356048	Shared	MXRA8	0	MXRA8	DVL1	AURKAIP1	GCCCCGCCCMY-SHARED_DB_200	237	247	-	17.0857	7.49e-07	0.0236	GCCCCTCCCCC	GGGTGKGTG-KLF4_K409Q_SPEC_DB_200	221	229	+	13.2	1.92e-05	0.216	GGGAGGGTG	RGCCCCGCCCH-KLF4_SPEC_DB_200	60	70	-	17.439	6.35e-07	0.0272	GGCCCTGCCCC
chr1:1371905-1372059	KLF4	AURKAIP1	1670	None	MXRA8	AURKAIP1																	RGCCCCGCCCH-KLF4_SPEC_DB_200	132	142	-	17.439	6.35e-07	0.0272	GGCCCTGCCCC
chr1:1372062-1372397	KLF4	AURKAIP1	1332	None	MXRA8	AURKAIP1																	RGCCCCGCCCH-KLF4_SPEC_DB_200	38	48	+	16.3293	2.05e-06	0.0405	AGCCCTGCCCC
chr1:1374354-1374642	KLF4	AURKAIP1	0	AURKAIP1	MXRA8	CCNL2																	RGCCCCGCCCH-KLF4_SPEC_DB_200	269	279	+	17.439	6.35e-07	0.0272	GGCCCTGCCCC
chr1:13749142-13749491	Shared	PRDM2	0	PRDM2	PRDM2	PDPN	GCCCCGCCCMY-SHARED_DB_200	155	165	+	19.4	7.65e-08	0.00955	gccccgccccc									RGCCCCGCCCH-KLF4_SPEC_DB_200	154	164	+	16.3293	2.05e-06	0.0405	cgccccgcccc
chr1:13749578-13749870	KLF4	PRDM2	0	PRDM2	PRDM2	PRDM2																	RGCCCCGCCCH-KLF4_SPEC_DB_200	61	71	+	17.439	6.35e-07	0.0272	GGCCCTGCCCC
chr1:13782323-13782671	KLF4	PRDM2	0	PRDM2	KAZN	PRDM2	GCCCCGCCCMY-SHARED_DB_200	91	101	+	13.2714	1.63e-05	0.0885	GCCCCACCCAA									RGCCCCGCCCH-KLF4_SPEC_DB_200	90	100	+	16.6098	1.3e-06	0.0405	GGCCCCACCCA
chr1:13801631-13801958	KLF4	PRDM2	0	PRDM2	KAZN	PRDM2	GCCCCGCCCMY-SHARED_DB_200	316	326	-	13.3714	1.57e-05	0.0879	GCCCCACCCTG	GGGTGKGTG-KLF4_K409Q_SPEC_DB_200	251	259	+	11.7	5.2e-05	0.276	GGGTGTCTG	RGCCCCGCCCH-KLF4_SPEC_DB_200	317	327	-	16.4634	1.64e-06	0.0405	GGCCCCACCCT
chr1:13893403-13893681	Shared	KAZN	0	KAZN	LRRC38	PRDM2	GCCCCGCCCMY-SHARED_DB_200	125	135	-	16.4286	1.44e-06	0.0317	TCCCCGCCCCC									RGCCCCGCCCH-KLF4_SPEC_DB_200	126	136	-	13.7561	1.25e-05	0.0971	GTCCCCGCCCC
chr1:1399277-1399627	Shared	CCNL2	0	CCNL2	CCNL2	MRPL20	GCCCCGCCCMY-SHARED_DB_200	100	110	+	17.0429	8.25e-07	0.0236	GCCCCGCCCCG									RGCCCCGCCCH-KLF4_SPEC_DB_200	99	109	+	16.3293	2.05e-06	0.0405	CGCCCCGCCCC
chr1:1421833-1422069	Shared	ANKRD65	63	None	ANKRD65	TAS1R3	GCCCCGCCCMY-SHARED_DB_200	173	183	-	15.6286	3.09e-06	0.045	GCCCCACCCAT	GGGTGKGTG-KLF4_K409Q_SPEC_DB_200	171	179	+	12.8429	2.69e-05	0.227	ggatgggtg	RGCCCCGCCCH-KLF4_SPEC_DB_200	120	130	+	13.1829	1.85e-05	0.115	AGCTCTGCCCC
chr1:1421833-1422069	Shared	ANKRD65	63	None	ANKRD65	TAS1R3	GCCCCGCCCMY-SHARED_DB_200	173	183	-	15.6286	3.09e-06	0.045	GCCCCACCCAT	GGGTGKGTG-KLF4_K409Q_SPEC_DB_200	171	179	+	12.8429	2.69e-05	0.227	ggatgggtg	RGCCCCGCCCH-KLF4_SPEC_DB_200	174	184	-	15.5	3.43e-06	0.0539	AGCCCCACCCA
chr1:1426934-1427268	Shared	TMEM88B	0	TMEM88B	ANKRD65	TAS1R3	GCCCCGCCCMY-SHARED_DB_200	190	200	+	17.0429	8.25e-07	0.0236	GCCCCGCCCCG									RGCCCCGCCCH-KLF4_SPEC_DB_200	189	199	+	16.3293	2.05e-06	0.0405	CGCCCCGCCCC
chr1:1427458-1427698	KLF4	TMEM88B	0	TMEM88B	ANKRD65	TAS1R3	GCCCCGCCCMY-SHARED_DB_200	55	65	+	13.9429	1.1e-05	0.0754	ACCCCGCCCCG									RGCCCCGCCCH-KLF4_SPEC_DB_200	59	69	+	16.3293	2.05e-06	0.0405	CGCCCCGCCCC
chr1:1427458-1427698	Shared	TMEM88B	0	TMEM88B	ANKRD65	TAS1R3	GCCCCGCCCMY-SHARED_DB_200	60	70	+	19.4	7.65e-08	0.00955	GCCCCGCCCCC									RGCCCCGCCCH-KLF4_SPEC_DB_200	32	42	+	14.5976	7.55e-06	0.0761	TGCCCTGCCCC
chr1:1427458-1427698	Shared	TMEM88B	0	TMEM88B	ANKRD65	TAS1R3	GCCCCGCCCMY-SHARED_DB_200	60	70	+	19.4	7.65e-08	0.00955	GCCCCGCCCCC									RGCCCCGCCCH-KLF4_SPEC_DB_200	59	69	+	16.3293	2.05e-06	0.0405	CGCCCCGCCCC
chr1:1427811-1428095	KLF4	TMEM88B	23	None	ANKRD65	TMEM88B	GCCCCGCCCMY-SHARED_DB_200	174	184	-	13.3429	1.58e-05	0.0879	TCCCCTCCCCT									RGCCCCGCCCH-KLF4_SPEC_DB_200	130	140	+	17.939	3.56e-07	0.0221	AGCCCCGCCCC
chr1:1427811-1428095	Shared	TMEM88B	23	None	ANKRD65	TMEM88B	GCCCCGCCCMY-SHARED_DB_200	131	141	+	19.4	7.65e-08	0.00955	GCCCCGCCCCC									RGCCCCGCCCH-KLF4_SPEC_DB_200	130	140	+	17.939	3.56e-07	0.0221	AGCCCCGCCCC
chr1:1427811-1428095	KLF4	TMEM88B	23	None	ANKRD65	TMEM88B	GCCCCGCCCMY-SHARED_DB_200	169	179	-	13.3429	1.58e-05	0.0879	TCCCCTCCCCT									RGCCCCGCCCH-KLF4_SPEC_DB_200	130	140	+	17.939	3.56e-07	0.0221	AGCCCCGCCCC
chr1:1427811-1428095	KLF4	TMEM88B	23	None	ANKRD65	TMEM88B	GCCCCGCCCMY-SHARED_DB_200	257	267	-	13.3429	1.58e-05	0.0879	TCCCCTCCCCT									RGCCCCGCCCH-KLF4_SPEC_DB_200	130	140	+	17.939	3.56e-07	0.0221	AGCCCCGCCCC
chr1:1427811-1428095	KLF4	TMEM88B	23	None	ANKRD65	TMEM88B	GCCCCGCCCMY-SHARED_DB_200	232	242	-	13.3429	1.58e-05	0.0879	TCCCCTCCCCT									RGCCCCGCCCH-KLF4_SPEC_DB_200	130	140	+	17.939	3.56e-07	0.0221	AGCCCCGCCCC
chr1:1427811-1428095	KLF4	TMEM88B	23	None	ANKRD65	TMEM88B	GCCCCGCCCMY-SHARED_DB_200	214	224	-	13.3429	1.58e-05	0.0879	TCCCCTCCCCT									RGCCCCGCCCH-KLF4_SPEC_DB_200	130	140	+	17.939	3.56e-07	0.0221	AGCCCCGCCCC
chr1:1427811-1428095	KLF4	TMEM88B	23	None	ANKRD65	TMEM88B	GCCCCGCCCMY-SHARED_DB_200	272	282	-	13.3429	1.58e-05	0.0879	TCCCCTCCCCT									RGCCCCGCCCH-KLF4_SPEC_DB_200	130	140	+	17.939	3.56e-07	0.0221	AGCCCCGCCCC
chr1:1427811-1428095	KLF4	TMEM88B	23	None	ANKRD65	TMEM88B	GCCCCGCCCMY-SHARED_DB_200	209	219	-	13.3429	1.58e-05	0.0879	TCCCCTCCCCT									RGCCCCGCCCH-KLF4_SPEC_DB_200	130	140	+	17.939	3.56e-07	0.0221	AGCCCCGCCCC
chr1:1427811-1428095	KLF4	TMEM88B	23	None	ANKRD65	TMEM88B	GCCCCGCCCMY-SHARED_DB_200	219	229	-	13.3429	1.58e-05	0.0879	TCCCCTCCCCT									RGCCCCGCCCH-KLF4_SPEC_DB_200	130	140	+	17.939	3.56e-07	0.0221	AGCCCCGCCCC
chr1:1427811-1428095	KLF4	TMEM88B	23	None	ANKRD65	TMEM88B	GCCCCGCCCMY-SHARED_DB_200	252	262	-	13.3429	1.58e-05	0.0879	TCCCCTCCCCT									RGCCCCGCCCH-KLF4_SPEC_DB_200	130	140	+	17.939	3.56e-07	0.0221	AGCCCCGCCCC
chr1:1427811-1428095	KLF4	TMEM88B	23	None	ANKRD65	TMEM88B	GCCCCGCCCMY-SHARED_DB_200	154	164	-	13.3429	1.58e-05	0.0879	TCCCCTCCCCT									RGCCCCGCCCH-KLF4_SPEC_DB_200	130	140	+	17.939	3.56e-07	0.0221	AGCCCCGCCCC
chr1:1427811-1428095	KLF4	TMEM88B	23	None	ANKRD65	TMEM88B	GCCCCGCCCMY-SHARED_DB_200	237	247	-	13.3429	1.58e-05	0.0879	TCCCCTCCCCT									RGCCCCGCCCH-KLF4_SPEC_DB_200	130	140	+	17.939	3.56e-07	0.0221	AGCCCCGCCCC
chr1:1427811-1428095	KLF4	TMEM88B	23	None	ANKRD65	TMEM88B	GCCCCGCCCMY-SHARED_DB_200	189	199	-	13.3429	1.58e-05	0.0879	TCCCCTCCCCT									RGCCCCGCCCH-KLF4_SPEC_DB_200	130	140	+	17.939	3.56e-07	0.0221	AGCCCCGCCCC
chr1:1430769-1431039	Shared	TMEM88B	2981	None	VWA1	TMEM88B	GCCCCGCCCMY-SHARED_DB_200	254	264	+	17.4143	5.62e-07	0.0236	GCCCcaccccc									RGCCCCGCCCH-KLF4_SPEC_DB_200	253	263	+	17.4634	5.42e-07	0.0261	GGCCCcacccc
chr1:1430769-1431039	KLF4	TMEM88B	2981	None	VWA1	TMEM88B	GCCCCGCCCMY-SHARED_DB_200	20	30	+	14.5	7.5e-06	0.0716	GCCCCGCACCG									RGCCCCGCCCH-KLF4_SPEC_DB_200	253	263	+	17.4634	5.42e-07	0.0261	GGCCCcacccc
chr1:1431048-1431271	Shared	TMEM88B	3260	None	VWA1	TMEM88B	GCCCCGCCCMY-SHARED_DB_200	44	54	+	17.4143	5.62e-07	0.0236	GCCCCACCCCC									RGCCCCGCCCH-KLF4_SPEC_DB_200	43	53	+	17.4634	5.42e-07	0.0261	GGCCCCACCCC
chr1:1431048-1431271	Shared	TMEM88B	3260	None	VWA1	TMEM88B	GCCCCGCCCMY-SHARED_DB_200	44	54	+	17.4143	5.62e-07	0.0236	GCCCCACCCCC									RGCCCCGCCCH-KLF4_SPEC_DB_200	87	97	+	17.4634	5.42e-07	0.0261	GGCCCCACCCC
chr1:1431048-1431271	Shared	TMEM88B	3260	None	VWA1	TMEM88B	GCCCCGCCCMY-SHARED_DB_200	88	98	+	17.4143	5.62e-07	0.0236	GCCCCACCCCC									RGCCCCGCCCH-KLF4_SPEC_DB_200	43	53	+	17.4634	5.42e-07	0.0261	GGCCCCACCCC
chr1:1431048-1431271	Shared	TMEM88B	3260	None	VWA1	TMEM88B	GCCCCGCCCMY-SHARED_DB_200	88	98	+	17.4143	5.62e-07	0.0236	GCCCCACCCCC									RGCCCCGCCCH-KLF4_SPEC_DB_200	87	97	+	17.4634	5.42e-07	0.0261	GGCCCCACCCC
chr1:1431640-1431809	KLF4	VWA1	3051	None	VWA1	TMEM88B	GCCCCGCCCMY-SHARED_DB_200	132	142	+	14.2857	8.56e-06	0.0725	GCCCCACCCCA									RGCCCCGCCCH-KLF4_SPEC_DB_200	131	141	+	17.4634	5.42e-07	0.0261	GGCCCCACCCC
chr1:1433138-1433486	Shared	VWA1	1374	None	VWA1	TMEM88B	GCCCCGCCCMY-SHARED_DB_200	323	333	-	16.3	1.76e-06	0.0331	ACCCCGCCCCC
chr1:1435454-1435743	Shared	VWA1	0	VWA1	ANKRD65	TMEM88B	GCCCCGCCCMY-SHARED_DB_200	147	157	-	16.2286	1.97e-06	0.0346	GCCACGCCCAC									RGCCCCGCCCH-KLF4_SPEC_DB_200	165	175	-	15.2195	4.36e-06	0.0578	GGCCACACCCA
chr1:1435454-1435743	Shared	VWA1	0	VWA1	ANKRD65	TMEM88B	GCCCCGCCCMY-SHARED_DB_200	147	157	-	16.2286	1.97e-06	0.0346	GCCACGCCCAC									RGCCCCGCCCH-KLF4_SPEC_DB_200	148	158	-	16.8049	9.75e-07	0.0364	GGCCACGCCCA
chr1:1435454-1435743	KLF4	VWA1	0	VWA1	ANKRD65	TMEM88B	GCCCCGCCCMY-SHARED_DB_200	147	157	-	16.2286	1.97e-06	0.0346	GCCACGCCCAC									RGCCCCGCCCH-KLF4_SPEC_DB_200	196	206	-	19.0488	7.65e-08	0.00949	GGCCCCGCCCC
chr1:1435454-1435743	KLF4	VWA1	0	VWA1	ANKRD65	TMEM88B	GCCCCGCCCMY-SHARED_DB_200	164	174	-	14.2429	8.81e-06	0.0735	GCCACACCCAC									RGCCCCGCCCH-KLF4_SPEC_DB_200	148	158	-	16.8049	9.75e-07	0.0364	GGCCACGCCCA
chr1:1435454-1435743	KLF4	VWA1	0	VWA1	ANKRD65	TMEM88B	GCCCCGCCCMY-SHARED_DB_200	164	174	-	14.2429	8.81e-06	0.0735	GCCACACCCAC									RGCCCCGCCCH-KLF4_SPEC_DB_200	196	206	-	19.0488	7.65e-08	0.00949	GGCCCCGCCCC
chr1:1435454-1435743	Shared	VWA1	0	VWA1	ANKRD65	TMEM88B	GCCCCGCCCMY-SHARED_DB_200	195	205	-	19.4	7.65e-08	0.00955	GCCCCGCCCCC									RGCCCCGCCCH-KLF4_SPEC_DB_200	165	175	-	15.2195	4.36e-06	0.0578	GGCCACACCCA
chr1:1435454-1435743	Shared	VWA1	0	VWA1	ANKRD65	TMEM88B	GCCCCGCCCMY-SHARED_DB_200	195	205	-	19.4	7.65e-08	0.00955	GCCCCGCCCCC									RGCCCCGCCCH-KLF4_SPEC_DB_200	148	158	-	16.8049	9.75e-07	0.0364	GGCCACGCCCA
chr1:1435454-1435743	KLF4	VWA1	0	VWA1	ANKRD65	TMEM88B	GCCCCGCCCMY-SHARED_DB_200	195	205	-	19.4	7.65e-08	0.00955	GCCCCGCCCCC									RGCCCCGCCCH-KLF4_SPEC_DB_200	196	206	-	19.0488	7.65e-08	0.00949	GGCCCCGCCCC
chr1:1435454-1435743	KLF4	VWA1	0	VWA1	ANKRD65	TMEM88B	GCCCCGCCCMY-SHARED_DB_200	179	189	-	14.7286	6.2e-06	0.0658	GCCCCTCCCCG									RGCCCCGCCCH-KLF4_SPEC_DB_200	148	158	-	16.8049	9.75e-07	0.0364	GGCCACGCCCA
chr1:1435454-1435743	KLF4	VWA1	0	VWA1	ANKRD65	TMEM88B	GCCCCGCCCMY-SHARED_DB_200	179	189	-	14.7286	6.2e-06	0.0658	GCCCCTCCCCG									RGCCCCGCCCH-KLF4_SPEC_DB_200	196	206	-	19.0488	7.65e-08	0.00949	GGCCCCGCCCC
chr1:143720751-143721080	Shared	H3-2	181306	None	PPIAL4F	H3-2	GCCCCGCCCMY-SHARED_DB_200	177	187	+	15.7286	2.84e-06	0.043	GCCCCACCCTC									RGCCCCGCCCH-KLF4_SPEC_DB_200	176	186	+	13.7439	1.3e-05	0.098	CGCCCCACCCT
chr1:14404089-14404365	Shared	KAZN	0	KAZN	KAZN	KAZN	GCCCCGCCCMY-SHARED_DB_200	41	51	+	15.7286	2.84e-06	0.043	gccccaccctc									RGCCCCGCCCH-KLF4_SPEC_DB_200	40	50	+	13.7439	1.3e-05	0.098	cgccccaccct
chr1:144523954-144524206	Shared	NBPF15	62306	None	NBPF15	SRGAP2B	GCCCCGCCCMY-SHARED_DB_200	149	159	+	16.3	1.76e-06	0.0331	ACCCCGCCCCC
chr1:144560759-144561038	Shared	PPIAL4F	31829	None	PPIAL4F	SRGAP2B	GCCCCGCCCMY-SHARED_DB_200	145	155	+	17.4143	5.62e-07	0.0236	GCCCCACCCCC									RGCCCCGCCCH-KLF4_SPEC_DB_200	144	154	+	16.3537	1.86e-06	0.0405	AGCCCCACCCC
chr1:144560759-144561038	Shared	PPIAL4F	31829	None	PPIAL4F	SRGAP2B	GCCCCGCCCMY-SHARED_DB_200	145	155	+	17.4143	5.62e-07	0.0236	GCCCCACCCCC									RGCCCCGCCCH-KLF4_SPEC_DB_200	12	22	+	14.6463	7.21e-06	0.0761	agcctcgccct
chr1:145607865-145608212	Shared	GPR89A	0	GPR89A	GPR89A	PDZK1	GCCCCGCCCMY-SHARED_DB_200	20	30	+	18.6286	1.7e-07	0.0134	GCCCCGCCCCT	GGGTGKGTG-KLF4_K409Q_SPEC_DB_200	64	72	-	16.4286	2.23e-06	0.154	GGGTGGGTG	RGCCCCGCCCH-KLF4_SPEC_DB_200	19	29	+	17.939	3.56e-07	0.0221	AGCCCCGCCCC
chr1:145607865-145608212	Shared	GPR89A	0	GPR89A	GPR89A	PDZK1	GCCCCGCCCMY-SHARED_DB_200	20	30	+	18.6286	1.7e-07	0.0134	GCCCCGCCCCT	GGGTGKGTG-KLF4_K409Q_SPEC_DB_200	64	72	-	16.4286	2.23e-06	0.154	GGGTGGGTG	RGCCCCGCCCH-KLF4_SPEC_DB_200	59	69	+	13.8902	1.16e-05	0.0943	CGCCCCACCCA
chr1:145607865-145608212	Shared	GPR89A	0	GPR89A	GPR89A	PDZK1	GCCCCGCCCMY-SHARED_DB_200	20	30	+	18.6286	1.7e-07	0.0134	GCCCCGCCCCT	GGGTGKGTG-KLF4_K409Q_SPEC_DB_200	64	72	-	16.4286	2.23e-06	0.154	GGGTGGGTG	RGCCCCGCCCH-KLF4_SPEC_DB_200	80	90	-	14.6098	7.43e-06	0.0761	AGCCCCGCCTC
chr1:145607865-145608212	KLF4	GPR89A	0	GPR89A	GPR89A	PDZK1	GCCCCGCCCMY-SHARED_DB_200	60	70	+	16.4	1.56e-06	0.0325	GCCCCACCCAC	GGGTGKGTG-KLF4_K409Q_SPEC_DB_200	64	72	-	16.4286	2.23e-06	0.154	GGGTGGGTG	RGCCCCGCCCH-KLF4_SPEC_DB_200	19	29	+	17.939	3.56e-07	0.0221	AGCCCCGCCCC
chr1:145607865-145608212	Shared	GPR89A	0	GPR89A	GPR89A	PDZK1	GCCCCGCCCMY-SHARED_DB_200	60	70	+	16.4	1.56e-06	0.0325	GCCCCACCCAC	GGGTGKGTG-KLF4_K409Q_SPEC_DB_200	64	72	-	16.4286	2.23e-06	0.154	GGGTGGGTG	RGCCCCGCCCH-KLF4_SPEC_DB_200	59	69	+	13.8902	1.16e-05	0.0943	CGCCCCACCCA
chr1:145607865-145608212	Shared	GPR89A	0	GPR89A	GPR89A	PDZK1	GCCCCGCCCMY-SHARED_DB_200	60	70	+	16.4	1.56e-06	0.0325	GCCCCACCCAC	GGGTGKGTG-KLF4_K409Q_SPEC_DB_200	64	72	-	16.4286	2.23e-06	0.154	GGGTGGGTG	RGCCCCGCCCH-KLF4_SPEC_DB_200	80	90	-	14.6098	7.43e-06	0.0761	AGCCCCGCCTC
chr1:145845778-145845972	Shared	NUDT17	0	NUDT17	RNF115	POLR3C	GCCCCGCCCMY-SHARED_DB_200	136	146	+	16.3	1.76e-06	0.0331	ACCCCGCCCCC	GGGTGKGTG-KLF4_K409Q_SPEC_DB_200	179	187	-	12.0286	3.93e-05	0.246	GGGTGGGCG
chr1:145849450-145849689	Shared	PIAS3	0	PIAS3	RNF115	NUDT17	GCCCCGCCCMY-SHARED_DB_200	64	74	+	15.4	3.68e-06	0.0494	GCCCCTCCCTC
chr1:145858367-145858533	Shared	PIAS3	0	PIAS3	RNF115	ANKRD35	GCCCCGCCCMY-SHARED_DB_200	80	90	+	19.4	7.65e-08	0.00955	GCCCCGCCCCC									RGCCCCGCCCH-KLF4_SPEC_DB_200	49	59	+	14.622	7.32e-06	0.0761	TGCCCCACCCC
chr1:145858367-145858533	Shared	PIAS3	0	PIAS3	RNF115	ANKRD35	GCCCCGCCCMY-SHARED_DB_200	80	90	+	19.4	7.65e-08	0.00955	GCCCCGCCCCC									RGCCCCGCCCH-KLF4_SPEC_DB_200	79	89	+	17.939	3.56e-07	0.0221	AGCCCCGCCCC
chr1:145858367-145858533	Shared	PIAS3	0	PIAS3	RNF115	ANKRD35	GCCCCGCCCMY-SHARED_DB_200	50	60	+	16.6429	1.24e-06	0.0303	GCCCCACCCCT									RGCCCCGCCCH-KLF4_SPEC_DB_200	49	59	+	14.622	7.32e-06	0.0761	TGCCCCACCCC
chr1:145858367-145858533	KLF4	PIAS3	0	PIAS3	RNF115	ANKRD35	GCCCCGCCCMY-SHARED_DB_200	50	60	+	16.6429	1.24e-06	0.0303	GCCCCACCCCT									RGCCCCGCCCH-KLF4_SPEC_DB_200	79	89	+	17.939	3.56e-07	0.0221	AGCCCCGCCCC
chr1:145858603-145858863	KLF4	PIAS3	0	PIAS3	RNF115	ANKRD35	GCCCCGCCCMY-SHARED_DB_200	152	162	+	16.6429	1.24e-06	0.0303	GCCCCACCCCT									RGCCCCGCCCH-KLF4_SPEC_DB_200	176	186	+	17.939	3.56e-07	0.0221	AGCCCCGCCCC
chr1:145858603-145858863	Shared	PIAS3	0	PIAS3	RNF115	ANKRD35	GCCCCGCCCMY-SHARED_DB_200	152	162	+	16.6429	1.24e-06	0.0303	GCCCCACCCCT									RGCCCCGCCCH-KLF4_SPEC_DB_200	55	65	+	15.8537	2.69e-06	0.0471	GGCCCTACCCC
chr1:145858603-145858863	KLF4	PIAS3	0	PIAS3	RNF115	ANKRD35	GCCCCGCCCMY-SHARED_DB_200	152	162	+	16.6429	1.24e-06	0.0303	GCCCCACCCCT									RGCCCCGCCCH-KLF4_SPEC_DB_200	151	161	+	17.4634	5.42e-07	0.0261	GGCCCCACCCC
chr1:145858603-145858863	Shared	PIAS3	0	PIAS3	RNF115	ANKRD35	GCCCCGCCCMY-SHARED_DB_200	152	162	+	16.6429	1.24e-06	0.0303	GCCCCACCCCT									RGCCCCGCCCH-KLF4_SPEC_DB_200	105	115	+	13.7561	1.25e-05	0.0971	GTCCCCGCCCC
chr1:145858603-145858863	KLF4	PIAS3	0	PIAS3	RNF115	ANKRD35	GCCCCGCCCMY-SHARED_DB_200	106	116	+	16.4286	1.44e-06	0.0317	TCCCCGCCCCC									RGCCCCGCCCH-KLF4_SPEC_DB_200	176	186	+	17.939	3.56e-07	0.0221	AGCCCCGCCCC
chr1:145858603-145858863	Shared	PIAS3	0	PIAS3	RNF115	ANKRD35	GCCCCGCCCMY-SHARED_DB_200	106	116	+	16.4286	1.44e-06	0.0317	TCCCCGCCCCC									RGCCCCGCCCH-KLF4_SPEC_DB_200	55	65	+	15.8537	2.69e-06	0.0471	GGCCCTACCCC
chr1:145858603-145858863	KLF4	PIAS3	0	PIAS3	RNF115	ANKRD35	GCCCCGCCCMY-SHARED_DB_200	106	116	+	16.4286	1.44e-06	0.0317	TCCCCGCCCCC									RGCCCCGCCCH-KLF4_SPEC_DB_200	151	161	+	17.4634	5.42e-07	0.0261	GGCCCCACCCC
chr1:145858603-145858863	Shared	PIAS3	0	PIAS3	RNF115	ANKRD35	GCCCCGCCCMY-SHARED_DB_200	106	116	+	16.4286	1.44e-06	0.0317	TCCCCGCCCCC									RGCCCCGCCCH-KLF4_SPEC_DB_200	105	115	+	13.7561	1.25e-05	0.0971	GTCCCCGCCCC
chr1:145858603-145858863	Shared	PIAS3	0	PIAS3	RNF115	ANKRD35	GCCCCGCCCMY-SHARED_DB_200	177	187	+	19.4	7.65e-08	0.00955	GCCCCGCCCCC									RGCCCCGCCCH-KLF4_SPEC_DB_200	176	186	+	17.939	3.56e-07	0.0221	AGCCCCGCCCC
chr1:145858603-145858863	Shared	PIAS3	0	PIAS3	RNF115	ANKRD35	GCCCCGCCCMY-SHARED_DB_200	177	187	+	19.4	7.65e-08	0.00955	GCCCCGCCCCC									RGCCCCGCCCH-KLF4_SPEC_DB_200	55	65	+	15.8537	2.69e-06	0.0471	GGCCCTACCCC
chr1:145858603-145858863	Shared	PIAS3	0	PIAS3	RNF115	ANKRD35	GCCCCGCCCMY-SHARED_DB_200	177	187	+	19.4	7.65e-08	0.00955	GCCCCGCCCCC									RGCCCCGCCCH-KLF4_SPEC_DB_200	151	161	+	17.4634	5.42e-07	0.0261	GGCCCCACCCC
chr1:145858603-145858863	Shared	PIAS3	0	PIAS3	RNF115	ANKRD35	GCCCCGCCCMY-SHARED_DB_200	177	187	+	19.4	7.65e-08	0.00955	GCCCCGCCCCC									RGCCCCGCCCH-KLF4_SPEC_DB_200	105	115	+	13.7561	1.25e-05	0.0971	GTCCCCGCCCC
chr1:145858895-145859245	Shared	PIAS3	0	PIAS3	RNF115	ANKRD35	GCCCCGCCCMY-SHARED_DB_200	266	276	+	15.4	3.68e-06	0.0494	GCCCCTCCCTC									RGCCCCGCCCH-KLF4_SPEC_DB_200	228	238	+	14.6463	7.21e-06	0.0761	GGCCCCGCCCG
chr1:145859659-145859990	Shared	PIAS3	0	PIAS3	PIAS3	ANKRD35	GCCCCGCCCMY-SHARED_DB_200	235	245	-	16.9571	9.18e-07	0.0251	GCTCCGCCCCC									RGCCCCGCCCH-KLF4_SPEC_DB_200	236	246	-	14.7927	6.55e-06	0.0755	AGCTCCGCCCC
chr1:145885753-145886089	KLF4	ANKRD35	0	ANKRD35	PIAS3	ITGA10	GCCCCGCCCMY-SHARED_DB_200	193	203	+	13.0857	1.91e-05	0.0966	ACTCCGCCCCT									RGCCCCGCCCH-KLF4_SPEC_DB_200	204	214	+	16.439	1.75e-06	0.0405	GGCCCTGCCCT
chr1:145885753-145886089	KLF4	ANKRD35	0	ANKRD35	PIAS3	ITGA10	GCCCCGCCCMY-SHARED_DB_200	193	203	+	13.0857	1.91e-05	0.0966	ACTCCGCCCCT									RGCCCCGCCCH-KLF4_SPEC_DB_200	120	130	+	19.0488	7.65e-08	0.00949	GGCCCCGCCCC
chr1:145885753-145886089	Shared	ANKRD35	0	ANKRD35	PIAS3	ITGA10	GCCCCGCCCMY-SHARED_DB_200	121	131	+	16.2714	1.86e-06	0.0331	GCCCCGCCCCA									RGCCCCGCCCH-KLF4_SPEC_DB_200	209	219	+	13.0122	2.04e-05	0.119	TGCCCTACCCC
chr1:145885753-145886089	Shared	ANKRD35	0	ANKRD35	PIAS3	ITGA10	GCCCCGCCCMY-SHARED_DB_200	121	131	+	16.2714	1.86e-06	0.0331	GCCCCGCCCCA									RGCCCCGCCCH-KLF4_SPEC_DB_200	204	214	+	16.439	1.75e-06	0.0405	GGCCCTGCCCT
chr1:145885753-145886089	KLF4	ANKRD35	0	ANKRD35	PIAS3	ITGA10	GCCCCGCCCMY-SHARED_DB_200	121	131	+	16.2714	1.86e-06	0.0331	GCCCCGCCCCA									RGCCCCGCCCH-KLF4_SPEC_DB_200	120	130	+	19.0488	7.65e-08	0.00949	GGCCCCGCCCC
chr1:145886091-145886244	Shared	ANKRD35	224	None	ANKRD35	ITGA10	GCCCCGCCCMY-SHARED_DB_200	39	49	+	15.7286	2.84e-06	0.043	GCCCCACCCTC									RGCCCCGCCCH-KLF4_SPEC_DB_200	38	48	+	13.7439	1.3e-05	0.098	CGCCCCACCCT
chr1:145886091-145886244	Shared	ANKRD35	224	None	ANKRD35	ITGA10	GCCCCGCCCMY-SHARED_DB_200	39	49	+	15.7286	2.84e-06	0.043	GCCCCACCCTC									RGCCCCGCCCH-KLF4_SPEC_DB_200	75	85	+	14.6098	7.43e-06	0.0761	AGCCCCGCCTC
chr1:145886091-145886244	Shared	ANKRD35	224	None	ANKRD35	ITGA10	GCCCCGCCCMY-SHARED_DB_200	39	49	+	15.7286	2.84e-06	0.043	GCCCCACCCTC									RGCCCCGCCCH-KLF4_SPEC_DB_200	33	43	+	14.2317	8.81e-06	0.0827	GGACCCGCCCC
chr1:145886091-145886244	KLF4	ANKRD35	224	None	ANKRD35	ITGA10	GCCCCGCCCMY-SHARED_DB_200	39	49	+	15.7286	2.84e-06	0.043	GCCCCACCCTC									RGCCCCGCCCH-KLF4_SPEC_DB_200	86	96	+	17.939	3.56e-07	0.0221	AGCCCCGCCCC
chr1:145886091-145886244	KLF4	ANKRD35	224	None	ANKRD35	ITGA10	GCCCCGCCCMY-SHARED_DB_200	34	44	+	13	2.01e-05	0.0992	GACCCGCCCCA									RGCCCCGCCCH-KLF4_SPEC_DB_200	86	96	+	17.939	3.56e-07	0.0221	AGCCCCGCCCC
chr1:145886091-145886244	Shared	ANKRD35	224	None	ANKRD35	ITGA10	GCCCCGCCCMY-SHARED_DB_200	87	97	+	18.6286	1.7e-07	0.0134	GCCCCGCCCCT									RGCCCCGCCCH-KLF4_SPEC_DB_200	38	48	+	13.7439	1.3e-05	0.098	CGCCCCACCCT
chr1:145886091-145886244	Shared	ANKRD35	224	None	ANKRD35	ITGA10	GCCCCGCCCMY-SHARED_DB_200	87	97	+	18.6286	1.7e-07	0.0134	GCCCCGCCCCT									RGCCCCGCCCH-KLF4_SPEC_DB_200	75	85	+	14.6098	7.43e-06	0.0761	AGCCCCGCCTC
chr1:145886091-145886244	Shared	ANKRD35	224	None	ANKRD35	ITGA10	GCCCCGCCCMY-SHARED_DB_200	87	97	+	18.6286	1.7e-07	0.0134	GCCCCGCCCCT									RGCCCCGCCCH-KLF4_SPEC_DB_200	33	43	+	14.2317	8.81e-06	0.0827	GGACCCGCCCC
chr1:145886091-145886244	Shared	ANKRD35	224	None	ANKRD35	ITGA10	GCCCCGCCCMY-SHARED_DB_200	87	97	+	18.6286	1.7e-07	0.0134	GCCCCGCCCCT									RGCCCCGCCCH-KLF4_SPEC_DB_200	86	96	+	17.939	3.56e-07	0.0221	AGCCCCGCCCC
chr1:145918693-145919043	Shared	PEX11B	0	PEX11B	PEX11B	RBM8A	GCCCCGCCCMY-SHARED_DB_200	293	303	-	17.0429	8.25e-07	0.0236	GCCCCGCCCCG									RGCCCCGCCCH-KLF4_SPEC_DB_200	294	304	-	16.3293	2.05e-06	0.0405	CGCCCCGCCCC
chr1:145918693-145919043	KLF4	PEX11B	0	PEX11B	PEX11B	RBM8A	GCCCCGCCCMY-SHARED_DB_200	293	303	-	17.0429	8.25e-07	0.0236	GCCCCGCCCCG									RGCCCCGCCCH-KLF4_SPEC_DB_200	273	283	-	18.0488	2.63e-07	0.0221	GGCCCCGCCCT
chr1:145918693-145919043	Shared	PEX11B	0	PEX11B	PEX11B	RBM8A	GCCCCGCCCMY-SHARED_DB_200	272	282	-	16.9429	1.03e-06	0.0275	GCCCCGCCCTT									RGCCCCGCCCH-KLF4_SPEC_DB_200	294	304	-	16.3293	2.05e-06	0.0405	CGCCCCGCCCC
chr1:145918693-145919043	KLF4	PEX11B	0	PEX11B	PEX11B	RBM8A	GCCCCGCCCMY-SHARED_DB_200	272	282	-	16.9429	1.03e-06	0.0275	GCCCCGCCCTT									RGCCCCGCCCH-KLF4_SPEC_DB_200	273	283	-	18.0488	2.63e-07	0.0221	GGCCCCGCCCT
chr1:145919543-145919707	Shared	PEX11B	825	None	PEX11B	RBM8A	GCCCCGCCCMY-SHARED_DB_200	54	64	+	16.1857	2.08e-06	0.0359	GCTCCGCCCCT									RGCCCCGCCCH-KLF4_SPEC_DB_200	53	63	+	14.7927	6.55e-06	0.0755	AGCTCCGCCCC
chr1:145957909-145958259	Shared	LIX1L	0	AC243547.3,LIX1L	POLR3GL	ANKRD34A	GCCCCGCCCMY-SHARED_DB_200	142	152	-	16.4286	1.44e-06	0.0317	TCCCCGCCCCC									RGCCCCGCCCH-KLF4_SPEC_DB_200	143	153	-	13.7561	1.25e-05	0.0971	GTCCCCGCCCC
chr1:145960575-145960922	Shared	ANKRD34A	0	AC243547.3,ANKRD34A	LIX1L	ANKRD34A	GCCCCGCCCMY-SHARED_DB_200	286	296	-	16.1286	2.18e-06	0.037	GACCCGCCCCC									RGCCCCGCCCH-KLF4_SPEC_DB_200	287	297	-	14.2317	8.81e-06	0.0827	GGACCCGCCCC
chr1:145962519-145962859	Shared	ANKRD34A	0	AC243547.3,ANKRD34A	POLR3GL	TXNIP	GCCCCGCCCMY-SHARED_DB_200	135	145	-	16.9571	9.18e-07	0.0251	GCTCCGCCCCC									RGCCCCGCCCH-KLF4_SPEC_DB_200	136	146	-	14.7927	6.55e-06	0.0755	AGCTCCGCCCC
chr1:146019333-146019682	KLF4	HJV	0	HJV	TXNIP	POLR3GL	GCCCCGCCCMY-SHARED_DB_200	113	123	-	17.0857	7.49e-07	0.0236	GCCCCTCCCCC									RGCCCCGCCCH-KLF4_SPEC_DB_200	95	105	-	18.0488	2.63e-07	0.0221	GGCCCCGCCCT
chr1:146019333-146019682	KLF4	HJV	0	HJV	TXNIP	POLR3GL	GCCCCGCCCMY-SHARED_DB_200	94	104	-	16.9429	1.03e-06	0.0275	GCCCCGCCCTT									RGCCCCGCCCH-KLF4_SPEC_DB_200	95	105	-	18.0488	2.63e-07	0.0221	GGCCCCGCCCT
chr1:1471018-1471178	KLF4	ATAD3B	586	None	ATAD3B	ATAD3C	GCCCCGCCCMY-SHARED_DB_200	95	105	+	16.6429	1.24e-06	0.0303	gccccacccct									RGCCCCGCCCH-KLF4_SPEC_DB_200	94	104	+	17.4634	5.42e-07	0.0261	ggccccacccc
chr1:147171932-147172151	KLF4	PRKAB2	0	PRKAB2	CHD1L	FMO5																	RGCCCCGCCCH-KLF4_SPEC_DB_200	127	137	-	16.0488	2.37e-06	0.0434	GGCCATGCCCC
chr1:147172204-147172358	KLF4	PRKAB2	0	PRKAB2	CHD1L	FMO5	GCCCCGCCCMY-SHARED_DB_200	61	71	+	13.3	1.61e-05	0.0881	TCCCCGCCCCA									RGCCCCGCCCH-KLF4_SPEC_DB_200	25	35	+	19.0488	7.65e-08	0.00949	GGCCCCGCCCC
chr1:147172204-147172358	KLF4	PRKAB2	0	PRKAB2	CHD1L	FMO5	GCCCCGCCCMY-SHARED_DB_200	26	36	+	18.6286	1.7e-07	0.0134	GCCCCGCCCCT									RGCCCCGCCCH-KLF4_SPEC_DB_200	25	35	+	19.0488	7.65e-08	0.00949	GGCCCCGCCCC
chr1:147237315-147237475	Shared	CHD1L	5178	None	CHD1L	NBPF12	GCCCCGCCCMY-SHARED_DB_200	25	35	-	15.7286	2.84e-06	0.043	GCCCCACCCTC									RGCCCCGCCCH-KLF4_SPEC_DB_200	116	126	-	13.7439	1.3e-05	0.098	AGCCCTACCCT
chr1:147237315-147237475	Shared	CHD1L	5178	None	CHD1L	NBPF12	GCCCCGCCCMY-SHARED_DB_200	25	35	-	15.7286	2.84e-06	0.043	GCCCCACCCTC									RGCCCCGCCCH-KLF4_SPEC_DB_200	26	36	-	15.3537	3.91e-06	0.0562	AGCCCCACCCT
chr1:147242447-147242796	KLF4	CHD1L	0	CHD1L	CHD1L	NBPF12	GCCCCGCCCMY-SHARED_DB_200	233	243	-	17.0429	8.25e-07	0.0236	GCCCCGCCCCG									RGCCCCGCCCH-KLF4_SPEC_DB_200	234	244	-	19.0488	7.65e-08	0.00949	GGCCCCGCCCC
chr1:14726673-14726861	KLF4	KAZN	0	KAZN	KAZN	KAZN	GCCCCGCCCMY-SHARED_DB_200	110	120	+	16.2714	1.86e-06	0.0331	gccccgcccca									RGCCCCGCCCH-KLF4_SPEC_DB_200	109	119	+	19.0488	7.65e-08	0.00949	ggccccgcccc
chr1:147402749-147403087	Shared	CHD1L	106983	None	BCL9	CHD1L	GCCCCGCCCMY-SHARED_DB_200	69	79	-	17.0857	7.49e-07	0.0236	GCCCCTCCCCC									RGCCCCGCCCH-KLF4_SPEC_DB_200	198	208	-	14.5976	7.55e-06	0.0761	TGCCCTGCCCC
chr1:147402749-147403087	Shared	CHD1L	106983	None	BCL9	CHD1L	GCCCCGCCCMY-SHARED_DB_200	69	79	-	17.0857	7.49e-07	0.0236	GCCCCTCCCCC									RGCCCCGCCCH-KLF4_SPEC_DB_200	140	150	-	13.4634	1.52e-05	0.104	GGCTCCACCCA
chr1:147587123-147587471	Shared	BCL9	0	BCL9	AC242628.1	ACP6	GCCCCGCCCMY-SHARED_DB_200	267	277	+	17.0857	7.49e-07	0.0236	GCCCCTCCCCC
chr1:147587123-147587471	Shared	BCL9	0	BCL9	AC242628.1	ACP6	GCCCCGCCCMY-SHARED_DB_200	44	54	+	16.4286	1.44e-06	0.0317	TCCCCGCCCCC
chr1:147599624-147599931	Shared	BCL9	0	BCL9	AC242628.1	ACP6	GCCCCGCCCMY-SHARED_DB_200	151	161	-	19.4	7.65e-08	0.00955	GCCCCGCCCCC									RGCCCCGCCCH-KLF4_SPEC_DB_200	152	162	-	16.3293	2.05e-06	0.0405	CGCCCCGCCCC
chr1:147599624-147599931	Shared	BCL9	0	BCL9	AC242628.1	ACP6	GCCCCGCCCMY-SHARED_DB_200	151	161	-	19.4	7.65e-08	0.00955	GCCCCGCCCCC									RGCCCCGCCCH-KLF4_SPEC_DB_200	184	194	-	16.5854	1.41e-06	0.0405	GGCCCTGCCCA
chr1:147599955-147600149	Shared	BCL9	0	BCL9	AC242628.1	ACP6	GCCCCGCCCMY-SHARED_DB_200	14	24	-	17.0429	8.25e-07	0.0236	GCCCCGCCCCG									RGCCCCGCCCH-KLF4_SPEC_DB_200	10	20	-	13	2.07e-05	0.119	CGCCCCGCCTC
chr1:147599955-147600149	Shared	BCL9	0	BCL9	AC242628.1	ACP6	GCCCCGCCCMY-SHARED_DB_200	14	24	-	17.0429	8.25e-07	0.0236	GCCCCGCCCCG									RGCCCCGCCCH-KLF4_SPEC_DB_200	15	25	-	16.3293	2.05e-06	0.0405	CGCCCCGCCCC
chr1:147599955-147600149	Shared	BCL9	0	BCL9	AC242628.1	ACP6	GCCCCGCCCMY-SHARED_DB_200	14	24	-	17.0429	8.25e-07	0.0236	GCCCCGCCCCG									RGCCCCGCCCH-KLF4_SPEC_DB_200	89	99	-	15.7195	2.9e-06	0.0485	GGCCCCGCCTC
chr1:147599955-147600149	Shared	BCL9	0	BCL9	AC242628.1	ACP6	GCCCCGCCCMY-SHARED_DB_200	14	24	-	17.0429	8.25e-07	0.0236	GCCCCGCCCCG									RGCCCCGCCCH-KLF4_SPEC_DB_200	151	161	-	13.8171	1.2e-05	0.0963	GGTCCCGCCCC
chr1:147600782-147601114	Shared	BCL9	0	BCL9	AC242628.1	ACP6	GCCCCGCCCMY-SHARED_DB_200	266	276	-	15.4	3.68e-06	0.0494	GCCCCTCCCTC
chr1:147629313-147629558	Shared	ACP6	93	None	GJA8	ACP6	GCCCCGCCCMY-SHARED_DB_200	119	129	-	16.3	1.76e-06	0.0331	ACCCCGCCCCC
chr1:147670385-147670735	KLF4	ACP6	0	ACP6	ACP6	BCL9	GCCCCGCCCMY-SHARED_DB_200	262	272	+	13.1571	1.78e-05	0.0925	TACCCGCCCCC									RGCCCCGCCCH-KLF4_SPEC_DB_200	283	293	+	16.7561	1.07e-06	0.0389	GGCCTCGCCCC
chr1:14767172-14767508	Shared	KAZN	0	KAZN	KAZN	KAZN	GCCCCGCCCMY-SHARED_DB_200	151	161	-	16.0714	2.4e-06	0.0392	GCCCCTCCCAC
chr1:147722168-147722457	Shared	GJA5	33741	None	ACP6	GJA5	GCCCCGCCCMY-SHARED_DB_200	156	166	-	17.4143	5.62e-07	0.0236	GCCCCACCCCC									RGCCCCGCCCH-KLF4_SPEC_DB_200	157	167	-	14.7439	6.79e-06	0.0761	CGCCCCACCCC
chr1:147738758-147739091	Shared	GJA5	17107	None	ACP6	GJA5	GCCCCGCCCMY-SHARED_DB_200	232	242	-	15.6571	2.95e-06	0.0436	TCCCCGCCCCT
chr1:147833090-147833387	KLF4	GJA5	59727	None	GJA5	BCL9																	RGCCCCGCCCH-KLF4_SPEC_DB_200	185	195	-	16.3293	2.05e-06	0.0405	AGCCCTGCCCC
chr1:147928268-147928617	Shared	GPR89B	0	GPR89B	GJA5	GJA8	GCCCCGCCCMY-SHARED_DB_200	60	70	+	16.4	1.56e-06	0.0325	GCCCCACCCAC	GGGTGKGTG-KLF4_K409Q_SPEC_DB_200	64	72	-	16.4286	2.23e-06	0.154	GGGTGGGTG	RGCCCCGCCCH-KLF4_SPEC_DB_200	80	90	-	14.6098	7.43e-06	0.0761	AGCCCCGCCTC
chr1:147928268-147928617	KLF4	GPR89B	0	GPR89B	GJA5	GJA8	GCCCCGCCCMY-SHARED_DB_200	60	70	+	16.4	1.56e-06	0.0325	GCCCCACCCAC	GGGTGKGTG-KLF4_K409Q_SPEC_DB_200	64	72	-	16.4286	2.23e-06	0.154	GGGTGGGTG	RGCCCCGCCCH-KLF4_SPEC_DB_200	19	29	+	17.939	3.56e-07	0.0221	AGCCCCGCCCC
chr1:147928268-147928617	Shared	GPR89B	0	GPR89B	GJA5	GJA8	GCCCCGCCCMY-SHARED_DB_200	60	70	+	16.4	1.56e-06	0.0325	GCCCCACCCAC	GGGTGKGTG-KLF4_K409Q_SPEC_DB_200	64	72	-	16.4286	2.23e-06	0.154	GGGTGGGTG	RGCCCCGCCCH-KLF4_SPEC_DB_200	59	69	+	13.8902	1.16e-05	0.0943	CGCCCCACCCA
chr1:147928268-147928617	Shared	GPR89B	0	GPR89B	GJA5	GJA8	GCCCCGCCCMY-SHARED_DB_200	20	30	+	18.6286	1.7e-07	0.0134	GCCCCGCCCCT	GGGTGKGTG-KLF4_K409Q_SPEC_DB_200	64	72	-	16.4286	2.23e-06	0.154	GGGTGGGTG	RGCCCCGCCCH-KLF4_SPEC_DB_200	80	90	-	14.6098	7.43e-06	0.0761	AGCCCCGCCTC
chr1:147928268-147928617	Shared	GPR89B	0	GPR89B	GJA5	GJA8	GCCCCGCCCMY-SHARED_DB_200	20	30	+	18.6286	1.7e-07	0.0134	GCCCCGCCCCT	GGGTGKGTG-KLF4_K409Q_SPEC_DB_200	64	72	-	16.4286	2.23e-06	0.154	GGGTGGGTG	RGCCCCGCCCH-KLF4_SPEC_DB_200	19	29	+	17.939	3.56e-07	0.0221	AGCCCCGCCCC
chr1:147928268-147928617	Shared	GPR89B	0	GPR89B	GJA5	GJA8	GCCCCGCCCMY-SHARED_DB_200	20	30	+	18.6286	1.7e-07	0.0134	GCCCCGCCCCT	GGGTGKGTG-KLF4_K409Q_SPEC_DB_200	64	72	-	16.4286	2.23e-06	0.154	GGGTGGGTG	RGCCCCGCCCH-KLF4_SPEC_DB_200	59	69	+	13.8902	1.16e-05	0.0943	CGCCCCACCCA
chr1:148362690-148362942	Shared	PPIAL4G	119605	None	NBPF11	PPIAL4G	GCCCCGCCCMY-SHARED_DB_200	131	141	+	15.7286	2.84e-06	0.043	GCCCCACCCTC									RGCCCCGCCCH-KLF4_SPEC_DB_200	130	140	+	13.622	1.37e-05	0.0989	TGCCCCACCCT
chr1:148402189-148402381	Shared	PPIAL4G	80166	None	NBPF11	PPIAL4G	GCCCCGCCCMY-SHARED_DB_200	158	168	-	15.6571	2.95e-06	0.0436	TCCCCGCCCCT									RGCCCCGCCCH-KLF4_SPEC_DB_200	159	169	-	13.7561	1.25e-05	0.0971	GTCCCCGCCCC
chr1:14852378-14852728	KLF4	KAZN	0	KAZN	KAZN	KAZN																	RGCCCCGCCCH-KLF4_SPEC_DB_200	133	143	+	17.439	6.35e-07	0.0272	GGCCCTGCCCC
chr1:14899065-14899323	KLF4	KAZN	0	KAZN	KAZN	CASP9																	RGCCCCGCCCH-KLF4_SPEC_DB_200	202	212	-	16.0488	2.37e-06	0.0434	GGCCATGCCCC
chr1:14910089-14910433	KLF4	KAZN	0	KAZN	KAZN	CASP9																	RGCCCCGCCCH-KLF4_SPEC_DB_200	8	18	+	16.439	1.75e-06	0.0405	GGCCCTGCCCT
chr1:14910929-14911271	KLF4	KAZN	0	KAZN	KAZN	CASP9																	RGCCCCGCCCH-KLF4_SPEC_DB_200	165	175	+	16.5854	1.41e-06	0.0405	GGCCCTGCCCA
chr1:14924025-14924251	Shared	KAZN	0	KAZN	KAZN	CASP9	GCCCCGCCCMY-SHARED_DB_200	39	49	-	19.4	7.65e-08	0.00955	GCCCCGCCCCC									RGCCCCGCCCH-KLF4_SPEC_DB_200	29	39	-	16.3293	2.05e-06	0.0405	CGCCCCGCCCC
chr1:14924025-14924251	Shared	KAZN	0	KAZN	KAZN	CASP9	GCCCCGCCCMY-SHARED_DB_200	39	49	-	19.4	7.65e-08	0.00955	GCCCCGCCCCC									RGCCCCGCCCH-KLF4_SPEC_DB_200	40	50	-	16.3293	2.05e-06	0.0405	CGCCCCGCCCC
chr1:14924025-14924251	Shared	KAZN	0	KAZN	KAZN	CASP9	GCCCCGCCCMY-SHARED_DB_200	28	38	-	19.4	7.65e-08	0.00955	GCCCCGCCCCC									RGCCCCGCCCH-KLF4_SPEC_DB_200	29	39	-	16.3293	2.05e-06	0.0405	CGCCCCGCCCC
chr1:14924025-14924251	Shared	KAZN	0	KAZN	KAZN	CASP9	GCCCCGCCCMY-SHARED_DB_200	28	38	-	19.4	7.65e-08	0.00955	GCCCCGCCCCC									RGCCCCGCCCH-KLF4_SPEC_DB_200	40	50	-	16.3293	2.05e-06	0.0405	CGCCCCGCCCC
chr1:14924508-14924826	Shared	KAZN	0	KAZN	KAZN	CASP9	GCCCCGCCCMY-SHARED_DB_200	76	86	-	17.0429	8.25e-07	0.0236	GCCCCGCCCCG	GGGTGKGTG-KLF4_K409Q_SPEC_DB_200	209	217	+	12.1	3.75e-05	0.246	GGGCGGGTG	RGCCCCGCCCH-KLF4_SPEC_DB_200	82	92	-	16.3293	2.05e-06	0.0405	CGCCCCGCCCC
chr1:14924508-14924826	Shared	KAZN	0	KAZN	KAZN	CASP9	GCCCCGCCCMY-SHARED_DB_200	76	86	-	17.0429	8.25e-07	0.0236	GCCCCGCCCCG	GGGTGKGTG-KLF4_K409Q_SPEC_DB_200	209	217	+	12.1	3.75e-05	0.246	GGGCGGGTG	RGCCCCGCCCH-KLF4_SPEC_DB_200	77	87	-	16.3293	2.05e-06	0.0405	CGCCCCGCCCC
chr1:14924508-14924826	Shared	KAZN	0	KAZN	KAZN	CASP9	GCCCCGCCCMY-SHARED_DB_200	81	91	-	17.0429	8.25e-07	0.0236	GCCCCGCCCCG	GGGTGKGTG-KLF4_K409Q_SPEC_DB_200	209	217	+	12.1	3.75e-05	0.246	GGGCGGGTG	RGCCCCGCCCH-KLF4_SPEC_DB_200	82	92	-	16.3293	2.05e-06	0.0405	CGCCCCGCCCC
chr1:14924508-14924826	Shared	KAZN	0	KAZN	KAZN	CASP9	GCCCCGCCCMY-SHARED_DB_200	81	91	-	17.0429	8.25e-07	0.0236	GCCCCGCCCCG	GGGTGKGTG-KLF4_K409Q_SPEC_DB_200	209	217	+	12.1	3.75e-05	0.246	GGGCGGGTG	RGCCCCGCCCH-KLF4_SPEC_DB_200	77	87	-	16.3293	2.05e-06	0.0405	CGCCCCGCCCC
chr1:14955482-14955729	KLF4	KAZN	0	KAZN	TMEM51	CASP9																	RGCCCCGCCCH-KLF4_SPEC_DB_200	162	172	-	16.3293	2.05e-06	0.0405	AGCCCTGCCCC
chr1:149636311-149636588	Shared	PPIAL4C	51846	None	FCGR1A	PPIAL4C	GCCCCGCCCMY-SHARED_DB_200	72	82	-	15.6571	2.95e-06	0.0436	TCCCCGCCCCT									RGCCCCGCCCH-KLF4_SPEC_DB_200	73	83	-	13.7561	1.25e-05	0.0971	GTCCCCGCCCC
chr1:14970176-14970511	Shared	KAZN	0	KAZN	TMEM51	CASP9	GCCCCGCCCMY-SHARED_DB_200	163	173	-	18.3857	2.63e-07	0.0173	GCCCCGCCCAC									RGCCCCGCCCH-KLF4_SPEC_DB_200	164	174	-	17.0854	7.49e-07	0.0303	AGCCCCGCCCA
chr1:149816760-149817032	Shared	H3C13	3066	None	H3C13	H3C14	GCCCCGCCCMY-SHARED_DB_200	208	218	+	16.3	1.76e-06	0.0331	ACCCCGCCCCC
chr1:14988239-14988584	Shared	KAZN	0	KAZN	TMEM51	CASP9	GCCCCGCCCMY-SHARED_DB_200	67	77	+	16.3143	1.67e-06	0.0326	GCCCCTCCCCT									RGCCCCGCCCH-KLF4_SPEC_DB_200	214	224	+	12.6585	2.4e-05	0.128	GGCCCAGCCCT
chr1:149888355-149888705	Shared	BOLA1	0	BOLA1	H2AC21	H2AC20	GCCCCGCCCMY-SHARED_DB_200	159	169	+	17.4143	5.62e-07	0.0236	GCCCCACCCCC									RGCCCCGCCCH-KLF4_SPEC_DB_200	158	168	+	14.7439	6.79e-06	0.0761	CGCCCCACCCC
chr1:149889309-149889527	Shared	BOLA1	0	BOLA1	H2AC21	H2AC20	GCCCCGCCCMY-SHARED_DB_200	140	150	+	16.3	1.76e-06	0.0331	accccgccccc	GGGTGKGTG-KLF4_K409Q_SPEC_DB_200	150	158	-	16.4286	2.23e-06	0.154	GGGTGGGTG
chr1:149917560-149917740	Shared	SV2A	0	SV2A	H2AC21	SF3B4	GCCCCGCCCMY-SHARED_DB_200	138	148	-	15.6571	2.95e-06	0.0436	TCCCCGCCCCT	GGGTGKGTG-KLF4_K409Q_SPEC_DB_200	71	79	-	13.2	1.92e-05	0.216	GGGAGGGTG
chr1:149927495-149927669	Shared	SF3B4	0	SF3B4	SV2A	MTMR11	GCCCCGCCCMY-SHARED_DB_200	84	94	+	16.3	1.76e-06	0.0331	ACCCCGCCCCC	GGGTGKGTG-KLF4_K409Q_SPEC_DB_200	145	153	-	12.8857	2.42e-05	0.216	GGGTGGGAG
chr1:149927684-149928034	KLF4	SF3B4	0	SF3B4	SF3B4	MTMR11	GCCCCGCCCMY-SHARED_DB_200	165	175	-	18.3857	2.63e-07	0.0173	GCCCCGCCCAC									RGCCCCGCCCH-KLF4_SPEC_DB_200	166	176	-	18.1951	1.7e-07	0.0168	GGCCCCGCCCA
chr1:14996165-14996512	Shared	KAZN	0	KAZN	TMEM51	CASP9	GCCCCGCCCMY-SHARED_DB_200	19	29	+	18.3857	2.63e-07	0.0173	GCCCCGCCCAC									RGCCCCGCCCH-KLF4_SPEC_DB_200	18	28	+	15.3537	3.91e-06	0.0562	TGCCCCGCCCA
chr1:150010398-150010575	Shared	OTUD7B	0	OTUD7B	VPS45	BOLA1	GCCCCGCCCMY-SHARED_DB_200	146	156	+	17.0857	7.49e-07	0.0236	GCCCCTCCCCC									RGCCCCGCCCH-KLF4_SPEC_DB_200	64	74	-	15.1463	4.93e-06	0.0626	GGCCTTGCCCC
chr1:150010398-150010575	Shared	OTUD7B	0	OTUD7B	VPS45	BOLA1	GCCCCGCCCMY-SHARED_DB_200	146	156	+	17.0857	7.49e-07	0.0236	GCCCCTCCCCC									RGCCCCGCCCH-KLF4_SPEC_DB_200	82	92	-	13.1829	1.85e-05	0.115	CGCTCCGCCCC
chr1:150066963-150067170	Shared	VPS45	108	None	VPS45	ANP32E	GCCCCGCCCMY-SHARED_DB_200	70	80	-	19.4	7.65e-08	0.00955	GCCCCGCCCCC									RGCCCCGCCCH-KLF4_SPEC_DB_200	71	81	-	16.2073	2.15e-06	0.0405	TGCCCCGCCCC
chr1:150149723-150150049	Shared	PLEKHO1	0	PLEKHO1	CA14	VPS45	GCCCCGCCCMY-SHARED_DB_200	297	307	-	15.6571	2.95e-06	0.0436	TCCCCGCCCCT	GGGTGKGTG-KLF4_K409Q_SPEC_DB_200	234	242	+	12.1	3.75e-05	0.246	GGGCGGGTG
chr1:150194643-150194992	Shared	ANP32E	23424	None	CA14	ANP32E	GCCCCGCCCMY-SHARED_DB_200	153	163	-	16.4	1.56e-06	0.0325	GCCCCACCCAC									RGCCCCGCCCH-KLF4_SPEC_DB_200	154	164	-	13.7683	1.23e-05	0.0969	TGCCCCACCCA
chr1:150282202-150282542	KLF4	CIART	0	None	CIART	C1orf54	GCCCCGCCCMY-SHARED_DB_200	110	120	-	13.8714	1.16e-05	0.0775	GCTCCTCCCCT									RGCCCCGCCCH-KLF4_SPEC_DB_200	318	328	-	19.0488	7.65e-08	0.00949	GGCCCCGCCCC
chr1:150282202-150282542	Shared	CIART	0	None	CIART	C1orf54	GCCCCGCCCMY-SHARED_DB_200	317	327	-	18.6286	1.7e-07	0.0134	GCCCCGCCCCT									RGCCCCGCCCH-KLF4_SPEC_DB_200	18	28	+	14.9024	5.94e-06	0.0704	GGCTCCGCCCT
chr1:150282202-150282542	KLF4	CIART	0	None	CIART	C1orf54	GCCCCGCCCMY-SHARED_DB_200	317	327	-	18.6286	1.7e-07	0.0134	GCCCCGCCCCT									RGCCCCGCCCH-KLF4_SPEC_DB_200	318	328	-	19.0488	7.65e-08	0.00949	GGCCCCGCCCC
chr1:150282202-150282542	KLF4	CIART	0	None	CIART	C1orf54	GCCCCGCCCMY-SHARED_DB_200	19	29	+	14.5	7.5e-06	0.0716	GCTCCGCCCTT									RGCCCCGCCCH-KLF4_SPEC_DB_200	318	328	-	19.0488	7.65e-08	0.00949	GGCCCCGCCCC
chr1:150352004-150352166	Shared	PRPF3	0	PRPF3	RPRD2	MRPS21	GCCCCGCCCMY-SHARED_DB_200	123	133	+	16.4286	1.44e-06	0.0317	TCCCCGCCCCC
chr1:150363854-150364204	Shared	RPRD2	445	None	RPRD2	PRPF3	GCCCCGCCCMY-SHARED_DB_200	263	273	-	17.4143	5.62e-07	0.0236	GCCCCACCCCC	GGGTGKGTG-KLF4_K409Q_SPEC_DB_200	63	71	-	12.8429	2.69e-05	0.227	GGATGGGTG	RGCCCCGCCCH-KLF4_SPEC_DB_200	264	274	-	17.4634	5.42e-07	0.0261	GGCCCCACCCC
chr1:150363854-150364204	Shared	RPRD2	445	None	RPRD2	PRPF3	GCCCCGCCCMY-SHARED_DB_200	263	273	-	17.4143	5.62e-07	0.0236	GCCCCACCCCC	GGGTGKGTG-KLF4_K409Q_SPEC_DB_200	63	71	-	12.8429	2.69e-05	0.227	GGATGGGTG	RGCCCCGCCCH-KLF4_SPEC_DB_200	8	18	-	15.2073	4.56e-06	0.0595	TGCCCCGCCCT
chr1:150363854-150364204	KLF4	RPRD2	445	None	RPRD2	PRPF3	GCCCCGCCCMY-SHARED_DB_200	7	17	-	16.9429	1.03e-06	0.0275	GCCCCGCCCTT	GGGTGKGTG-KLF4_K409Q_SPEC_DB_200	63	71	-	12.8429	2.69e-05	0.227	GGATGGGTG	RGCCCCGCCCH-KLF4_SPEC_DB_200	264	274	-	17.4634	5.42e-07	0.0261	GGCCCCACCCC
chr1:150363854-150364204	Shared	RPRD2	445	None	RPRD2	PRPF3	GCCCCGCCCMY-SHARED_DB_200	7	17	-	16.9429	1.03e-06	0.0275	GCCCCGCCCTT	GGGTGKGTG-KLF4_K409Q_SPEC_DB_200	63	71	-	12.8429	2.69e-05	0.227	GGATGGGTG	RGCCCCGCCCH-KLF4_SPEC_DB_200	8	18	-	15.2073	4.56e-06	0.0595	TGCCCCGCCCT
chr1:150364211-150364443	Shared	RPRD2	206	None	RPRD2	PRPF3	GCCCCGCCCMY-SHARED_DB_200	114	124	-	15.6571	2.95e-06	0.0436	TCCCCGCCCCT
chr1:150486751-150486992	Shared	TARS2	371	None	TARS2	RPRD2	GCCCCGCCCMY-SHARED_DB_200	144	154	+	16.1286	2.18e-06	0.037	gacccGCCCCC									RGCCCCGCCCH-KLF4_SPEC_DB_200	143	153	+	13.122	1.9e-05	0.116	agacccGCCCC
chr1:150513352-150513701	Shared	ECM1	0	ECM1	ADAMTSL4	TARS2	GCCCCGCCCMY-SHARED_DB_200	161	171	+	15.6286	3.09e-06	0.045	GCCCCACCCAT									RGCCCCGCCCH-KLF4_SPEC_DB_200	160	170	+	13.7683	1.23e-05	0.0969	TGCCCCACCCA
chr1:150515517-150515867	Shared	ECM1	1727	None	ADAMTSL4	ECM1	GCCCCGCCCMY-SHARED_DB_200	126	136	+	18.6286	1.7e-07	0.0134	GCCCCGCCCCT									RGCCCCGCCCH-KLF4_SPEC_DB_200	125	135	+	16.2073	2.15e-06	0.0405	TGCCCCGCCCC
chr1:150552949-150553243	Shared	ADAMTSL4	0	ADAMTSL4	APH1A	MCL1	GCCCCGCCCMY-SHARED_DB_200	116	126	+	15.4	3.68e-06	0.0494	GCCCCTCCCTC
chr1:150556441-150556706	Shared	ADAMTSL4	0	ADAMTSL4	APH1A	MCL1	GCCCCGCCCMY-SHARED_DB_200	29	39	+	16.3143	1.67e-06	0.0326	GCCCCTCCCCT
chr1:150561325-150561672	KLF4	ADAMTSL4	387	None	APH1A	ADAMTSL4	GCCCCGCCCMY-SHARED_DB_200	90	100	-	16.0286	2.5e-06	0.0397	GCCCCGCCCAG									RGCCCCGCCCH-KLF4_SPEC_DB_200	91	101	-	17.0854	7.49e-07	0.0303	AGCCCCGCCCA
chr1:150561325-150561672	KLF4	ADAMTSL4	387	None	APH1A	ADAMTSL4	GCCCCGCCCMY-SHARED_DB_200	102	112	-	12.9571	2.08e-05	0.1	GCTCCTCCCTC									RGCCCCGCCCH-KLF4_SPEC_DB_200	91	101	-	17.0854	7.49e-07	0.0303	AGCCCCGCCCA
chr1:150564436-150564632	Shared	MCL1	0	MCL1	APH1A	ADAMTSL4	GCCCCGCCCMY-SHARED_DB_200	61	71	-	17.4143	5.62e-07	0.0236	GCCCCACCCCC									RGCCCCGCCCH-KLF4_SPEC_DB_200	62	72	-	14.7439	6.79e-06	0.0761	CGCCCCACCCC
chr1:150579494-150579842	KLF4	MCL1	0	MCL1	CTXND2	ADAMTSL4	GCCCCGCCCMY-SHARED_DB_200	273	283	-	17.0429	8.25e-07	0.0236	GCCCCGCCCCG									RGCCCCGCCCH-KLF4_SPEC_DB_200	274	284	-	19.0488	7.65e-08	0.00949	GGCCCCGCCCC
chr1:15060230-15060401	KLF4	KAZN	0	KAZN	TMEM51	KAZN									GGGTGKGTG-KLF4_K409Q_SPEC_DB_200	56	64	-	12.8857	2.42e-05	0.216	GGGAGTGTG	RGCCCCGCCCH-KLF4_SPEC_DB_200	106	116	+	16.5854	1.41e-06	0.0405	GGCCCTGCCCA
chr1:150615607-150615953	Shared	ENSA	0	ENSA	MCL1	ENSA	GCCCCGCCCMY-SHARED_DB_200	94	104	+	16.1857	2.08e-06	0.0359	gctccgccCCT									RGCCCCGCCCH-KLF4_SPEC_DB_200	93	103	+	15.9024	2.58e-06	0.0454	ggctccgccCC
chr1:150629508-150629858	KLF4	ENSA	0	ENSA	ENSA	GOLPH3L	GCCCCGCCCMY-SHARED_DB_200	19	29	-	14.1143	9.54e-06	0.0735	TCCCCTCCCCC									RGCCCCGCCCH-KLF4_SPEC_DB_200	288	298	-	17.939	3.56e-07	0.0221	AGCCCCGCCCC
chr1:150629508-150629858	Shared	ENSA	0	ENSA	ENSA	GOLPH3L	GCCCCGCCCMY-SHARED_DB_200	287	297	-	19.4	7.65e-08	0.00955	GCCCCGCCCCC									RGCCCCGCCCH-KLF4_SPEC_DB_200	288	298	-	17.939	3.56e-07	0.0221	AGCCCCGCCCC
chr1:150749420-150749756	KLF4	CTSS	0	CTSS	HORMAD1	CTSS	GCCCCGCCCMY-SHARED_DB_200	152	162	+	13.9429	1.1e-05	0.0754	accccgccccg									RGCCCCGCCCH-KLF4_SPEC_DB_200	156	166	+	16.3293	2.05e-06	0.0405	cgccccgcccc
chr1:150749420-150749756	KLF4	CTSS	0	CTSS	HORMAD1	CTSS	GCCCCGCCCMY-SHARED_DB_200	152	162	+	13.9429	1.1e-05	0.0754	accccgccccg									RGCCCCGCCCH-KLF4_SPEC_DB_200	161	171	+	16.3293	2.05e-06	0.0405	cgccccgcccc
chr1:150749420-150749756	KLF4	CTSS	0	CTSS	HORMAD1	CTSS	GCCCCGCCCMY-SHARED_DB_200	152	162	+	13.9429	1.1e-05	0.0754	accccgccccg									RGCCCCGCCCH-KLF4_SPEC_DB_200	166	176	+	16.3293	2.05e-06	0.0405	cgccccgcccc
chr1:150749420-150749756	KLF4	CTSS	0	CTSS	HORMAD1	CTSS	GCCCCGCCCMY-SHARED_DB_200	137	147	+	13.9429	1.1e-05	0.0754	Accccgccccg									RGCCCCGCCCH-KLF4_SPEC_DB_200	156	166	+	16.3293	2.05e-06	0.0405	cgccccgcccc
chr1:150749420-150749756	KLF4	CTSS	0	CTSS	HORMAD1	CTSS	GCCCCGCCCMY-SHARED_DB_200	137	147	+	13.9429	1.1e-05	0.0754	Accccgccccg									RGCCCCGCCCH-KLF4_SPEC_DB_200	161	171	+	16.3293	2.05e-06	0.0405	cgccccgcccc
chr1:150749420-150749756	KLF4	CTSS	0	CTSS	HORMAD1	CTSS	GCCCCGCCCMY-SHARED_DB_200	137	147	+	13.9429	1.1e-05	0.0754	Accccgccccg									RGCCCCGCCCH-KLF4_SPEC_DB_200	166	176	+	16.3293	2.05e-06	0.0405	cgccccgcccc
chr1:150749420-150749756	Shared	CTSS	0	CTSS	HORMAD1	CTSS	GCCCCGCCCMY-SHARED_DB_200	162	172	+	17.0429	8.25e-07	0.0236	gccccgccccg									RGCCCCGCCCH-KLF4_SPEC_DB_200	181	191	+	13.5976	1.44e-05	0.1	tgccctgccct
chr1:150749420-150749756	Shared	CTSS	0	CTSS	HORMAD1	CTSS	GCCCCGCCCMY-SHARED_DB_200	162	172	+	17.0429	8.25e-07	0.0236	gccccgccccg									RGCCCCGCCCH-KLF4_SPEC_DB_200	156	166	+	16.3293	2.05e-06	0.0405	cgccccgcccc
chr1:150749420-150749756	Shared	CTSS	0	CTSS	HORMAD1	CTSS	GCCCCGCCCMY-SHARED_DB_200	162	172	+	17.0429	8.25e-07	0.0236	gccccgccccg									RGCCCCGCCCH-KLF4_SPEC_DB_200	161	171	+	16.3293	2.05e-06	0.0405	cgccccgcccc
chr1:150749420-150749756	Shared	CTSS	0	CTSS	HORMAD1	CTSS	GCCCCGCCCMY-SHARED_DB_200	162	172	+	17.0429	8.25e-07	0.0236	gccccgccccg									RGCCCCGCCCH-KLF4_SPEC_DB_200	186	196	+	13.5976	1.44e-05	0.1	tgccctgccct
chr1:150749420-150749756	Shared	CTSS	0	CTSS	HORMAD1	CTSS	GCCCCGCCCMY-SHARED_DB_200	162	172	+	17.0429	8.25e-07	0.0236	gccccgccccg									RGCCCCGCCCH-KLF4_SPEC_DB_200	196	206	+	14.5976	7.55e-06	0.0761	tgccctgcccC
chr1:150749420-150749756	Shared	CTSS	0	CTSS	HORMAD1	CTSS	GCCCCGCCCMY-SHARED_DB_200	162	172	+	17.0429	8.25e-07	0.0236	gccccgccccg									RGCCCCGCCCH-KLF4_SPEC_DB_200	166	176	+	16.3293	2.05e-06	0.0405	cgccccgcccc
chr1:150749420-150749756	Shared	CTSS	0	CTSS	HORMAD1	CTSS	GCCCCGCCCMY-SHARED_DB_200	162	172	+	17.0429	8.25e-07	0.0236	gccccgccccg									RGCCCCGCCCH-KLF4_SPEC_DB_200	141	151	+	13	2.07e-05	0.119	cgccccgcctc
chr1:150749420-150749756	Shared	CTSS	0	CTSS	HORMAD1	CTSS	GCCCCGCCCMY-SHARED_DB_200	162	172	+	17.0429	8.25e-07	0.0236	gccccgccccg									RGCCCCGCCCH-KLF4_SPEC_DB_200	191	201	+	13.5976	1.44e-05	0.1	tgccctgccct
chr1:150749420-150749756	Shared	CTSS	0	CTSS	HORMAD1	CTSS	GCCCCGCCCMY-SHARED_DB_200	167	177	+	16.2714	1.86e-06	0.0331	gccccgccccA									RGCCCCGCCCH-KLF4_SPEC_DB_200	181	191	+	13.5976	1.44e-05	0.1	tgccctgccct
chr1:150749420-150749756	Shared	CTSS	0	CTSS	HORMAD1	CTSS	GCCCCGCCCMY-SHARED_DB_200	167	177	+	16.2714	1.86e-06	0.0331	gccccgccccA									RGCCCCGCCCH-KLF4_SPEC_DB_200	156	166	+	16.3293	2.05e-06	0.0405	cgccccgcccc
chr1:150749420-150749756	Shared	CTSS	0	CTSS	HORMAD1	CTSS	GCCCCGCCCMY-SHARED_DB_200	167	177	+	16.2714	1.86e-06	0.0331	gccccgccccA									RGCCCCGCCCH-KLF4_SPEC_DB_200	161	171	+	16.3293	2.05e-06	0.0405	cgccccgcccc
chr1:150749420-150749756	Shared	CTSS	0	CTSS	HORMAD1	CTSS	GCCCCGCCCMY-SHARED_DB_200	167	177	+	16.2714	1.86e-06	0.0331	gccccgccccA									RGCCCCGCCCH-KLF4_SPEC_DB_200	186	196	+	13.5976	1.44e-05	0.1	tgccctgccct
chr1:150749420-150749756	Shared	CTSS	0	CTSS	HORMAD1	CTSS	GCCCCGCCCMY-SHARED_DB_200	167	177	+	16.2714	1.86e-06	0.0331	gccccgccccA									RGCCCCGCCCH-KLF4_SPEC_DB_200	196	206	+	14.5976	7.55e-06	0.0761	tgccctgcccC
chr1:150749420-150749756	Shared	CTSS	0	CTSS	HORMAD1	CTSS	GCCCCGCCCMY-SHARED_DB_200	167	177	+	16.2714	1.86e-06	0.0331	gccccgccccA									RGCCCCGCCCH-KLF4_SPEC_DB_200	166	176	+	16.3293	2.05e-06	0.0405	cgccccgcccc
chr1:150749420-150749756	Shared	CTSS	0	CTSS	HORMAD1	CTSS	GCCCCGCCCMY-SHARED_DB_200	167	177	+	16.2714	1.86e-06	0.0331	gccccgccccA									RGCCCCGCCCH-KLF4_SPEC_DB_200	141	151	+	13	2.07e-05	0.119	cgccccgcctc
chr1:150749420-150749756	Shared	CTSS	0	CTSS	HORMAD1	CTSS	GCCCCGCCCMY-SHARED_DB_200	167	177	+	16.2714	1.86e-06	0.0331	gccccgccccA									RGCCCCGCCCH-KLF4_SPEC_DB_200	191	201	+	13.5976	1.44e-05	0.1	tgccctgccct
chr1:150749420-150749756	Shared	CTSS	0	CTSS	HORMAD1	CTSS	GCCCCGCCCMY-SHARED_DB_200	157	167	+	17.0429	8.25e-07	0.0236	gccccgccccg									RGCCCCGCCCH-KLF4_SPEC_DB_200	181	191	+	13.5976	1.44e-05	0.1	tgccctgccct
chr1:150749420-150749756	Shared	CTSS	0	CTSS	HORMAD1	CTSS	GCCCCGCCCMY-SHARED_DB_200	157	167	+	17.0429	8.25e-07	0.0236	gccccgccccg									RGCCCCGCCCH-KLF4_SPEC_DB_200	156	166	+	16.3293	2.05e-06	0.0405	cgccccgcccc
chr1:150749420-150749756	Shared	CTSS	0	CTSS	HORMAD1	CTSS	GCCCCGCCCMY-SHARED_DB_200	157	167	+	17.0429	8.25e-07	0.0236	gccccgccccg									RGCCCCGCCCH-KLF4_SPEC_DB_200	161	171	+	16.3293	2.05e-06	0.0405	cgccccgcccc
chr1:150749420-150749756	Shared	CTSS	0	CTSS	HORMAD1	CTSS	GCCCCGCCCMY-SHARED_DB_200	157	167	+	17.0429	8.25e-07	0.0236	gccccgccccg									RGCCCCGCCCH-KLF4_SPEC_DB_200	186	196	+	13.5976	1.44e-05	0.1	tgccctgccct
chr1:150749420-150749756	Shared	CTSS	0	CTSS	HORMAD1	CTSS	GCCCCGCCCMY-SHARED_DB_200	157	167	+	17.0429	8.25e-07	0.0236	gccccgccccg									RGCCCCGCCCH-KLF4_SPEC_DB_200	196	206	+	14.5976	7.55e-06	0.0761	tgccctgcccC
chr1:150749420-150749756	Shared	CTSS	0	CTSS	HORMAD1	CTSS	GCCCCGCCCMY-SHARED_DB_200	157	167	+	17.0429	8.25e-07	0.0236	gccccgccccg									RGCCCCGCCCH-KLF4_SPEC_DB_200	166	176	+	16.3293	2.05e-06	0.0405	cgccccgcccc
chr1:150749420-150749756	Shared	CTSS	0	CTSS	HORMAD1	CTSS	GCCCCGCCCMY-SHARED_DB_200	157	167	+	17.0429	8.25e-07	0.0236	gccccgccccg									RGCCCCGCCCH-KLF4_SPEC_DB_200	141	151	+	13	2.07e-05	0.119	cgccccgcctc
chr1:150749420-150749756	Shared	CTSS	0	CTSS	HORMAD1	CTSS	GCCCCGCCCMY-SHARED_DB_200	157	167	+	17.0429	8.25e-07	0.0236	gccccgccccg									RGCCCCGCCCH-KLF4_SPEC_DB_200	191	201	+	13.5976	1.44e-05	0.1	tgccctgccct
chr1:150876228-150876469	KLF4	ARNT	0	ARNT	CTXND2	CERS2	GCCCCGCCCMY-SHARED_DB_200	42	52	+	12.8143	2.28e-05	0.106	GCCCCGCACTG									RGCCCCGCCCH-KLF4_SPEC_DB_200	200	210	+	16.3293	2.05e-06	0.0405	CGCCCCGCCCC
chr1:150876228-150876469	Shared	ARNT	0	ARNT	CTXND2	CERS2	GCCCCGCCCMY-SHARED_DB_200	201	211	+	17.0429	8.25e-07	0.0236	GCCCCGCCCCG									RGCCCCGCCCH-KLF4_SPEC_DB_200	200	210	+	16.3293	2.05e-06	0.0405	CGCCCCGCCCC
chr1:150876228-150876469	KLF4	ARNT	0	ARNT	CTXND2	CERS2	GCCCCGCCCMY-SHARED_DB_200	156	166	+	13.9571	1.09e-05	0.0753	GCCCCTCCCCA									RGCCCCGCCCH-KLF4_SPEC_DB_200	200	210	+	16.3293	2.05e-06	0.0405	CGCCCCGCCCC
chr1:150926500-150926670	KLF4	SETDB1	0	SETDB1	ARNT	CTXND2	GCCCCGCCCMY-SHARED_DB_200	16	26	-	13.1143	1.85e-05	0.0952	TCCCCGCACCT									RGCCCCGCCCH-KLF4_SPEC_DB_200	129	139	-	17.939	3.56e-07	0.0221	AGCCCCGCCCC
chr1:150926500-150926670	Shared	SETDB1	0	SETDB1	ARNT	CTXND2	GCCCCGCCCMY-SHARED_DB_200	128	138	-	19.4	7.65e-08	0.00955	GCCCCGCCCCC									RGCCCCGCCCH-KLF4_SPEC_DB_200	129	139	-	17.939	3.56e-07	0.0221	AGCCCCGCCCC
chr1:150973991-150974321	KLF4	CERS2	0	CERS2	CERS2	SETDB1									GGGTGKGTG-KLF4_K409Q_SPEC_DB_200	158	166	-	12.8857	2.42e-05	0.216	GGGTGGGAG	RGCCCCGCCCH-KLF4_SPEC_DB_200	137	147	-	17.439	6.35e-07	0.0272	GGCCCTGCCCC
chr1:150974625-150974974	Shared	CERS2	0	CERS2	CERS2	SETDB1	GCCCCGCCCMY-SHARED_DB_200	265	275	-	17.7143	3.56e-07	0.0202	GCCCCGCCCTC									RGCCCCGCCCH-KLF4_SPEC_DB_200	266	276	-	15.3293	4.14e-06	0.0566	CGCCCCGCCCT
chr1:150974625-150974974	Shared	CERS2	0	CERS2	CERS2	SETDB1	GCCCCGCCCMY-SHARED_DB_200	265	275	-	17.7143	3.56e-07	0.0202	GCCCCGCCCTC									RGCCCCGCCCH-KLF4_SPEC_DB_200	6	16	-	14.3537	8e-06	0.0801	GGCCCCGCCAA
chr1:150977213-150977563	Shared	CERS2	2209	None	CERS2	SETDB1	GCCCCGCCCMY-SHARED_DB_200	261	271	+	16.2286	1.97e-06	0.0346	GCCACGCCCAC	GGGTGKGTG-KLF4_K409Q_SPEC_DB_200	101	109	+	11.8429	4.48e-05	0.257	AGGTGGATG	RGCCCCGCCCH-KLF4_SPEC_DB_200	260	270	+	16.8049	9.75e-07	0.0364	GGCCACGCCCA
chr1:150981261-150981605	Shared	ANXA9	686	None	ANXA9	MINDY1	GCCCCGCCCMY-SHARED_DB_200	106	116	+	18.6286	1.7e-07	0.0134	GCCCCGCCCCT									RGCCCCGCCCH-KLF4_SPEC_DB_200	84	94	-	13	2.07e-05	0.119	AGCCCTGCCTC
chr1:150981261-150981605	Shared	ANXA9	686	None	ANXA9	MINDY1	GCCCCGCCCMY-SHARED_DB_200	106	116	+	18.6286	1.7e-07	0.0134	GCCCCGCCCCT									RGCCCCGCCCH-KLF4_SPEC_DB_200	105	115	+	16.2073	2.15e-06	0.0405	TGCCCCGCCCC
chr1:151008218-151008567	Shared	PRUNE1	0	MINDY1,PRUNE1	MINDY1	ANXA9	GCCCCGCCCMY-SHARED_DB_200	131	141	+	17.2429	6.56e-07	0.0236	GCCACGCCCCC									RGCCCCGCCCH-KLF4_SPEC_DB_200	203	213	-	16.3293	2.05e-06	0.0405	CGCCCCGCCCC
chr1:151008218-151008567	Shared	PRUNE1	0	MINDY1,PRUNE1	MINDY1	ANXA9	GCCCCGCCCMY-SHARED_DB_200	131	141	+	17.2429	6.56e-07	0.0236	GCCACGCCCCC									RGCCCCGCCCH-KLF4_SPEC_DB_200	184	194	+	14.6098	7.43e-06	0.0761	AGCCCCGCCTC
chr1:151008218-151008567	Shared	PRUNE1	0	MINDY1,PRUNE1	MINDY1	ANXA9	GCCCCGCCCMY-SHARED_DB_200	131	141	+	17.2429	6.56e-07	0.0236	GCCACGCCCCC									RGCCCCGCCCH-KLF4_SPEC_DB_200	130	140	+	14.939	5.82e-06	0.0695	CGCCACGCCCC
chr1:151008218-151008567	Shared	PRUNE1	0	MINDY1,PRUNE1	MINDY1	ANXA9	GCCCCGCCCMY-SHARED_DB_200	202	212	-	19.4	7.65e-08	0.00955	GCCCCGCCCCC									RGCCCCGCCCH-KLF4_SPEC_DB_200	203	213	-	16.3293	2.05e-06	0.0405	CGCCCCGCCCC
chr1:151008218-151008567	Shared	PRUNE1	0	MINDY1,PRUNE1	MINDY1	ANXA9	GCCCCGCCCMY-SHARED_DB_200	202	212	-	19.4	7.65e-08	0.00955	GCCCCGCCCCC									RGCCCCGCCCH-KLF4_SPEC_DB_200	184	194	+	14.6098	7.43e-06	0.0761	AGCCCCGCCTC
chr1:151008218-151008567	Shared	PRUNE1	0	MINDY1,PRUNE1	MINDY1	ANXA9	GCCCCGCCCMY-SHARED_DB_200	202	212	-	19.4	7.65e-08	0.00955	GCCCCGCCCCC									RGCCCCGCCCH-KLF4_SPEC_DB_200	130	140	+	14.939	5.82e-06	0.0695	CGCCACGCCCC
chr1:151008218-151008567	KLF4	PRUNE1	0	MINDY1,PRUNE1	MINDY1	ANXA9	GCCCCGCCCMY-SHARED_DB_200	185	195	+	14.8429	5.74e-06	0.0633	GCCCCGCCTCC									RGCCCCGCCCH-KLF4_SPEC_DB_200	203	213	-	16.3293	2.05e-06	0.0405	CGCCCCGCCCC
chr1:151008961-151009188	Shared	PRUNE1	0	PRUNE1	MINDY1	ANXA9	GCCCCGCCCMY-SHARED_DB_200	85	95	+	15.6571	2.95e-06	0.0436	TCCCCGCCCCT
chr1:151056254-151056509	Shared	CDC42SE1	0	CDC42SE1	MLLT11	C1orf56	GCCCCGCCCMY-SHARED_DB_200	95	105	-	16.3143	1.67e-06	0.0326	GCCCCTCCCCT
chr1:151060194-151060544	Shared	MLLT11	0	CDC42SE1,MLLT11	CDC42SE1	C1orf56	GCCCCGCCCMY-SHARED_DB_200	147	157	-	16.4286	1.44e-06	0.0317	TCCCCGCCCCC
chr1:151071364-151071583	KLF4	GABPB2	0	GABPB2	CDC42SE1	MLLT11	GCCCCGCCCMY-SHARED_DB_200	67	77	+	14.0714	9.89e-06	0.0737	GCCCCGCCTCT									RGCCCCGCCCH-KLF4_SPEC_DB_200	66	76	+	15.7195	2.9e-06	0.0485	GGCCCCGCCTC
chr1:151156563-151156767	KLF4	SCNM1	0	TNFAIP8L2,SCNM1	SCNM1	LYSMD1	GCCCCGCCCMY-SHARED_DB_200	44	54	-	13.8286	1.22e-05	0.0804	GCCCCGCCTAC									RGCCCCGCCCH-KLF4_SPEC_DB_200	59	69	-	17.4634	5.42e-07	0.0261	GGCCCCACCCC
chr1:151156563-151156767	Shared	SCNM1	0	TNFAIP8L2,SCNM1	SCNM1	LYSMD1	GCCCCGCCCMY-SHARED_DB_200	58	68	-	16.6429	1.24e-06	0.0303	GCCCCACCCCT									RGCCCCGCCCH-KLF4_SPEC_DB_200	45	55	-	13.7561	1.25e-05	0.0971	AGCCCCGCCTA
chr1:151156563-151156767	KLF4	SCNM1	0	TNFAIP8L2,SCNM1	SCNM1	LYSMD1	GCCCCGCCCMY-SHARED_DB_200	58	68	-	16.6429	1.24e-06	0.0303	GCCCCACCCCT									RGCCCCGCCCH-KLF4_SPEC_DB_200	59	69	-	17.4634	5.42e-07	0.0261	GGCCCCACCCC
chr1:151156817-151156988	KLF4	SCNM1	0	TNFAIP8L2,SCNM1	SCNM1	LYSMD1									GGGTGKGTG-KLF4_K409Q_SPEC_DB_200	136	144	+	12.5286	3.56e-05	0.246	GGATGTGTG	RGCCCCGCCCH-KLF4_SPEC_DB_200	96	106	-	16.3293	2.05e-06	0.0405	AGCCCTGCCCC
chr1:151198801-151199090	Shared	PIP5K1A	0	PIP5K1A	VPS72	SCNM1	GCCCCGCCCMY-SHARED_DB_200	71	81	-	16.4286	1.44e-06	0.0317	TCCCCGCCCCC
chr1:1512422-1512728	Shared	ATAD3A	0	ATAD3A	ATAD3A	ATAD3B	GCCCCGCCCMY-SHARED_DB_200	62	72	-	17.0429	8.25e-07	0.0236	GCCCCGCCCCG									RGCCCCGCCCH-KLF4_SPEC_DB_200	63	73	-	16.3293	2.05e-06	0.0405	CGCCCCGCCCC
chr1:151281287-151281637	Shared	ZNF687	0	ZNF687	ZNF687	PI4KB	GCCCCGCCCMY-SHARED_DB_200	24	34	-	17.2429	6.56e-07	0.0236	GCCACGCCCCC									RGCCCCGCCCH-KLF4_SPEC_DB_200	25	35	-	14.8171	6.3e-06	0.0738	TGCCACGCCCC
chr1:151281287-151281637	Shared	ZNF687	0	ZNF687	ZNF687	PI4KB	GCCCCGCCCMY-SHARED_DB_200	83	93	-	16.4286	1.44e-06	0.0317	TCCCCGCCCCC									RGCCCCGCCCH-KLF4_SPEC_DB_200	25	35	-	14.8171	6.3e-06	0.0738	TGCCACGCCCC
chr1:151282382-151282543	Shared	ZNF687	0	ZNF687	ZNF687	PI4KB	GCCCCGCCCMY-SHARED_DB_200	82	92	+	17.0857	7.49e-07	0.0236	GCCCCTCCCCC									RGCCCCGCCCH-KLF4_SPEC_DB_200	45	55	+	15.9024	2.58e-06	0.0454	GGCTCCGCCCC
chr1:151282382-151282543	KLF4	ZNF687	0	ZNF687	ZNF687	PI4KB	GCCCCGCCCMY-SHARED_DB_200	62	72	-	13.1571	1.78e-05	0.0925	TACCCGCCCCC									RGCCCCGCCCH-KLF4_SPEC_DB_200	45	55	+	15.9024	2.58e-06	0.0454	GGCTCCGCCCC
chr1:151282382-151282543	Shared	ZNF687	0	ZNF687	ZNF687	PI4KB	GCCCCGCCCMY-SHARED_DB_200	46	56	+	16.9571	9.18e-07	0.0251	GCTCCGCCCCC									RGCCCCGCCCH-KLF4_SPEC_DB_200	45	55	+	15.9024	2.58e-06	0.0454	GGCTCCGCCCC
chr1:151283053-151283399	Shared	ZNF687	0	ZNF687	ZNF687	PI4KB	GCCCCGCCCMY-SHARED_DB_200	110	120	+	16.3	1.76e-06	0.0331	ACCCCGCCCCC
chr1:151327534-151327884	Shared	PI4KB	0	PI4KB	PI4KB	RFX5	GCCCCGCCCMY-SHARED_DB_200	172	182	-	16.4286	1.44e-06	0.0317	TCCCCGCCCCC	GGGTGKGTG-KLF4_K409Q_SPEC_DB_200	233	241	+	12.8857	2.42e-05	0.216	GGGTGGGAG
chr1:151346822-151347132	Shared	RFX5	0	RFX5	RFX5	SELENBP1	GCCCCGCCCMY-SHARED_DB_200	167	177	-	17.4143	5.62e-07	0.0236	GCCCCACCCCC									RGCCCCGCCCH-KLF4_SPEC_DB_200	168	178	-	14.7439	6.79e-06	0.0761	CGCCCCACCCC
chr1:151372588-151372937	Shared	SELENBP1	0	SELENBP1	SELENBP1	POGZ	GCCCCGCCCMY-SHARED_DB_200	156	166	-	17.4143	5.62e-07	0.0236	GCCCCACCCCC	GGGTGKGTG-KLF4_K409Q_SPEC_DB_200	268	276	+	11.7143	4.93e-05	0.273	GGgtgtgcg	RGCCCCGCCCH-KLF4_SPEC_DB_200	157	167	-	14.622	7.32e-06	0.0761	TGCCCCACCCC
chr1:151458524-151458874	KLF4	POGZ	0	POGZ	POGZ	PSMB4	GCCCCGCCCMY-SHARED_DB_200	262	272	-	15.8429	2.72e-06	0.0427	GCCCCGCACAC									RGCCCCGCCCH-KLF4_SPEC_DB_200	105	115	+	16.7561	1.07e-06	0.0389	ggcctcgcccc
chr1:151458524-151458874	KLF4	POGZ	0	POGZ	POGZ	PSMB4	GCCCCGCCCMY-SHARED_DB_200	36	46	-	13.3	1.61e-05	0.0881	TCCCCGCCCCA									RGCCCCGCCCH-KLF4_SPEC_DB_200	105	115	+	16.7561	1.07e-06	0.0389	ggcctcgcccc
chr1:151511130-151511480	KLF4	CGN	0	CGN	CGN	PSMB4	GCCCCGCCCMY-SHARED_DB_200	206	216	-	14.9714	5.19e-06	0.0618	GCTCCACCCCC									RGCCCCGCCCH-KLF4_SPEC_DB_200	46	56	+	16.3293	2.05e-06	0.0405	CGCCCCGCCCC
chr1:151511130-151511480	KLF4	CGN	0	CGN	CGN	PSMB4	GCCCCGCCCMY-SHARED_DB_200	206	216	-	14.9714	5.19e-06	0.0618	GCTCCACCCCC									RGCCCCGCCCH-KLF4_SPEC_DB_200	138	148	+	19.0488	7.65e-08	0.00949	GGCCCCGCCCC
chr1:151511130-151511480	Shared	CGN	0	CGN	CGN	PSMB4	GCCCCGCCCMY-SHARED_DB_200	47	57	+	17.0429	8.25e-07	0.0236	GCCCCGCCCCG									RGCCCCGCCCH-KLF4_SPEC_DB_200	46	56	+	16.3293	2.05e-06	0.0405	CGCCCCGCCCC
chr1:151511130-151511480	Shared	CGN	0	CGN	CGN	PSMB4	GCCCCGCCCMY-SHARED_DB_200	47	57	+	17.0429	8.25e-07	0.0236	GCCCCGCCCCG									RGCCCCGCCCH-KLF4_SPEC_DB_200	207	217	-	13.2073	1.8e-05	0.114	AGCTCCACCCC
chr1:151511130-151511480	KLF4	CGN	0	CGN	CGN	PSMB4	GCCCCGCCCMY-SHARED_DB_200	47	57	+	17.0429	8.25e-07	0.0236	GCCCCGCCCCG									RGCCCCGCCCH-KLF4_SPEC_DB_200	138	148	+	19.0488	7.65e-08	0.00949	GGCCCCGCCCC
chr1:151511130-151511480	Shared	CGN	0	CGN	CGN	PSMB4	GCCCCGCCCMY-SHARED_DB_200	139	149	+	19.4	7.65e-08	0.00955	GCCCCGCCCCC									RGCCCCGCCCH-KLF4_SPEC_DB_200	46	56	+	16.3293	2.05e-06	0.0405	CGCCCCGCCCC
chr1:151511130-151511480	Shared	CGN	0	CGN	CGN	PSMB4	GCCCCGCCCMY-SHARED_DB_200	139	149	+	19.4	7.65e-08	0.00955	GCCCCGCCCCC									RGCCCCGCCCH-KLF4_SPEC_DB_200	207	217	-	13.2073	1.8e-05	0.114	AGCTCCACCCC
chr1:151511130-151511480	KLF4	CGN	0	CGN	CGN	PSMB4	GCCCCGCCCMY-SHARED_DB_200	139	149	+	19.4	7.65e-08	0.00955	GCCCCGCCCCC									RGCCCCGCCCH-KLF4_SPEC_DB_200	138	148	+	19.0488	7.65e-08	0.00949	GGCCCCGCCCC
chr1:15152143-15152301	Shared	TMEM51	230	None	TMEM51	KAZN	GCCCCGCCCMY-SHARED_DB_200	32	42	+	15.5286	3.32e-06	0.0472	accccgcccct
chr1:151540060-151540409	KLF4	TUFT1	0	TUFT1	SNX27	CGN	GCCCCGCCCMY-SHARED_DB_200	122	132	+	15.9429	2.61e-06	0.0411	GCTCCGCCCAC									RGCCCCGCCCH-KLF4_SPEC_DB_200	196	206	+	17.939	3.56e-07	0.0221	AGCCCCGCCCC
chr1:151540060-151540409	Shared	TUFT1	0	TUFT1	SNX27	CGN	GCCCCGCCCMY-SHARED_DB_200	122	132	+	15.9429	2.61e-06	0.0411	GCTCCGCCCAC									RGCCCCGCCCH-KLF4_SPEC_DB_200	178	188	-	15.2439	4.22e-06	0.057	GGCCGCGCCCC
chr1:151540060-151540409	Shared	TUFT1	0	TUFT1	SNX27	CGN	GCCCCGCCCMY-SHARED_DB_200	122	132	+	15.9429	2.61e-06	0.0411	GCTCCGCCCAC									RGCCCCGCCCH-KLF4_SPEC_DB_200	121	131	+	15.0488	5.32e-06	0.0655	GGCTCCGCCCA
chr1:151540060-151540409	Shared	TUFT1	0	TUFT1	SNX27	CGN	GCCCCGCCCMY-SHARED_DB_200	197	207	+	18.6286	1.7e-07	0.0134	GCCCCGCCCCT									RGCCCCGCCCH-KLF4_SPEC_DB_200	196	206	+	17.939	3.56e-07	0.0221	AGCCCCGCCCC
chr1:151540060-151540409	Shared	TUFT1	0	TUFT1	SNX27	CGN	GCCCCGCCCMY-SHARED_DB_200	197	207	+	18.6286	1.7e-07	0.0134	GCCCCGCCCCT									RGCCCCGCCCH-KLF4_SPEC_DB_200	178	188	-	15.2439	4.22e-06	0.057	GGCCGCGCCCC
chr1:151540060-151540409	Shared	TUFT1	0	TUFT1	SNX27	CGN	GCCCCGCCCMY-SHARED_DB_200	197	207	+	18.6286	1.7e-07	0.0134	GCCCCGCCCCT									RGCCCCGCCCH-KLF4_SPEC_DB_200	121	131	+	15.0488	5.32e-06	0.0655	GGCTCCGCCCA
chr1:15154684-15155029	Shared	TMEM51	0	TMEM51	FHAD1	KAZN	GCCCCGCCCMY-SHARED_DB_200	58	68	+	17.0857	7.49e-07	0.0236	GCCCCTCCCCC	GGGTGKGTG-KLF4_K409Q_SPEC_DB_200	204	212	+	12.0286	3.93e-05	0.246	GGGTGGGCG	RGCCCCGCCCH-KLF4_SPEC_DB_200	207	217	-	12.9024	2.15e-05	0.122	GTCCCCGCCCA
chr1:15154684-15155029	Shared	TMEM51	0	TMEM51	FHAD1	KAZN	GCCCCGCCCMY-SHARED_DB_200	58	68	+	17.0857	7.49e-07	0.0236	GCCCCTCCCCC	GGGTGKGTG-KLF4_K409Q_SPEC_DB_200	204	212	+	12.0286	3.93e-05	0.246	GGGTGGGCG	RGCCCCGCCCH-KLF4_SPEC_DB_200	222	232	-	15.3537	3.91e-06	0.0562	TGCCCCGCCCA
chr1:15154684-15155029	Shared	TMEM51	0	TMEM51	FHAD1	KAZN	GCCCCGCCCMY-SHARED_DB_200	206	216	-	15.4143	3.57e-06	0.0494	TCCCCGCCCAC	GGGTGKGTG-KLF4_K409Q_SPEC_DB_200	204	212	+	12.0286	3.93e-05	0.246	GGGTGGGCG	RGCCCCGCCCH-KLF4_SPEC_DB_200	207	217	-	12.9024	2.15e-05	0.122	GTCCCCGCCCA
chr1:15154684-15155029	Shared	TMEM51	0	TMEM51	FHAD1	KAZN	GCCCCGCCCMY-SHARED_DB_200	206	216	-	15.4143	3.57e-06	0.0494	TCCCCGCCCAC	GGGTGKGTG-KLF4_K409Q_SPEC_DB_200	204	212	+	12.0286	3.93e-05	0.246	GGGTGGGCG	RGCCCCGCCCH-KLF4_SPEC_DB_200	222	232	-	15.3537	3.91e-06	0.0562	TGCCCCGCCCA
chr1:15154684-15155029	Shared	TMEM51	0	TMEM51	FHAD1	KAZN	GCCCCGCCCMY-SHARED_DB_200	221	231	-	18.3857	2.63e-07	0.0173	GCCCCGCCCAC	GGGTGKGTG-KLF4_K409Q_SPEC_DB_200	204	212	+	12.0286	3.93e-05	0.246	GGGTGGGCG	RGCCCCGCCCH-KLF4_SPEC_DB_200	207	217	-	12.9024	2.15e-05	0.122	GTCCCCGCCCA
chr1:15154684-15155029	Shared	TMEM51	0	TMEM51	FHAD1	KAZN	GCCCCGCCCMY-SHARED_DB_200	221	231	-	18.3857	2.63e-07	0.0173	GCCCCGCCCAC	GGGTGKGTG-KLF4_K409Q_SPEC_DB_200	204	212	+	12.0286	3.93e-05	0.246	GGGTGGGCG	RGCCCCGCCCH-KLF4_SPEC_DB_200	222	232	-	15.3537	3.91e-06	0.0562	TGCCCCGCCCA
chr1:151611885-151612235	Shared	SNX27	0	SNX27	SNX27	TUFT1	GCCCCGCCCMY-SHARED_DB_200	75	85	+	16.4286	1.44e-06	0.0317	TCCCCGCCCCC
chr1:151710274-151710612	Shared	RIIAD1	0	CELF3,RIIAD1	RIIAD1	SNX27	GCCCCGCCCMY-SHARED_DB_200	256	266	-	17.0857	7.49e-07	0.0236	GCCCCTCCCCC	GGGTGKGTG-KLF4_K409Q_SPEC_DB_200	175	183	-	16.1143	4.95e-06	0.159	GGGTGTGTG
chr1:151711372-151711717	Shared	RIIAD1	0	CELF3,RIIAD1	RIIAD1	SNX27	GCCCCGCCCMY-SHARED_DB_200	66	76	+	17.4143	5.62e-07	0.0236	GCCCCACCCCC									RGCCCCGCCCH-KLF4_SPEC_DB_200	65	75	+	17.4634	5.42e-07	0.0261	GGCCCCACCCC
chr1:151711372-151711717	Shared	RIIAD1	0	CELF3,RIIAD1	RIIAD1	SNX27	GCCCCGCCCMY-SHARED_DB_200	66	76	+	17.4143	5.62e-07	0.0236	GCCCCACCCCC									RGCCCCGCCCH-KLF4_SPEC_DB_200	34	44	+	13.0244	2.03e-05	0.119	AGCCCCACCTC
chr1:151716767-151717115	Shared	RIIAD1	0	CELF3,RIIAD1	CELF3	SNX27	GCCCCGCCCMY-SHARED_DB_200	156	166	+	15.5571	3.2e-06	0.0463	GCCACGCCCTC	GGGTGKGTG-KLF4_K409Q_SPEC_DB_200	177	185	-	11.2	6.15e-05	0.285	GGGAGGATG	RGCCCCGCCCH-KLF4_SPEC_DB_200	155	165	+	15.5488	3.29e-06	0.0536	AGCCACGCCCT
chr1:151721340-151721672	KLF4	RIIAD1	0	RIIAD1	CELF3	SNX27	GCCCCGCCCMY-SHARED_DB_200	43	53	+	14.1429	9.32e-06	0.0735	GACCCACCccc	GGGTGKGTG-KLF4_K409Q_SPEC_DB_200	279	287	+	13.8429	1.37e-05	0.216	AGGTGGGTG	RGCCCCGCCCH-KLF4_SPEC_DB_200	134	144	-	18.0488	2.63e-07	0.0221	GGCCCCGCCCT
chr1:151721340-151721672	KLF4	RIIAD1	0	RIIAD1	CELF3	SNX27	GCCCCGCCCMY-SHARED_DB_200	43	53	+	14.1429	9.32e-06	0.0735	GACCCACCccc	GGGTGKGTG-KLF4_K409Q_SPEC_DB_200	279	287	+	13.8429	1.37e-05	0.216	AGGTGGGTG	RGCCCCGCCCH-KLF4_SPEC_DB_200	146	156	-	19.0488	7.65e-08	0.00949	GGCCCCGCCCC
chr1:151721340-151721672	KLF4	RIIAD1	0	RIIAD1	CELF3	SNX27	GCCCCGCCCMY-SHARED_DB_200	133	143	-	15.3571	3.89e-06	0.0508	GCCCCGCCCTG	GGGTGKGTG-KLF4_K409Q_SPEC_DB_200	279	287	+	13.8429	1.37e-05	0.216	AGGTGGGTG	RGCCCCGCCCH-KLF4_SPEC_DB_200	134	144	-	18.0488	2.63e-07	0.0221	GGCCCCGCCCT
chr1:151721340-151721672	KLF4	RIIAD1	0	RIIAD1	CELF3	SNX27	GCCCCGCCCMY-SHARED_DB_200	133	143	-	15.3571	3.89e-06	0.0508	GCCCCGCCCTG	GGGTGKGTG-KLF4_K409Q_SPEC_DB_200	279	287	+	13.8429	1.37e-05	0.216	AGGTGGGTG	RGCCCCGCCCH-KLF4_SPEC_DB_200	146	156	-	19.0488	7.65e-08	0.00949	GGCCCCGCCCC
chr1:151721340-151721672	Shared	RIIAD1	0	RIIAD1	CELF3	SNX27	GCCCCGCCCMY-SHARED_DB_200	145	155	-	19.4	7.65e-08	0.00955	GCCCCGCCCCC	GGGTGKGTG-KLF4_K409Q_SPEC_DB_200	279	287	+	13.8429	1.37e-05	0.216	AGGTGGGTG	RGCCCCGCCCH-KLF4_SPEC_DB_200	129	139	-	14.7195	6.99e-06	0.0761	CGCCCTGCCCC
chr1:151721340-151721672	Shared	RIIAD1	0	RIIAD1	CELF3	SNX27	GCCCCGCCCMY-SHARED_DB_200	145	155	-	19.4	7.65e-08	0.00955	GCCCCGCCCCC	GGGTGKGTG-KLF4_K409Q_SPEC_DB_200	279	287	+	13.8429	1.37e-05	0.216	AGGTGGGTG	RGCCCCGCCCH-KLF4_SPEC_DB_200	134	144	-	18.0488	2.63e-07	0.0221	GGCCCCGCCCT
chr1:151721340-151721672	KLF4	RIIAD1	0	RIIAD1	CELF3	SNX27	GCCCCGCCCMY-SHARED_DB_200	145	155	-	19.4	7.65e-08	0.00955	GCCCCGCCCCC	GGGTGKGTG-KLF4_K409Q_SPEC_DB_200	279	287	+	13.8429	1.37e-05	0.216	AGGTGGGTG	RGCCCCGCCCH-KLF4_SPEC_DB_200	146	156	-	19.0488	7.65e-08	0.00949	GGCCCCGCCCC
chr1:151728479-151728669	Shared	RIIAD1	0	RIIAD1	CELF3	SNX27	GCCCCGCCCMY-SHARED_DB_200	18	28	-	17.4143	5.62e-07	0.0236	GCCCCACCCCC									RGCCCCGCCCH-KLF4_SPEC_DB_200	19	29	-	17.4634	5.42e-07	0.0261	GGCCCCACCCC
chr1:15175789-15176002	KLF4	TMEM51	0	TMEM51	FHAD1	KAZN	GCCCCGCCCMY-SHARED_DB_200	30	40	+	16.9429	1.03e-06	0.0275	gccccgccctt	GGGTGKGTG-KLF4_K409Q_SPEC_DB_200	77	85	+	12.0286	3.93e-05	0.246	gggtgggcg	RGCCCCGCCCH-KLF4_SPEC_DB_200	29	39	+	18.0488	2.63e-07	0.0221	ggccccgccct
chr1:151790459-151790809	Shared	TDRKH	0	TDRKH	TDRKH	LINGO4	GCCCCGCCCMY-SHARED_DB_200	69	79	+	16.4286	1.44e-06	0.0317	TCCCCGCCCCC
chr1:151807170-151807432	Shared	RORC	0	RORC	LINGO4	RORC	GCCCCGCCCMY-SHARED_DB_200	105	115	+	15.7286	2.84e-06	0.043	GCCCCACCCTC	GGGTGKGTG-KLF4_K409Q_SPEC_DB_200	16	24	-	12.0143	4.15e-05	0.246	GGGTGGCTG	RGCCCCGCCCH-KLF4_SPEC_DB_200	104	114	+	15.3537	3.91e-06	0.0562	AGCCCCACCCT
chr1:151821002-151821352	Shared	RORC	0	RORC	LINGO4	C2CD4D	GCCCCGCCCMY-SHARED_DB_200	250	260	-	16.3143	1.67e-06	0.0326	GCCCCTCCCCT
chr1:151826004-151826352	Shared	RORC	0	RORC	LINGO4	C2CD4D	GCCCCGCCCMY-SHARED_DB_200	217	227	-	16.3143	1.67e-06	0.0326	GCCCCTCCCCT	GGGTGKGTG-KLF4_K409Q_SPEC_DB_200	210	218	+	12.5714	3.23e-05	0.238	GGGTGTGAG	RGCCCCGCCCH-KLF4_SPEC_DB_200	20	30	-	16.7561	1.07e-06	0.0389	GGCCTCGCCCC
chr1:151826004-151826352	Shared	RORC	0	RORC	LINGO4	C2CD4D	GCCCCGCCCMY-SHARED_DB_200	217	227	-	16.3143	1.67e-06	0.0326	GCCCCTCCCCT	GGGTGKGTG-KLF4_K409Q_SPEC_DB_200	210	218	+	12.5714	3.23e-05	0.238	GGGTGTGAG	RGCCCCGCCCH-KLF4_SPEC_DB_200	15	25	-	13	2.07e-05	0.119	CGCCCCGCCTC
chr1:151826004-151826352	KLF4	RORC	0	RORC	LINGO4	C2CD4D	GCCCCGCCCMY-SHARED_DB_200	141	151	+	14.3143	8.45e-06	0.0725	ACCCCACCCCC	GGGTGKGTG-KLF4_K409Q_SPEC_DB_200	210	218	+	12.5714	3.23e-05	0.238	GGGTGTGAG	RGCCCCGCCCH-KLF4_SPEC_DB_200	20	30	-	16.7561	1.07e-06	0.0389	GGCCTCGCCCC
chr1:151826004-151826352	KLF4	RORC	0	RORC	LINGO4	C2CD4D	GCCCCGCCCMY-SHARED_DB_200	14	24	-	14.0714	9.89e-06	0.0737	GCCCCGCCTCT	GGGTGKGTG-KLF4_K409Q_SPEC_DB_200	210	218	+	12.5714	3.23e-05	0.238	GGGTGTGAG	RGCCCCGCCCH-KLF4_SPEC_DB_200	20	30	-	16.7561	1.07e-06	0.0389	GGCCTCGCCCC
chr1:151829019-151829357	Shared	RORC	0	RORC	RORC	C2CD4D	GCCCCGCCCMY-SHARED_DB_200	96	106	+	17.4143	5.62e-07	0.0236	GCCCCACCCCC	GGGTGKGTG-KLF4_K409Q_SPEC_DB_200	48	56	-	11.7143	4.93e-05	0.273	GGGTGTGCG	RGCCCCGCCCH-KLF4_SPEC_DB_200	95	105	+	17.4634	5.42e-07	0.0261	GGCCCCACCCC
chr1:151830719-151831054	KLF4	RORC	0	RORC	RORC	C2CD4D	GCCCCGCCCMY-SHARED_DB_200	113	123	+	14.0429	1e-05	0.0737	GCCCCACCCAG									RGCCCCGCCCH-KLF4_SPEC_DB_200	112	122	+	16.6098	1.3e-06	0.0405	GGCCCCACCCA
chr1:151830719-151831054	KLF4	RORC	0	RORC	RORC	C2CD4D	GCCCCGCCCMY-SHARED_DB_200	113	123	+	14.0429	1e-05	0.0737	GCCCCACCCAG									RGCCCCGCCCH-KLF4_SPEC_DB_200	82	92	+	17.0854	7.49e-07	0.0303	AGCCCCGCCCA
chr1:151830719-151831054	KLF4	RORC	0	RORC	RORC	C2CD4D	GCCCCGCCCMY-SHARED_DB_200	113	123	+	14.0429	1e-05	0.0737	GCCCCACCCAG									RGCCCCGCCCH-KLF4_SPEC_DB_200	72	82	+	16.6098	1.3e-06	0.0405	GGCCCCACCCA
chr1:151830719-151831054	Shared	RORC	0	RORC	RORC	C2CD4D	GCCCCGCCCMY-SHARED_DB_200	83	93	+	18.3857	2.63e-07	0.0173	GCCCCGCCCAC									RGCCCCGCCCH-KLF4_SPEC_DB_200	112	122	+	16.6098	1.3e-06	0.0405	GGCCCCACCCA
chr1:151830719-151831054	Shared	RORC	0	RORC	RORC	C2CD4D	GCCCCGCCCMY-SHARED_DB_200	83	93	+	18.3857	2.63e-07	0.0173	GCCCCGCCCAC									RGCCCCGCCCH-KLF4_SPEC_DB_200	82	92	+	17.0854	7.49e-07	0.0303	AGCCCCGCCCA
chr1:151830719-151831054	Shared	RORC	0	RORC	RORC	C2CD4D	GCCCCGCCCMY-SHARED_DB_200	83	93	+	18.3857	2.63e-07	0.0173	GCCCCGCCCAC									RGCCCCGCCCH-KLF4_SPEC_DB_200	72	82	+	16.6098	1.3e-06	0.0405	GGCCCCACCCA
chr1:151830719-151831054	KLF4	RORC	0	RORC	RORC	C2CD4D	GCCCCGCCCMY-SHARED_DB_200	73	83	+	14.0429	1e-05	0.0737	GCCCCACCCAG									RGCCCCGCCCH-KLF4_SPEC_DB_200	112	122	+	16.6098	1.3e-06	0.0405	GGCCCCACCCA
chr1:151830719-151831054	KLF4	RORC	0	RORC	RORC	C2CD4D	GCCCCGCCCMY-SHARED_DB_200	73	83	+	14.0429	1e-05	0.0737	GCCCCACCCAG									RGCCCCGCCCH-KLF4_SPEC_DB_200	82	92	+	17.0854	7.49e-07	0.0303	AGCCCCGCCCA
chr1:151830719-151831054	KLF4	RORC	0	RORC	RORC	C2CD4D	GCCCCGCCCMY-SHARED_DB_200	73	83	+	14.0429	1e-05	0.0737	GCCCCACCCAG									RGCCCCGCCCH-KLF4_SPEC_DB_200	72	82	+	16.6098	1.3e-06	0.0405	GGCCCCACCCA
chr1:151839683-151840019	KLF4	C2CD4D	0	C2CD4D	RORC	THEM5	GCCCCGCCCMY-SHARED_DB_200	139	149	-	15.3571	3.89e-06	0.0508	GCCCCGCCCTG									RGCCCCGCCCH-KLF4_SPEC_DB_200	140	150	-	18.0488	2.63e-07	0.0221	GGCCCCGCCCT
chr1:15184898-15185215	Shared	TMEM51	0	TMEM51	FHAD1	KAZN	GCCCCGCCCMY-SHARED_DB_200	135	145	+	17.4143	5.62e-07	0.0236	GCCCCACCCCC									RGCCCCGCCCH-KLF4_SPEC_DB_200	134	144	+	14.622	7.32e-06	0.0761	TGCCCCACCCC
chr1:15188284-15188513	Shared	TMEM51	0	TMEM51	FHAD1	KAZN	GCCCCGCCCMY-SHARED_DB_200	61	71	+	17.4143	5.62e-07	0.0236	gccccaccccc									RGCCCCGCCCH-KLF4_SPEC_DB_200	60	70	+	16.3537	1.86e-06	0.0405	agccccacccc
chr1:151908275-151908612	Shared	THEM4	0	THEM4	THEM5	S100A10	GCCCCGCCCMY-SHARED_DB_200	77	87	-	17.2429	6.56e-07	0.0236	GCCACGCCCCC									RGCCCCGCCCH-KLF4_SPEC_DB_200	78	88	-	17.6585	4.49e-07	0.0255	GGCCACGCCCC
chr1:151909385-151909735	KLF4	THEM4	0	THEM4	THEM5	S100A10	GCCCCGCCCMY-SHARED_DB_200	171	181	-	15.3571	3.89e-06	0.0508	GCCCCGCCCTG	GGGTGKGTG-KLF4_K409Q_SPEC_DB_200	224	232	+	12.5714	3.23e-05	0.238	GGGTGTGAG	RGCCCCGCCCH-KLF4_SPEC_DB_200	172	182	-	16.939	8.62e-07	0.0331	AGCCCCGCCCT
chr1:151970746-151970944	Shared	S100A10	11970	None	THEM4	S100A10	GCCCCGCCCMY-SHARED_DB_200	35	45	-	17.6143	4.69e-07	0.0236	GCCCCGCCCAT	GGGTGKGTG-KLF4_K409Q_SPEC_DB_200	61	69	+	12.5714	3.23e-05	0.238	GGGTGTGAG	RGCCCCGCCCH-KLF4_SPEC_DB_200	36	46	-	15.3537	3.91e-06	0.0562	TGCCCCGCCCA
chr1:151970746-151970944	Shared	S100A10	11970	None	THEM4	S100A10	GCCCCGCCCMY-SHARED_DB_200	35	45	-	17.6143	4.69e-07	0.0236	GCCCCGCCCAT	GGGTGKGTG-KLF4_K409Q_SPEC_DB_200	138	146	+	11.2	6.15e-05	0.285	GGGAGGATG	RGCCCCGCCCH-KLF4_SPEC_DB_200	36	46	-	15.3537	3.91e-06	0.0562	TGCCCCGCCCA
chr1:15197942-15198257	Shared	TMEM51	0	TMEM51	FHAD1	KAZN	GCCCCGCCCMY-SHARED_DB_200	287	297	+	17.4143	5.62e-07	0.0236	gccccaccccc									RGCCCCGCCCH-KLF4_SPEC_DB_200	286	296	+	14.622	7.32e-06	0.0761	tgccccacccc
chr1:151992041-151992315	KLF4	S100A10	0	S100A10	THEM4	S100A11																	RGCCCCGCCCH-KLF4_SPEC_DB_200	85	95	-	17.439	6.35e-07	0.0272	GGCCCTGCCCC
chr1:151994934-151995283	Shared	S100A10	1074	None	S100A10	S100A11	GCCCCGCCCMY-SHARED_DB_200	40	50	+	17.0857	7.49e-07	0.0236	GCCCCTCCCCC
chr1:152035877-152036068	Shared	S100A11	0	S100A11	S100A10	TCHHL1	GCCCCGCCCMY-SHARED_DB_200	108	118	-	15.4571	3.45e-06	0.049	GCCACGCCCAT									RGCCCCGCCCH-KLF4_SPEC_DB_200	109	119	-	15.6951	3.04e-06	0.0502	AGCCACGCCCA
chr1:152036868-152037208	KLF4	S100A11	0	S100A11	S100A10	TCHHL1	GCCCCGCCCMY-SHARED_DB_200	201	211	+	14.7286	6.2e-06	0.0658	GCCCCTCCCCG									RGCCCCGCCCH-KLF4_SPEC_DB_200	195	205	+	16.2073	2.15e-06	0.0405	TGCCCCGCCCC
chr1:152036868-152037208	Shared	S100A11	0	S100A11	S100A10	TCHHL1	GCCCCGCCCMY-SHARED_DB_200	196	206	+	18.6286	1.7e-07	0.0134	GCCCCGCCCCT									RGCCCCGCCCH-KLF4_SPEC_DB_200	195	205	+	16.2073	2.15e-06	0.0405	TGCCCCGCCCC
chr1:152036868-152037208	Shared	S100A11	0	S100A11	S100A10	TCHHL1	GCCCCGCCCMY-SHARED_DB_200	196	206	+	18.6286	1.7e-07	0.0134	GCCCCGCCCCT									RGCCCCGCCCH-KLF4_SPEC_DB_200	158	168	+	13.1829	1.85e-05	0.115	AGCCTTGCCCA
chr1:152048280-152048484	Shared	S100A11	11275	None	S100A11	TCHHL1	GCCCCGCCCMY-SHARED_DB_200	33	43	-	15.5571	3.2e-06	0.0463	GCCACGCCCTC									RGCCCCGCCCH-KLF4_SPEC_DB_200	34	44	-	13.939	1.12e-05	0.0921	CGCCACGCCCT
chr1:152457025-152457364	KLF4	CRNN	42761	None	CRNN	LCE3E																	RGCCCCGCCCH-KLF4_SPEC_DB_200	269	279	+	16.3293	2.05e-06	0.0405	AGCCCTGCCCC
chr1:15247036-15247385	Shared	FHAD1	0	FHAD1	FHAD1	TMEM51	GCCCCGCCCMY-SHARED_DB_200	142	152	+	15.5571	3.2e-06	0.0463	GCCACGCCCTC									RGCCCCGCCCH-KLF4_SPEC_DB_200	118	128	+	14.8171	6.3e-06	0.0738	TGCCACGCCCC
chr1:15247036-15247385	KLF4	FHAD1	0	FHAD1	FHAD1	TMEM51	GCCCCGCCCMY-SHARED_DB_200	142	152	+	15.5571	3.2e-06	0.0463	GCCACGCCCTC									RGCCCCGCCCH-KLF4_SPEC_DB_200	141	151	+	16.6585	1.18e-06	0.0405	GGCCACGCCCT
chr1:15247036-15247385	Shared	FHAD1	0	FHAD1	FHAD1	TMEM51	GCCCCGCCCMY-SHARED_DB_200	142	152	+	15.5571	3.2e-06	0.0463	GCCACGCCCTC									RGCCCCGCCCH-KLF4_SPEC_DB_200	274	284	+	13.6098	1.42e-05	0.1	GGCTTCGCCCC
chr1:15247036-15247385	Shared	FHAD1	0	FHAD1	FHAD1	TMEM51	GCCCCGCCCMY-SHARED_DB_200	119	129	+	17.2429	6.56e-07	0.0236	GCCACGCCCCC									RGCCCCGCCCH-KLF4_SPEC_DB_200	118	128	+	14.8171	6.3e-06	0.0738	TGCCACGCCCC
chr1:15247036-15247385	Shared	FHAD1	0	FHAD1	FHAD1	TMEM51	GCCCCGCCCMY-SHARED_DB_200	119	129	+	17.2429	6.56e-07	0.0236	GCCACGCCCCC									RGCCCCGCCCH-KLF4_SPEC_DB_200	141	151	+	16.6585	1.18e-06	0.0405	GGCCACGCCCT
chr1:15247036-15247385	Shared	FHAD1	0	FHAD1	FHAD1	TMEM51	GCCCCGCCCMY-SHARED_DB_200	119	129	+	17.2429	6.56e-07	0.0236	GCCACGCCCCC									RGCCCCGCCCH-KLF4_SPEC_DB_200	274	284	+	13.6098	1.42e-05	0.1	GGCTTCGCCCC
chr1:15258886-15259235	KLF4	FHAD1	0	FHAD1	FHAD1	TMEM51	GCCCCGCCCMY-SHARED_DB_200	324	334	+	15.2571	4.48e-06	0.0556	GCCACACCCCC									RGCCCCGCCCH-KLF4_SPEC_DB_200	323	333	+	16.0732	2.26e-06	0.0417	GGCCACACCCC
chr1:152909104-152909303	KLF4	IVL	0	IVL	SPRR5	SMCP	GCCCCGCCCMY-SHARED_DB_200	3	13	+	14.2857	8.56e-06	0.0725	GCCCCACCCCA									RGCCCCGCCCH-KLF4_SPEC_DB_200	2	12	+	16.3537	1.86e-06	0.0405	AGCCCCACCCC
chr1:15309742-15310018	Shared	FHAD1	0	FHAD1	FHAD1	FHAD1	GCCCCGCCCMY-SHARED_DB_200	83	93	-	16.0714	2.4e-06	0.0392	GCCCCTCCCAC									RGCCCCGCCCH-KLF4_SPEC_DB_200	245	255	-	14.1098	9.68e-06	0.0842	GGCCCTGCCTC
chr1:153123269-153123448	KLF4	SPRR2F	9752	None	SPRR2F	SPRR2G																	RGCCCCGCCCH-KLF4_SPEC_DB_200	142	152	+	16.5854	1.41e-06	0.0405	ggccctgccca
chr1:15316679-15316993	Shared	FHAD1	0	FHAD1	FHAD1	FHAD1	GCCCCGCCCMY-SHARED_DB_200	90	100	+	16.6429	1.24e-06	0.0303	GCCCCACCCCT	GGGTGKGTG-KLF4_K409Q_SPEC_DB_200	274	282	+	13.8429	1.37e-05	0.216	aggtgggtg	RGCCCCGCCCH-KLF4_SPEC_DB_200	89	99	+	14.622	7.32e-06	0.0761	TGCCCCACCCC
chr1:15323025-15323369	Shared	FHAD1	0	FHAD1	FHAD1	FHAD1	GCCCCGCCCMY-SHARED_DB_200	264	274	-	16.4286	1.44e-06	0.0317	TCCCCGCCCCC									RGCCCCGCCCH-KLF4_SPEC_DB_200	80	90	+	12.9634	2.09e-05	0.12	ggtcccgccca
chr1:153292848-153293075	Shared	PGLYRP3	4786	None	S100A9	PGLYRP3	GCCCCGCCCMY-SHARED_DB_200	151	161	-	15.5286	3.32e-06	0.0472	ACCCCGCCCCT
chr1:153293905-153294241	Shared	PGLYRP3	3620	None	S100A9	PGLYRP3	GCCCCGCCCMY-SHARED_DB_200	81	91	+	16.4	1.56e-06	0.0325	GCCCCACCCAC									RGCCCCGCCCH-KLF4_SPEC_DB_200	80	90	+	13.7683	1.23e-05	0.0969	TGCCCCACCCA
chr1:153348540-153348705	KLF4	PGLYRP4	0	PGLYRP4	S100A9	S100A12																	RGCCCCGCCCH-KLF4_SPEC_DB_200	90	100	+	16.439	1.75e-06	0.0405	GGCCCTGCCCT
chr1:153349389-153349723	Shared	PGLYRP4	547	None	PGLYRP4	S100A12	GCCCCGCCCMY-SHARED_DB_200	44	54	-	15.7286	2.84e-06	0.043	GCCCCACCCTC									RGCCCCGCCCH-KLF4_SPEC_DB_200	45	55	-	13.622	1.37e-05	0.0989	TGCCCCACCCT
chr1:153349389-153349723	Shared	PGLYRP4	547	None	PGLYRP4	S100A12	GCCCCGCCCMY-SHARED_DB_200	44	54	-	15.7286	2.84e-06	0.043	GCCCCACCCTC									RGCCCCGCCCH-KLF4_SPEC_DB_200	280	290	-	14.2927	8.62e-06	0.0818	GGCTCTGCCCC
chr1:153357596-153357946	Shared	S100A9	0	S100A9	PGLYRP4	S100A12	GCCCCGCCCMY-SHARED_DB_200	124	134	+	16.2714	1.86e-06	0.0331	GCCCCGCCCCA									RGCCCCGCCCH-KLF4_SPEC_DB_200	123	133	+	16.2073	2.15e-06	0.0405	TGCCCCGCCCC
chr1:153364878-153365059	Shared	S100A9	3854	None	PGLYRP4	S100A9	GCCCCGCCCMY-SHARED_DB_200	92	102	-	17.2429	6.56e-07	0.0236	GCCACGCCCCC									RGCCCCGCCCH-KLF4_SPEC_DB_200	93	103	-	14.8171	6.3e-06	0.0738	TGCCACGCCCC
chr1:153390059-153390270	Shared	S100A8	0	S100A8	S100A12	S100A9	GCCCCGCCCMY-SHARED_DB_200	84	94	+	15.4571	3.45e-06	0.049	GCCACGCCCAT									RGCCCCGCCCH-KLF4_SPEC_DB_200	83	93	+	13.9634	1.08e-05	0.0896	TGCCACGCCCA
chr1:153520336-153520659	Shared	S100A6	13939	None	S100A7	S100A6	GCCCCGCCCMY-SHARED_DB_200	178	188	-	19.4	7.65e-08	0.00955	GCCCCGCCCCC									RGCCCCGCCCH-KLF4_SPEC_DB_200	179	189	-	17.939	3.56e-07	0.0221	AGCCCCGCCCC
chr1:153538426-153538627	Shared	S100A5	0	S100A5	S100A6	S100A4	GCCCCGCCCMY-SHARED_DB_200	105	115	+	15.4	3.68e-06	0.0494	GCCCCTCCCTC
chr1:153545051-153545400	Shared	S100A4	0	S100A4	S100A5	S100A3	GCCCCGCCCMY-SHARED_DB_200	90	100	+	16.9429	1.03e-06	0.0275	GCCCCGCCCTT									RGCCCCGCCCH-KLF4_SPEC_DB_200	124	134	-	14.1098	9.68e-06	0.0842	AGCCACACCCA
chr1:153545051-153545400	KLF4	S100A4	0	S100A4	S100A5	S100A3	GCCCCGCCCMY-SHARED_DB_200	90	100	+	16.9429	1.03e-06	0.0275	GCCCCGCCCTT									RGCCCCGCCCH-KLF4_SPEC_DB_200	89	99	+	18.0488	2.63e-07	0.0221	GGCCCCGCCCT
chr1:153545051-153545400	KLF4	S100A4	0	S100A4	S100A5	S100A3	GCCCCGCCCMY-SHARED_DB_200	197	207	-	13.9571	1.09e-05	0.0753	GCCCCTCCCCA									RGCCCCGCCCH-KLF4_SPEC_DB_200	89	99	+	18.0488	2.63e-07	0.0221	GGCCCCGCCCT
chr1:153545548-153545897	KLF4	S100A4	0	S100A4	S100A4	S100A3																	RGCCCCGCCCH-KLF4_SPEC_DB_200	299	309	+	16.5854	1.41e-06	0.0405	GGCCCTGCCCA
chr1:153549016-153549238	KLF4	S100A3	0	S100A4,S100A3	S100A4	S100A2	GCCCCGCCCMY-SHARED_DB_200	126	136	-	18.6286	1.7e-07	0.0134	GCCCCGCCCCT									RGCCCCGCCCH-KLF4_SPEC_DB_200	127	137	-	19.0488	7.65e-08	0.00949	GGCCCCGCCCC
chr1:153563436-153563637	KLF4	S100A2	0	S100A2	S100A4	S100A16	GCCCCGCCCMY-SHARED_DB_200	191	201	+	13.3714	1.57e-05	0.0879	GCCCCACCCTG									RGCCCCGCCCH-KLF4_SPEC_DB_200	190	200	+	16.4634	1.64e-06	0.0405	GGCCCCACCCT
chr1:153608158-153608507	KLF4	S100A16	0	S100A16	S100A1	S100A14									GGGTGKGTG-KLF4_K409Q_SPEC_DB_200	83	91	-	16.4286	2.23e-06	0.154	GGGTGGGTG	RGCCCCGCCCH-KLF4_SPEC_DB_200	255	265	+	17.439	6.35e-07	0.0272	ggccctgcccc
chr1:153610957-153611307	Shared	S100A16	0	S100A16	S100A16	S100A14	GCCCCGCCCMY-SHARED_DB_200	270	280	+	15.7286	2.84e-06	0.043	GCCCCACCCTC	GGGTGKGTG-KLF4_K409Q_SPEC_DB_200	189	197	-	13.8429	1.37e-05	0.216	AGGTGGGTG	RGCCCCGCCCH-KLF4_SPEC_DB_200	111	121	+	14.7439	6.79e-06	0.0761	AGCCCTACCCC
chr1:153610957-153611307	Shared	S100A16	0	S100A16	S100A16	S100A14	GCCCCGCCCMY-SHARED_DB_200	270	280	+	15.7286	2.84e-06	0.043	GCCCCACCCTC	GGGTGKGTG-KLF4_K409Q_SPEC_DB_200	189	197	-	13.8429	1.37e-05	0.216	AGGTGGGTG	RGCCCCGCCCH-KLF4_SPEC_DB_200	269	279	+	15.3537	3.91e-06	0.0562	AGCCCCACCCT
chr1:153610957-153611307	Shared	S100A16	0	S100A16	S100A16	S100A14	GCCCCGCCCMY-SHARED_DB_200	270	280	+	15.7286	2.84e-06	0.043	GCCCCACCCTC	GGGTGKGTG-KLF4_K409Q_SPEC_DB_200	174	182	-	12.8857	2.42e-05	0.216	GGGTGGGAG	RGCCCCGCCCH-KLF4_SPEC_DB_200	111	121	+	14.7439	6.79e-06	0.0761	AGCCCTACCCC
chr1:153610957-153611307	Shared	S100A16	0	S100A16	S100A16	S100A14	GCCCCGCCCMY-SHARED_DB_200	270	280	+	15.7286	2.84e-06	0.043	GCCCCACCCTC	GGGTGKGTG-KLF4_K409Q_SPEC_DB_200	174	182	-	12.8857	2.42e-05	0.216	GGGTGGGAG	RGCCCCGCCCH-KLF4_SPEC_DB_200	269	279	+	15.3537	3.91e-06	0.0562	AGCCCCACCCT
chr1:153610957-153611307	Shared	S100A16	0	S100A16	S100A16	S100A14	GCCCCGCCCMY-SHARED_DB_200	270	280	+	15.7286	2.84e-06	0.043	GCCCCACCCTC	GGGTGKGTG-KLF4_K409Q_SPEC_DB_200	278	286	-	12.8857	2.42e-05	0.216	GGGTGGGAG	RGCCCCGCCCH-KLF4_SPEC_DB_200	111	121	+	14.7439	6.79e-06	0.0761	AGCCCTACCCC
chr1:153610957-153611307	Shared	S100A16	0	S100A16	S100A16	S100A14	GCCCCGCCCMY-SHARED_DB_200	270	280	+	15.7286	2.84e-06	0.043	GCCCCACCCTC	GGGTGKGTG-KLF4_K409Q_SPEC_DB_200	278	286	-	12.8857	2.42e-05	0.216	GGGTGGGAG	RGCCCCGCCCH-KLF4_SPEC_DB_200	269	279	+	15.3537	3.91e-06	0.0562	AGCCCCACCCT
chr1:153610957-153611307	Shared	S100A16	0	S100A16	S100A16	S100A14	GCCCCGCCCMY-SHARED_DB_200	270	280	+	15.7286	2.84e-06	0.043	GCCCCACCCTC	GGGTGKGTG-KLF4_K409Q_SPEC_DB_200	274	282	-	13.2	1.92e-05	0.216	GGGAGGGTG	RGCCCCGCCCH-KLF4_SPEC_DB_200	111	121	+	14.7439	6.79e-06	0.0761	AGCCCTACCCC
chr1:153610957-153611307	Shared	S100A16	0	S100A16	S100A16	S100A14	GCCCCGCCCMY-SHARED_DB_200	270	280	+	15.7286	2.84e-06	0.043	GCCCCACCCTC	GGGTGKGTG-KLF4_K409Q_SPEC_DB_200	274	282	-	13.2	1.92e-05	0.216	GGGAGGGTG	RGCCCCGCCCH-KLF4_SPEC_DB_200	269	279	+	15.3537	3.91e-06	0.0562	AGCCCCACCCT
chr1:153616195-153616467	Shared	S100A14	0	S100A14	S100A14	S100A13	GCCCCGCCCMY-SHARED_DB_200	245	255	+	15.7286	2.84e-06	0.043	GCCCCACCCTC									RGCCCCGCCCH-KLF4_SPEC_DB_200	184	194	-	13.6585	1.34e-05	0.0984	GGCCCAGCCCC
chr1:153616195-153616467	KLF4	S100A14	0	S100A14	S100A14	S100A13	GCCCCGCCCMY-SHARED_DB_200	245	255	+	15.7286	2.84e-06	0.043	GCCCCACCCTC									RGCCCCGCCCH-KLF4_SPEC_DB_200	244	254	+	16.4634	1.64e-06	0.0405	GGCCCCACCCT
chr1:153630017-153630339	Shared	S100A1	0	S100A1	S100A13	ILF2	GCCCCGCCCMY-SHARED_DB_200	156	166	+	15.7286	2.84e-06	0.043	GCCCCACCCTC									RGCCCCGCCCH-KLF4_SPEC_DB_200	155	165	+	13.622	1.37e-05	0.0989	TGCCCCACCCT
chr1:153633806-153634156	KLF4	CHTOP	0	CHTOP	CHTOP	S100A1	GCCCCGCCCMY-SHARED_DB_200	119	129	+	13.1571	1.78e-05	0.0925	GCCCCGCCTTC									RGCCCCGCCCH-KLF4_SPEC_DB_200	97	107	-	16.2073	2.15e-06	0.0405	TGCCCCGCCCC
chr1:153633806-153634156	KLF4	CHTOP	0	CHTOP	CHTOP	S100A1	GCCCCGCCCMY-SHARED_DB_200	119	129	+	13.1571	1.78e-05	0.0925	GCCCCGCCTTC									RGCCCCGCCCH-KLF4_SPEC_DB_200	84	94	+	17.6585	4.49e-07	0.0255	GGCCACGCCCC
chr1:153633806-153634156	Shared	CHTOP	0	CHTOP	CHTOP	S100A1	GCCCCGCCCMY-SHARED_DB_200	85	95	+	16.4714	1.35e-06	0.0317	GCCACGCCCCT									RGCCCCGCCCH-KLF4_SPEC_DB_200	97	107	-	16.2073	2.15e-06	0.0405	TGCCCCGCCCC
chr1:153633806-153634156	KLF4	CHTOP	0	CHTOP	CHTOP	S100A1	GCCCCGCCCMY-SHARED_DB_200	85	95	+	16.4714	1.35e-06	0.0317	GCCACGCCCCT									RGCCCCGCCCH-KLF4_SPEC_DB_200	84	94	+	17.6585	4.49e-07	0.0255	GGCCACGCCCC
chr1:153633806-153634156	Shared	CHTOP	0	CHTOP	CHTOP	S100A1	GCCCCGCCCMY-SHARED_DB_200	85	95	+	16.4714	1.35e-06	0.0317	GCCACGCCCCT									RGCCCCGCCCH-KLF4_SPEC_DB_200	137	147	+	12.5732	2.51e-05	0.131	GGCTCCGCCTC
chr1:153633806-153634156	Shared	CHTOP	0	CHTOP	CHTOP	S100A1	GCCCCGCCCMY-SHARED_DB_200	85	95	+	16.4714	1.35e-06	0.0317	GCCACGCCCCT									RGCCCCGCCCH-KLF4_SPEC_DB_200	118	128	+	13.6098	1.42e-05	0.1	AGCCCCGCCTT
chr1:153633806-153634156	Shared	CHTOP	0	CHTOP	CHTOP	S100A1	GCCCCGCCCMY-SHARED_DB_200	96	106	-	18.6286	1.7e-07	0.0134	GCCCCGCCCCT									RGCCCCGCCCH-KLF4_SPEC_DB_200	97	107	-	16.2073	2.15e-06	0.0405	TGCCCCGCCCC
chr1:153633806-153634156	Shared	CHTOP	0	CHTOP	CHTOP	S100A1	GCCCCGCCCMY-SHARED_DB_200	96	106	-	18.6286	1.7e-07	0.0134	GCCCCGCCCCT									RGCCCCGCCCH-KLF4_SPEC_DB_200	84	94	+	17.6585	4.49e-07	0.0255	GGCCACGCCCC
chr1:153633806-153634156	Shared	CHTOP	0	CHTOP	CHTOP	S100A1	GCCCCGCCCMY-SHARED_DB_200	96	106	-	18.6286	1.7e-07	0.0134	GCCCCGCCCCT									RGCCCCGCCCH-KLF4_SPEC_DB_200	137	147	+	12.5732	2.51e-05	0.131	GGCTCCGCCTC
chr1:153633806-153634156	Shared	CHTOP	0	CHTOP	CHTOP	S100A1	GCCCCGCCCMY-SHARED_DB_200	96	106	-	18.6286	1.7e-07	0.0134	GCCCCGCCCCT									RGCCCCGCCCH-KLF4_SPEC_DB_200	118	128	+	13.6098	1.42e-05	0.1	AGCCCCGCCTT
chr1:153634285-153634631	Shared	CHTOP	0	CHTOP	CHTOP	S100A1	GCCCCGCCCMY-SHARED_DB_200	213	223	-	17.0857	7.49e-07	0.0236	GCCCCTCCCCC									RGCCCCGCCCH-KLF4_SPEC_DB_200	189	199	-	12.5732	2.51e-05	0.131	GGCTCCGCCTC
chr1:153658535-153658856	Shared	SNAPIN	0	SNAPIN	NPR1	ILF2	GCCCCGCCCMY-SHARED_DB_200	133	143	-	17.0429	8.25e-07	0.0236	GCCCCGCCCCG									RGCCCCGCCCH-KLF4_SPEC_DB_200	134	144	-	16.2073	2.15e-06	0.0405	TGCCCCGCCCC
chr1:153658535-153658856	Shared	SNAPIN	0	SNAPIN	NPR1	ILF2	GCCCCGCCCMY-SHARED_DB_200	133	143	-	17.0429	8.25e-07	0.0236	GCCCCGCCCCG									RGCCCCGCCCH-KLF4_SPEC_DB_200	254	264	-	15.2073	4.56e-06	0.0595	GGCCCCGCCAC
chr1:153658857-153659017	KLF4	SNAPIN	0	SNAPIN	NPR1	ILF2	GCCCCGCCCMY-SHARED_DB_200	48	58	-	19.4	7.65e-08	0.00955	GCCCCGCCCCC									RGCCCCGCCCH-KLF4_SPEC_DB_200	78	88	-	19.0488	7.65e-08	0.00949	GGCCCCGCCCC
chr1:153658857-153659017	KLF4	SNAPIN	0	SNAPIN	NPR1	ILF2	GCCCCGCCCMY-SHARED_DB_200	48	58	-	19.4	7.65e-08	0.00955	GCCCCGCCCCC									RGCCCCGCCCH-KLF4_SPEC_DB_200	49	59	-	19.0488	7.65e-08	0.00949	GGCCCCGCCCC
chr1:153658857-153659017	KLF4	SNAPIN	0	SNAPIN	NPR1	ILF2	GCCCCGCCCMY-SHARED_DB_200	77	87	-	18.6286	1.7e-07	0.0134	GCCCCGCCCCT									RGCCCCGCCCH-KLF4_SPEC_DB_200	78	88	-	19.0488	7.65e-08	0.00949	GGCCCCGCCCC
chr1:153658857-153659017	KLF4	SNAPIN	0	SNAPIN	NPR1	ILF2	GCCCCGCCCMY-SHARED_DB_200	77	87	-	18.6286	1.7e-07	0.0134	GCCCCGCCCCT									RGCCCCGCCCH-KLF4_SPEC_DB_200	49	59	-	19.0488	7.65e-08	0.00949	GGCCCCGCCCC
chr1:153679978-153680323	Shared	NPR1	0	NPR1	ILF2	SNAPIN	GCCCCGCCCMY-SHARED_DB_200	327	337	+	16.8571	1.12e-06	0.0294	gccccgcaccc	GGGTGKGTG-KLF4_K409Q_SPEC_DB_200	333	341	-	12.1	3.75e-05	0.246	GGGCGGGTG
chr1:153679978-153680323	Shared	NPR1	0	NPR1	ILF2	SNAPIN	GCCCCGCCCMY-SHARED_DB_200	327	337	+	16.8571	1.12e-06	0.0294	gccccgcaccc	GGGTGKGTG-KLF4_K409Q_SPEC_DB_200	85	93	-	12.8857	2.42e-05	0.216	GGGTGGGAG
chr1:153783647-153783978	Shared	SLC27A3	3489	None	ILF2	SLC27A3	GCCCCGCCCMY-SHARED_DB_200	184	194	-	18.6286	1.7e-07	0.0134	GCCCCGCCCCT									RGCCCCGCCCH-KLF4_SPEC_DB_200	185	195	-	16.2073	2.15e-06	0.0405	TGCCCCGCCCC
chr1:153783647-153783978	Shared	SLC27A3	3489	None	ILF2	SLC27A3	GCCCCGCCCMY-SHARED_DB_200	184	194	-	18.6286	1.7e-07	0.0134	GCCCCGCCCCT									RGCCCCGCCCH-KLF4_SPEC_DB_200	270	280	-	16.7561	1.07e-06	0.0389	GGCCTCGCCCC
chr1:153794920-153795260	Shared	GATAD2B	0	GATAD2B	ILF2	GATAD2B	GCCCCGCCCMY-SHARED_DB_200	204	214	+	16.3	1.76e-06	0.0331	ACCCCGCCCCC									RGCCCCGCCCH-KLF4_SPEC_DB_200	325	335	+	16.439	1.75e-06	0.0405	GGCCCTGCCCT
chr1:153923411-153923625	KLF4	GATAD2B	50	None	GATAD2B	DENND4B																	RGCCCCGCCCH-KLF4_SPEC_DB_200	97	107	-	16.0732	2.26e-06	0.0417	GGCCACACCCC
chr1:153932915-153933157	Shared	DENND4B	0	DENND4B	GATAD2B	DENND4B	GCCCCGCCCMY-SHARED_DB_200	188	198	+	16.0714	2.4e-06	0.0392	gcccctcccac	GGGTGKGTG-KLF4_K409Q_SPEC_DB_200	225	233	+	12.6429	2.96e-05	0.233	GGGTGAGTG
chr1:153956889-153957078	KLF4	CRTC2	0	CRTC2	DENND4B	SLC39A1																	RGCCCCGCCCH-KLF4_SPEC_DB_200	67	77	-	16.439	1.75e-06	0.0405	GGCCCTGCCCT
chr1:153963489-153963826	Shared	SLC39A1	0	SLC39A1	SLC39A1	JTB	GCCCCGCCCMY-SHARED_DB_200	137	147	-	15.4143	3.57e-06	0.0494	TCCCCGCCCAC									RGCCCCGCCCH-KLF4_SPEC_DB_200	138	148	-	12.9024	2.15e-05	0.122	GTCCCCGCCCA
chr1:153968045-153968393	Shared	CREB3L4	0	SLC39A1,CREB3L4	SLC39A1	JTB	GCCCCGCCCMY-SHARED_DB_200	148	158	-	16.3	1.76e-06	0.0331	ACCCCGCCCCC									RGCCCCGCCCH-KLF4_SPEC_DB_200	22	32	-	13.1341	1.89e-05	0.116	AGCCGCGCCCT
chr1:15409343-15409693	Shared	EFHD2	194	None	EFHD2	FHAD1	GCCCCGCCCMY-SHARED_DB_200	202	212	-	17.4143	5.62e-07	0.0236	GCCCCACCCCC									RGCCCCGCCCH-KLF4_SPEC_DB_200	203	213	-	14.7439	6.79e-06	0.0761	CGCCCCACCCC
chr1:15409343-15409693	Shared	EFHD2	194	None	EFHD2	FHAD1	GCCCCGCCCMY-SHARED_DB_200	229	239	+	16.4286	1.44e-06	0.0317	TCCCCGCCCCC									RGCCCCGCCCH-KLF4_SPEC_DB_200	203	213	-	14.7439	6.79e-06	0.0761	CGCCCCACCCC
chr1:15409738-15409961	KLF4	EFHD2	0	EFHD2	EFHD2	FHAD1	GCCCCGCCCMY-SHARED_DB_200	7	17	-	14.4714	7.72e-06	0.0716	GCCCCGCCCGC									RGCCCCGCCCH-KLF4_SPEC_DB_200	85	95	-	16.3293	2.05e-06	0.0405	CGCCCCGCCCC
chr1:15409738-15409961	Shared	EFHD2	0	EFHD2	EFHD2	FHAD1	GCCCCGCCCMY-SHARED_DB_200	84	94	-	19.4	7.65e-08	0.00955	GCCCCGCCCCC									RGCCCCGCCCH-KLF4_SPEC_DB_200	85	95	-	16.3293	2.05e-06	0.0405	CGCCCCGCCCC
chr1:15410589-15410854	Shared	EFHD2	0	EFHD2	CTRC	FHAD1	GCCCCGCCCMY-SHARED_DB_200	11	21	+	17.4143	5.62e-07	0.0236	GCCCCACCCCC									RGCCCCGCCCH-KLF4_SPEC_DB_200	10	20	+	16.3537	1.86e-06	0.0405	AGCCCCACCCC
chr1:15410589-15410854	KLF4	EFHD2	0	EFHD2	CTRC	FHAD1	GCCCCGCCCMY-SHARED_DB_200	145	155	+	14.4429	7.95e-06	0.0716	TCCCCACCCCC									RGCCCCGCCCH-KLF4_SPEC_DB_200	10	20	+	16.3537	1.86e-06	0.0405	AGCCCCACCCC
chr1:15411032-15411191	Shared	EFHD2	0	EFHD2	CTRC	FHAD1	GCCCCGCCCMY-SHARED_DB_200	82	92	+	17.4143	5.62e-07	0.0236	GCCCCACCCCC									RGCCCCGCCCH-KLF4_SPEC_DB_200	81	91	+	14.7439	6.79e-06	0.0761	CGCCCCACCCC
chr1:154182636-154182809	Shared	TPM3	0	TPM3	TPM3	TPM3	GCCCCGCCCMY-SHARED_DB_200	37	47	+	16.0714	2.4e-06	0.0392	GCCCCTCCCAC									RGCCCCGCCCH-KLF4_SPEC_DB_200	105	115	+	14.9634	5.59e-06	0.0676	AGCCACACCCC
chr1:154182825-154183021	Shared	TPM3	0	TPM3	TPM3	TPM3	GCCCCGCCCMY-SHARED_DB_200	130	140	+	15.4	3.68e-06	0.0494	GCCCCTCCCTC	GGGTGKGTG-KLF4_K409Q_SPEC_DB_200	22	30	-	12.8429	2.69e-05	0.227	GGATGGGTG	RGCCCCGCCCH-KLF4_SPEC_DB_200	17	27	+	15.5	3.43e-06	0.0539	AGCCCCACCCA
chr1:154182825-154183021	Shared	TPM3	0	TPM3	TPM3	TPM3	GCCCCGCCCMY-SHARED_DB_200	18	28	+	15.6286	3.09e-06	0.045	GCCCCACCCAT	GGGTGKGTG-KLF4_K409Q_SPEC_DB_200	22	30	-	12.8429	2.69e-05	0.227	GGATGGGTG	RGCCCCGCCCH-KLF4_SPEC_DB_200	17	27	+	15.5	3.43e-06	0.0539	AGCCCCACCCA
chr1:15432311-15432658	Shared	EFHD2	1971	None	CTRC	EFHD2	GCCCCGCCCMY-SHARED_DB_200	212	222	+	17.4143	5.62e-07	0.0236	GCCCCACCCCC									RGCCCCGCCCH-KLF4_SPEC_DB_200	106	116	+	14.3171	8.37e-06	0.081	GGCCTCACCCA
chr1:15432311-15432658	Shared	EFHD2	1971	None	CTRC	EFHD2	GCCCCGCCCMY-SHARED_DB_200	212	222	+	17.4143	5.62e-07	0.0236	GCCCCACCCCC									RGCCCCGCCCH-KLF4_SPEC_DB_200	211	221	+	14.7439	6.79e-06	0.0761	CGCCCCACCCC
chr1:154326670-154327013	Shared	ATP8B2	0	ATP8B2	ATP8B2	AQP10	GCCCCGCCCMY-SHARED_DB_200	117	127	-	16.9429	1.03e-06	0.0275	GCCCCGCCCTT	GGGTGKGTG-KLF4_K409Q_SPEC_DB_200	185	193	-	13.2	1.92e-05	0.216	GGGAGGGTG	RGCCCCGCCCH-KLF4_SPEC_DB_200	118	128	-	16.939	8.62e-07	0.0331	AGCCCCGCCCT
chr1:154342915-154343264	Shared	ATP8B2	0	ATP8B2	IL6R	ATP8B2	GCCCCGCCCMY-SHARED_DB_200	135	145	-	16.0286	2.5e-06	0.0397	GCCCCGCCCAG									RGCCCCGCCCH-KLF4_SPEC_DB_200	136	146	-	15.3537	3.91e-06	0.0562	TGCCCCGCCCA
chr1:154350463-154350709	Shared	ATP8B2	0	ATP8B2	IL6R	ATP8B2	GCCCCGCCCMY-SHARED_DB_200	112	122	+	18.6286	1.7e-07	0.0134	GCCCCGCCCCT									RGCCCCGCCCH-KLF4_SPEC_DB_200	111	121	+	17.939	3.56e-07	0.0221	AGCCCCGCCCC
chr1:154352362-154352538	KLF4	ATP8B2	1057	None	IL6R	ATP8B2	GCCCCGCCCMY-SHARED_DB_200	17	27	+	12.9714	2.05e-05	0.1	ACCCCTCCCAC									RGCCCCGCCCH-KLF4_SPEC_DB_200	154	164	-	17.439	6.35e-07	0.0272	GGCCCTGCCCC
chr1:154352997-154353346	Shared	ATP8B2	1692	None	IL6R	ATP8B2	GCCCCGCCCMY-SHARED_DB_200	229	239	+	15.4	3.68e-06	0.0494	gcccctccctc	GGGTGKGTG-KLF4_K409Q_SPEC_DB_200	255	263	-	12.8857	2.42e-05	0.216	GGGTGGGAG
chr1:154353347-154353506	KLF4	ATP8B2	2042	None	IL6R	ATP8B2	GCCCCGCCCMY-SHARED_DB_200	70	80	+	18.6286	1.7e-07	0.0134	gccccgcccct									RGCCCCGCCCH-KLF4_SPEC_DB_200	69	79	+	19.0488	7.65e-08	0.00949	ggccccgcccc
chr1:154353347-154353506	KLF4	ATP8B2	2042	None	IL6R	ATP8B2	GCCCCGCCCMY-SHARED_DB_200	75	85	+	16.3143	1.67e-06	0.0326	gcccctcccct									RGCCCCGCCCH-KLF4_SPEC_DB_200	69	79	+	19.0488	7.65e-08	0.00949	ggccccgcccc
chr1:154405211-154405561	Shared	IL6R	0	IL6R	IL6R	ATP8B2	GCCCCGCCCMY-SHARED_DB_200	329	339	+	17.0429	8.25e-07	0.0236	gccccgccccg									RGCCCCGCCCH-KLF4_SPEC_DB_200	328	338	+	16.3293	2.05e-06	0.0405	cgccccgcccc
chr1:154405211-154405561	Shared	IL6R	0	IL6R	IL6R	ATP8B2	GCCCCGCCCMY-SHARED_DB_200	329	339	+	17.0429	8.25e-07	0.0236	gccccgccccg									RGCCCCGCCCH-KLF4_SPEC_DB_200	333	343	+	16.3293	2.05e-06	0.0405	cgccccgcccc
chr1:154405211-154405561	Shared	IL6R	0	IL6R	IL6R	ATP8B2	GCCCCGCCCMY-SHARED_DB_200	334	344	+	18.6286	1.7e-07	0.0134	gccccgcccct									RGCCCCGCCCH-KLF4_SPEC_DB_200	328	338	+	16.3293	2.05e-06	0.0405	cgccccgcccc
chr1:154405211-154405561	Shared	IL6R	0	IL6R	IL6R	ATP8B2	GCCCCGCCCMY-SHARED_DB_200	334	344	+	18.6286	1.7e-07	0.0134	gccccgcccct									RGCCCCGCCCH-KLF4_SPEC_DB_200	333	343	+	16.3293	2.05e-06	0.0405	cgccccgcccc
chr1:154432637-154432986	KLF4	IL6R	0	IL6R	IL6R	SHE	GCCCCGCCCMY-SHARED_DB_200	207	217	+	14.0429	1e-05	0.0737	GCCCCACCCAG									RGCCCCGCCCH-KLF4_SPEC_DB_200	206	216	+	16.6098	1.3e-06	0.0405	GGCCCCACCCA
chr1:154433211-154433560	KLF4	IL6R	0	IL6R	IL6R	SHE	GCCCCGCCCMY-SHARED_DB_200	301	311	-	13.3714	1.57e-05	0.0879	GCCCCACCCTG	GGGTGKGTG-KLF4_K409Q_SPEC_DB_200	65	73	+	12.6429	2.96e-05	0.233	GGGTGAGTG	RGCCCCGCCCH-KLF4_SPEC_DB_200	302	312	-	16.4634	1.64e-06	0.0405	GGCCCCACCCT
chr1:154434764-154435024	KLF4	IL6R	0	IL6R	TDRD10	IL6R	GCCCCGCCCMY-SHARED_DB_200	131	141	-	14.0429	1e-05	0.0737	GCCCCACCCAG									RGCCCCGCCCH-KLF4_SPEC_DB_200	132	142	-	16.6098	1.3e-06	0.0405	GGCCCCACCCA
chr1:154463467-154463654	Shared	IL6R	0	IL6R	TDRD10	SHE	GCCCCGCCCMY-SHARED_DB_200	174	184	-	15.4	3.68e-06	0.0494	GCCCCTCCCTC
chr1:154502309-154502654	Shared	TDRD10	0	SHE,TDRD10	TDRD10	IL6R	GCCCCGCCCMY-SHARED_DB_200	140	150	+	16.3143	1.67e-06	0.0326	GCCCCTCCCCT									RGCCCCGCCCH-KLF4_SPEC_DB_200	278	288	+	15.2439	4.22e-06	0.057	GGCCGCGCCCC
chr1:154502309-154502654	Shared	TDRD10	0	SHE,TDRD10	TDRD10	IL6R	GCCCCGCCCMY-SHARED_DB_200	140	150	+	16.3143	1.67e-06	0.0326	GCCCCTCCCCT									RGCCCCGCCCH-KLF4_SPEC_DB_200	29	39	+	12.8049	2.23e-05	0.124	GGCCCAGCCCA
chr1:154502309-154502654	Shared	TDRD10	0	SHE,TDRD10	TDRD10	IL6R	GCCCCGCCCMY-SHARED_DB_200	140	150	+	16.3143	1.67e-06	0.0326	GCCCCTCCCCT									RGCCCCGCCCH-KLF4_SPEC_DB_200	169	179	+	14.0976	9.8e-06	0.0849	AGCCCCGCCAC
chr1:154502816-154503164	KLF4	TDRD10	0	TDRD10	SHE	IL6R	GCCCCGCCCMY-SHARED_DB_200	260	270	-	15.4	3.68e-06	0.0494	GCCCCTCCCTC									RGCCCCGCCCH-KLF4_SPEC_DB_200	107	117	+	17.939	3.56e-07	0.0221	AGCCCCGCCCC
chr1:154502816-154503164	Shared	TDRD10	0	TDRD10	SHE	IL6R	GCCCCGCCCMY-SHARED_DB_200	260	270	-	15.4	3.68e-06	0.0494	GCCCCTCCCTC									RGCCCCGCCCH-KLF4_SPEC_DB_200	136	146	-	13.1829	1.85e-05	0.115	CGCTCCGCCCC
chr1:154502816-154503164	KLF4	TDRD10	0	TDRD10	SHE	IL6R	GCCCCGCCCMY-SHARED_DB_200	135	145	-	16.9571	9.18e-07	0.0251	GCTCCGCCCCC									RGCCCCGCCCH-KLF4_SPEC_DB_200	107	117	+	17.939	3.56e-07	0.0221	AGCCCCGCCCC
chr1:154502816-154503164	Shared	TDRD10	0	TDRD10	SHE	IL6R	GCCCCGCCCMY-SHARED_DB_200	135	145	-	16.9571	9.18e-07	0.0251	GCTCCGCCCCC									RGCCCCGCCCH-KLF4_SPEC_DB_200	136	146	-	13.1829	1.85e-05	0.115	CGCTCCGCCCC
chr1:154502816-154503164	KLF4	TDRD10	0	TDRD10	SHE	IL6R	GCCCCGCCCMY-SHARED_DB_200	108	118	+	17.0429	8.25e-07	0.0236	GCCCCGCCCCG									RGCCCCGCCCH-KLF4_SPEC_DB_200	107	117	+	17.939	3.56e-07	0.0221	AGCCCCGCCCC
chr1:154502816-154503164	Shared	TDRD10	0	TDRD10	SHE	IL6R	GCCCCGCCCMY-SHARED_DB_200	108	118	+	17.0429	8.25e-07	0.0236	GCCCCGCCCCG									RGCCCCGCCCH-KLF4_SPEC_DB_200	136	146	-	13.1829	1.85e-05	0.115	CGCTCCGCCCC
chr1:154558718-154559068	KLF4	UBE2Q1	55	None	UBE2Q1	TDRD10	GCCCCGCCCMY-SHARED_DB_200	65	75	+	14.8429	5.74e-06	0.0633	gccccgcctcc									RGCCCCGCCCH-KLF4_SPEC_DB_200	64	74	+	15.7195	2.9e-06	0.0485	ggccccgcctc
chr1:154772648-154772979	KLF4	KCNN3	0	KCNN3	ADAR	PMVK	GCCCCGCCCMY-SHARED_DB_200	228	238	+	14.2857	8.56e-06	0.0725	gccccacccca									RGCCCCGCCCH-KLF4_SPEC_DB_200	227	237	+	16.3537	1.86e-06	0.0405	agccccacccc
chr1:154839759-154840001	Shared	KCNN3	0	KCNN3	CKS1B	PMVK	GCCCCGCCCMY-SHARED_DB_200	206	216	-	17.0857	7.49e-07	0.0236	GCCCCTCCCCC
chr1:154843146-154843360	Shared	KCNN3	0	KCNN3	CKS1B	PMVK	GCCCCGCCCMY-SHARED_DB_200	66	76	+	16.0714	2.4e-06	0.0392	GCCCCTCCCAC	GGGTGKGTG-KLF4_K409Q_SPEC_DB_200	105	113	-	14.4286	7.67e-06	0.203	GGGTGGATG
chr1:154870190-154870536	Shared	KCNN3	0	KCNN3	KCNN3	PMVK	GCCCCGCCCMY-SHARED_DB_200	192	202	+	16.9571	9.18e-07	0.0251	GCTCCGCCCCC									RGCCCCGCCCH-KLF4_SPEC_DB_200	191	201	+	14.7927	6.55e-06	0.0755	AGCTCCGCCCC
chr1:154932046-154932395	KLF4	PMVK	0	PMVK	CKS1B	PBXIP1	GCCCCGCCCMY-SHARED_DB_200	266	276	+	15.2571	4.48e-06	0.0556	GCCCCGCCCAA									RGCCCCGCCCH-KLF4_SPEC_DB_200	265	275	+	18.1951	1.7e-07	0.0168	GGCCCCGCCCA
chr1:154936849-154937130	KLF4	PMVK	129	None	PMVK	PBXIP1	GCCCCGCCCMY-SHARED_DB_200	125	135	+	16.0286	2.5e-06	0.0397	GCCCCGCCCAG									RGCCCCGCCCH-KLF4_SPEC_DB_200	124	134	+	17.0854	7.49e-07	0.0303	AGCCCCGCCCA
chr1:154944096-154944424	KLF4	PBXIP1	0	PBXIP1	PMVK	PBXIP1	GCCCCGCCCMY-SHARED_DB_200	151	161	-	16.6429	1.24e-06	0.0303	GCCCCACCCCT									RGCCCCGCCCH-KLF4_SPEC_DB_200	152	162	-	17.4634	5.42e-07	0.0261	GGCCCCACCCC
chr1:154956570-154956898	Shared	PYGO2	127	None	PBXIP1	PYGO2	GCCCCGCCCMY-SHARED_DB_200	72	82	+	16.3143	1.67e-06	0.0326	GCCCCTCCCCT	GGGTGKGTG-KLF4_K409Q_SPEC_DB_200	125	133	+	13.8429	1.37e-05	0.216	AGGTGGGTG
chr1:154968844-154969114	Shared	SHC1	0	SHC1	SHC1	DCST2	GCCCCGCCCMY-SHARED_DB_200	202	212	+	17.4143	5.62e-07	0.0236	GCCCCACCCCC									RGCCCCGCCCH-KLF4_SPEC_DB_200	201	211	+	16.3537	1.86e-06	0.0405	AGCCCCACCCC
chr1:154968844-154969114	KLF4	SHC1	0	SHC1	SHC1	DCST2	GCCCCGCCCMY-SHARED_DB_200	64	74	-	14.1143	9.54e-06	0.0735	TCCCCTCCCCC									RGCCCCGCCCH-KLF4_SPEC_DB_200	201	211	+	16.3537	1.86e-06	0.0405	AGCCCCACCCC
chr1:154973640-154973990	KLF4	SHC1	0	SHC1	CKS1B	DCST2	GCCCCGCCCMY-SHARED_DB_200	154	164	-	13.0571	1.93e-05	0.0969	TCCCCGCCCAG									RGCCCCGCCCH-KLF4_SPEC_DB_200	198	208	-	16.5488	1.52e-06	0.0405	AGCCACGCCCC
chr1:154973640-154973990	Shared	SHC1	0	SHC1	CKS1B	DCST2	GCCCCGCCCMY-SHARED_DB_200	213	223	-	16.1857	2.08e-06	0.0359	GCTCCGCCCCT									RGCCCCGCCCH-KLF4_SPEC_DB_200	214	224	-	14.7927	6.55e-06	0.0755	AGCTCCGCCCC
chr1:154973640-154973990	Shared	SHC1	0	SHC1	CKS1B	DCST2	GCCCCGCCCMY-SHARED_DB_200	213	223	-	16.1857	2.08e-06	0.0359	GCTCCGCCCCT									RGCCCCGCCCH-KLF4_SPEC_DB_200	198	208	-	16.5488	1.52e-06	0.0405	AGCCACGCCCC
chr1:154973640-154973990	KLF4	SHC1	0	SHC1	CKS1B	DCST2	GCCCCGCCCMY-SHARED_DB_200	117	127	-	14.1429	9.32e-06	0.0735	ACCACGCCCCC									RGCCCCGCCCH-KLF4_SPEC_DB_200	198	208	-	16.5488	1.52e-06	0.0405	AGCCACGCCCC
chr1:154973640-154973990	Shared	SHC1	0	SHC1	CKS1B	DCST2	GCCCCGCCCMY-SHARED_DB_200	197	207	-	17.2429	6.56e-07	0.0236	GCCACGCCCCC									RGCCCCGCCCH-KLF4_SPEC_DB_200	214	224	-	14.7927	6.55e-06	0.0755	AGCTCCGCCCC
chr1:154973640-154973990	Shared	SHC1	0	SHC1	CKS1B	DCST2	GCCCCGCCCMY-SHARED_DB_200	197	207	-	17.2429	6.56e-07	0.0236	GCCACGCCCCC									RGCCCCGCCCH-KLF4_SPEC_DB_200	198	208	-	16.5488	1.52e-06	0.0405	AGCCACGCCCC
chr1:154982382-154982713	KLF4	FLAD1	630	None	FLAD1	CKS1B	GCCCCGCCCMY-SHARED_DB_200	107	117	+	13.2714	1.63e-05	0.0885	gccccacccaa									RGCCCCGCCCH-KLF4_SPEC_DB_200	106	116	+	16.6098	1.3e-06	0.0405	ggccccaccca
chr1:154999980-155000303	Shared	ZBTB7B	2326	None	ZBTB7B	LENEP	GCCCCGCCCMY-SHARED_DB_200	238	248	-	16.3	1.76e-06	0.0331	ACCCCGCCCCC
chr1:155001392-155001594	Shared	ZBTB7B	1035	None	ZBTB7B	LENEP	GCCCCGCCCMY-SHARED_DB_200	18	28	-	16.0714	2.4e-06	0.0392	GCCCCTCCCAC	GGGTGKGTG-KLF4_K409Q_SPEC_DB_200	143	151	-	12.5286	3.56e-05	0.246	GGATGTGTG
chr1:155001628-155001977	Shared	ZBTB7B	652	None	ZBTB7B	LENEP	GCCCCGCCCMY-SHARED_DB_200	228	238	-	17.4143	5.62e-07	0.0236	GCCCCACCCCC									RGCCCCGCCCH-KLF4_SPEC_DB_200	229	239	-	14.7439	6.79e-06	0.0761	CGCCCCACCCC
chr1:155001628-155001977	Shared	ZBTB7B	652	None	ZBTB7B	LENEP	GCCCCGCCCMY-SHARED_DB_200	73	83	+	16.3143	1.67e-06	0.0326	GCCCCTCCCCT									RGCCCCGCCCH-KLF4_SPEC_DB_200	229	239	-	14.7439	6.79e-06	0.0761	CGCCCCACCCC
chr1:155002035-155002374	KLF4	ZBTB7B	255	None	ZBTB7B	LENEP	GCCCCGCCCMY-SHARED_DB_200	247	257	-	13.8571	1.19e-05	0.0786	ACTCCGCCCCC									RGCCCCGCCCH-KLF4_SPEC_DB_200	115	125	+	15.9024	2.58e-06	0.0454	GGCTCCGCCCC
chr1:155002035-155002374	Shared	ZBTB7B	255	None	ZBTB7B	LENEP	GCCCCGCCCMY-SHARED_DB_200	116	126	+	16.9571	9.18e-07	0.0251	GCTCCGCCCCC									RGCCCCGCCCH-KLF4_SPEC_DB_200	115	125	+	15.9024	2.58e-06	0.0454	GGCTCCGCCCC
chr1:155003949-155004297	Shared	ZBTB7B	0	ZBTB7B	ZBTB7B	LENEP	GCCCCGCCCMY-SHARED_DB_200	151	161	-	16.3143	1.67e-06	0.0326	GCCCCTCCCCT									RGCCCCGCCCH-KLF4_SPEC_DB_200	33	43	-	13.2317	1.74e-05	0.112	GGACCCGCCCT
chr1:155003949-155004297	Shared	ZBTB7B	0	ZBTB7B	ZBTB7B	LENEP	GCCCCGCCCMY-SHARED_DB_200	125	135	-	16.4286	1.44e-06	0.0317	TCCCCGCCCCC									RGCCCCGCCCH-KLF4_SPEC_DB_200	33	43	-	13.2317	1.74e-05	0.112	GGACCCGCCCT
chr1:155005111-155005410	Shared	ZBTB7B	0	ZBTB7B	ZBTB7B	LENEP	GCCCCGCCCMY-SHARED_DB_200	107	117	-	16.9571	9.18e-07	0.0251	GCTCCGCCCCC									RGCCCCGCCCH-KLF4_SPEC_DB_200	108	118	-	13.1829	1.85e-05	0.115	CGCTCCGCCCC
chr1:155007188-155007537	KLF4	ZBTB7B	0	ZBTB7B	ZBTB7B	DCST2	GCCCCGCCCMY-SHARED_DB_200	177	187	+	14.2857	8.56e-06	0.0725	GCCCCACCCCA									RGCCCCGCCCH-KLF4_SPEC_DB_200	176	186	+	16.3537	1.86e-06	0.0405	AGCCCCACCCC
chr1:155007188-155007537	KLF4	ZBTB7B	0	ZBTB7B	ZBTB7B	DCST2	GCCCCGCCCMY-SHARED_DB_200	177	187	+	14.2857	8.56e-06	0.0725	GCCCCACCCCA									RGCCCCGCCCH-KLF4_SPEC_DB_200	38	48	+	16.6098	1.3e-06	0.0405	GGCCCCACCCA
chr1:155007188-155007537	KLF4	ZBTB7B	0	ZBTB7B	ZBTB7B	DCST2	GCCCCGCCCMY-SHARED_DB_200	39	49	+	13.2714	1.63e-05	0.0885	GCCCCACCCAA									RGCCCCGCCCH-KLF4_SPEC_DB_200	176	186	+	16.3537	1.86e-06	0.0405	AGCCCCACCCC
chr1:155007188-155007537	KLF4	ZBTB7B	0	ZBTB7B	ZBTB7B	DCST2	GCCCCGCCCMY-SHARED_DB_200	39	49	+	13.2714	1.63e-05	0.0885	GCCCCACCCAA									RGCCCCGCCCH-KLF4_SPEC_DB_200	38	48	+	16.6098	1.3e-06	0.0405	GGCCCCACCCA
chr1:155008600-155008918	Shared	ZBTB7B	0	ZBTB7B	ZBTB7B	DCST2	GCCCCGCCCMY-SHARED_DB_200	225	235	-	17.0857	7.49e-07	0.0236	GCCCCTCCCCC	GGGTGKGTG-KLF4_K409Q_SPEC_DB_200	286	294	-	12.0143	4.15e-05	0.246	GGGTGGCTG	RGCCCCGCCCH-KLF4_SPEC_DB_200	231	241	-	13.6585	1.34e-05	0.0984	GGCCCAGCCCC
chr1:155011366-155011709	KLF4	ZBTB7B	0	ZBTB7B	ZBTB7B	DCST2	GCCCCGCCCMY-SHARED_DB_200	213	223	-	14.2857	8.56e-06	0.0725	GCCCCACCCCA	GGGTGKGTG-KLF4_K409Q_SPEC_DB_200	305	313	-	16.1143	4.95e-06	0.159	GGGTGTGTG	RGCCCCGCCCH-KLF4_SPEC_DB_200	214	224	-	17.4634	5.42e-07	0.0261	GGCCCCACCCC
chr1:155012107-155012446	Shared	ZBTB7B	0	ZBTB7B	ZBTB7B	DCST2	GCCCCGCCCMY-SHARED_DB_200	241	251	+	15.6286	3.09e-06	0.045	GCCCCACCCAT	GGGTGKGTG-KLF4_K409Q_SPEC_DB_200	245	253	-	12.8429	2.69e-05	0.227	GGATGGGTG	RGCCCCGCCCH-KLF4_SPEC_DB_200	240	250	+	15.5	3.43e-06	0.0539	AGCCCCACCCA
chr1:155012107-155012446	Shared	ZBTB7B	0	ZBTB7B	ZBTB7B	DCST2	GCCCCGCCCMY-SHARED_DB_200	241	251	+	15.6286	3.09e-06	0.045	GCCCCACCCAT	GGGTGKGTG-KLF4_K409Q_SPEC_DB_200	116	124	+	12.8857	2.42e-05	0.216	GGGTGGGAG	RGCCCCGCCCH-KLF4_SPEC_DB_200	240	250	+	15.5	3.43e-06	0.0539	AGCCCCACCCA
chr1:155017074-155017367	Shared	ZBTB7B	0	ZBTB7B	DCST1	ZBTB7B	GCCCCGCCCMY-SHARED_DB_200	239	249	-	16.3	1.76e-06	0.0331	ACCCCGCCCCC
chr1:155038568-155038918	Shared	DCST1	0	DCST1	DCST2	ZBTB7B	GCCCCGCCCMY-SHARED_DB_200	144	154	+	16.6429	1.24e-06	0.0303	gccccacccct									RGCCCCGCCCH-KLF4_SPEC_DB_200	143	153	+	16.3537	1.86e-06	0.0405	agccccacccc
chr1:155051066-155051414	KLF4	ADAM15	0	ADAM15	EFNA4	DCST1	GCCCCGCCCMY-SHARED_DB_200	158	168	-	16.9571	9.18e-07	0.0251	GCTCCGCCCCC	GGGTGKGTG-KLF4_K409Q_SPEC_DB_200	182	190	+	12.8857	2.42e-05	0.216	gggtgggag	RGCCCCGCCCH-KLF4_SPEC_DB_200	201	211	-	19.0488	7.65e-08	0.00949	GGCCCCGCCCC
chr1:155051066-155051414	Shared	ADAM15	0	ADAM15	EFNA4	DCST1	GCCCCGCCCMY-SHARED_DB_200	158	168	-	16.9571	9.18e-07	0.0251	GCTCCGCCCCC	GGGTGKGTG-KLF4_K409Q_SPEC_DB_200	182	190	+	12.8857	2.42e-05	0.216	gggtgggag	RGCCCCGCCCH-KLF4_SPEC_DB_200	159	169	-	14.7927	6.55e-06	0.0755	AGCTCCGCCCC
chr1:155051066-155051414	KLF4	ADAM15	0	ADAM15	EFNA4	DCST1	GCCCCGCCCMY-SHARED_DB_200	200	210	-	17.0429	8.25e-07	0.0236	GCCCCGCCCCG	GGGTGKGTG-KLF4_K409Q_SPEC_DB_200	182	190	+	12.8857	2.42e-05	0.216	gggtgggag	RGCCCCGCCCH-KLF4_SPEC_DB_200	201	211	-	19.0488	7.65e-08	0.00949	GGCCCCGCCCC
chr1:155051066-155051414	Shared	ADAM15	0	ADAM15	EFNA4	DCST1	GCCCCGCCCMY-SHARED_DB_200	200	210	-	17.0429	8.25e-07	0.0236	GCCCCGCCCCG	GGGTGKGTG-KLF4_K409Q_SPEC_DB_200	182	190	+	12.8857	2.42e-05	0.216	gggtgggag	RGCCCCGCCCH-KLF4_SPEC_DB_200	159	169	-	14.7927	6.55e-06	0.0755	AGCTCCGCCCC
chr1:155053071-155053419	Shared	ADAM15	0	ADAM15	EFNA4	DCST1	GCCCCGCCCMY-SHARED_DB_200	214	224	+	16.3143	1.67e-06	0.0326	GCCCCTCCCCT
chr1:155062252-155062517	Shared	ADAM15	0	ADAM15	EFNA4	ADAM15	GCCCCGCCCMY-SHARED_DB_200	140	150	-	18.3857	2.63e-07	0.0173	GCCCCGCCCAC	GGGTGKGTG-KLF4_K409Q_SPEC_DB_200	138	146	+	12.0286	3.93e-05	0.246	GGGTGGGCG	RGCCCCGCCCH-KLF4_SPEC_DB_200	141	151	-	15.4756	3.66e-06	0.0548	CGCCCCGCCCA
chr1:155063578-155063821	Shared	AL691442.1	0	EFNA4,AL691442.1	EFNA3	ADAM15	GCCCCGCCCMY-SHARED_DB_200	113	123	-	15.5286	3.32e-06	0.0472	ACCCCGCCCCT
chr1:155064173-155064344	Shared	AL691442.1	0	EFNA4,AL691442.1	EFNA3	ADAM15	GCCCCGCCCMY-SHARED_DB_200	46	56	+	16.9571	9.18e-07	0.0251	GCTCCGCCCCC									RGCCCCGCCCH-KLF4_SPEC_DB_200	45	55	+	15.9024	2.58e-06	0.0454	GGCTCCGCCCC
chr1:155069687-155070025	KLF4	AL691442.1	0	AL691442.1	EFNA3	EFNA4									GGGTGKGTG-KLF4_K409Q_SPEC_DB_200	6	14	+	16.4286	2.23e-06	0.154	GGGTGGGTG	RGCCCCGCCCH-KLF4_SPEC_DB_200	112	122	+	16.5854	1.41e-06	0.0405	GGCCCTGCCCA
chr1:155071298-155071647	KLF4	AL691442.1	0	AL691442.1	EFNA3	EFNA4																	RGCCCCGCCCH-KLF4_SPEC_DB_200	228	238	-	16.4634	1.64e-06	0.0405	GGCCCCACCCT
chr1:155078643-155078970	Shared	EFNA3	0	AL691442.1,EFNA3	DCST2	EFNA4	GCCCCGCCCMY-SHARED_DB_200	186	196	-	17.2429	6.56e-07	0.0236	GCCACGCCCCC									RGCCCCGCCCH-KLF4_SPEC_DB_200	187	197	-	17.6585	4.49e-07	0.0255	GGCCACGCCCC
chr1:155078643-155078970	KLF4	EFNA3	0	AL691442.1,EFNA3	DCST2	EFNA4	GCCCCGCCCMY-SHARED_DB_200	186	196	-	17.2429	6.56e-07	0.0236	GCCACGCCCCC									RGCCCCGCCCH-KLF4_SPEC_DB_200	140	150	-	17.939	3.56e-07	0.0221	AGCCCCGCCCC
chr1:155078643-155078970	Shared	EFNA3	0	AL691442.1,EFNA3	DCST2	EFNA4	GCCCCGCCCMY-SHARED_DB_200	139	149	-	18.6286	1.7e-07	0.0134	GCCCCGCCCCT									RGCCCCGCCCH-KLF4_SPEC_DB_200	187	197	-	17.6585	4.49e-07	0.0255	GGCCACGCCCC
chr1:155078643-155078970	Shared	EFNA3	0	AL691442.1,EFNA3	DCST2	EFNA4	GCCCCGCCCMY-SHARED_DB_200	139	149	-	18.6286	1.7e-07	0.0134	GCCCCGCCCCT									RGCCCCGCCCH-KLF4_SPEC_DB_200	140	150	-	17.939	3.56e-07	0.0221	AGCCCCGCCCC
chr1:155080868-155081218	KLF4	EFNA3	0	AL691442.1,EFNA3	EFNA1	EFNA4	GCCCCGCCCMY-SHARED_DB_200	117	127	-	19.4	7.65e-08	0.00955	GCCCCGCCCCC									RGCCCCGCCCH-KLF4_SPEC_DB_200	118	128	-	19.0488	7.65e-08	0.00949	GGCCCCGCCCC
chr1:155085333-155085535	KLF4	EFNA3	0	AL691442.1,EFNA3	EFNA1	EFNA4	GCCCCGCCCMY-SHARED_DB_200	149	159	-	17.0429	8.25e-07	0.0236	GCCCCGCCCCG									RGCCCCGCCCH-KLF4_SPEC_DB_200	150	160	-	19.0488	7.65e-08	0.00949	GGCCCCGCCCC
chr1:155085333-155085535	Shared	EFNA3	0	AL691442.1,EFNA3	EFNA1	EFNA4	GCCCCGCCCMY-SHARED_DB_200	149	159	-	17.0429	8.25e-07	0.0236	GCCCCGCCCCG									RGCCCCGCCCH-KLF4_SPEC_DB_200	129	139	-	14.3171	8.37e-06	0.081	GGCTCCACCCC
chr1:155085333-155085535	KLF4	EFNA3	0	AL691442.1,EFNA3	EFNA1	EFNA4	GCCCCGCCCMY-SHARED_DB_200	128	138	-	14.9714	5.19e-06	0.0618	GCTCCACCCCC									RGCCCCGCCCH-KLF4_SPEC_DB_200	150	160	-	19.0488	7.65e-08	0.00949	GGCCCCGCCCC
chr1:155085702-155086028	Shared	EFNA3	0	AL691442.1,EFNA3	EFNA1	EFNA4	GCCCCGCCCMY-SHARED_DB_200	174	184	+	16.2286	1.97e-06	0.0346	GCCACGCCCAC									RGCCCCGCCCH-KLF4_SPEC_DB_200	173	183	+	15.6951	3.04e-06	0.0502	AGCCACGCCCA
chr1:155085702-155086028	Shared	EFNA3	0	AL691442.1,EFNA3	EFNA1	EFNA4	GCCCCGCCCMY-SHARED_DB_200	174	184	+	16.2286	1.97e-06	0.0346	GCCACGCCCAC									RGCCCCGCCCH-KLF4_SPEC_DB_200	260	270	+	14.1341	9.4e-06	0.0842	AGCCGCGCCCC
chr1:155086432-155086605	KLF4	EFNA3	0	AL691442.1,EFNA3	EFNA1	EFNA4	GCCCCGCCCMY-SHARED_DB_200	141	151	-	16.2714	1.86e-06	0.0331	GCCCCGCCCCA									RGCCCCGCCCH-KLF4_SPEC_DB_200	142	152	-	17.939	3.56e-07	0.0221	AGCCCCGCCCC
chr1:155086432-155086605	Shared	EFNA3	0	AL691442.1,EFNA3	EFNA1	EFNA4	GCCCCGCCCMY-SHARED_DB_200	141	151	-	16.2714	1.86e-06	0.0331	GCCCCGCCCCA									RGCCCCGCCCH-KLF4_SPEC_DB_200	110	120	+	13.1829	1.85e-05	0.115	AGCTCTGCCCC
chr1:155091440-155091771	Shared	EFNA3	3901	None	EFNA1	EFNA3	GCCCCGCCCMY-SHARED_DB_200	33	43	+	18.6286	1.7e-07	0.0134	GCCCCGCCCCT									RGCCCCGCCCH-KLF4_SPEC_DB_200	32	42	+	16.2073	2.15e-06	0.0405	TGCCCCGCCCC
chr1:155091440-155091771	KLF4	EFNA3	3901	None	EFNA1	EFNA3	GCCCCGCCCMY-SHARED_DB_200	38	48	+	14.6286	6.7e-06	0.0683	GCCCCTCCCTT									RGCCCCGCCCH-KLF4_SPEC_DB_200	32	42	+	16.2073	2.15e-06	0.0405	TGCCCCGCCCC
chr1:155127245-155127594	Shared	EFNA1	281	None	EFNA1	DPM3	GCCCCGCCCMY-SHARED_DB_200	230	240	-	16.0857	2.29e-06	0.0388	GCCCCGCACCT
chr1:155127666-155127824	Shared	EFNA1	51	None	EFNA1	DPM3	GCCCCGCCCMY-SHARED_DB_200	84	94	+	15.5286	3.32e-06	0.0472	accccgcccct									RGCCCCGCCCH-KLF4_SPEC_DB_200	148	158	-	15.3293	4.14e-06	0.0566	CGCCCCGCCCT
chr1:155127666-155127824	Shared	EFNA1	51	None	EFNA1	DPM3	GCCCCGCCCMY-SHARED_DB_200	147	157	-	17.7143	3.56e-07	0.0202	GCCCCGCCCTC									RGCCCCGCCCH-KLF4_SPEC_DB_200	148	158	-	15.3293	4.14e-06	0.0566	CGCCCCGCCCT
chr1:155129824-155130167	Shared	EFNA1	0	EFNA1	SLC50A1	DPM3	GCCCCGCCCMY-SHARED_DB_200	251	261	-	17.0857	7.49e-07	0.0236	GCCCCTCCCCC	GGGTGKGTG-KLF4_K409Q_SPEC_DB_200	98	106	+	11.8429	4.48e-05	0.257	AGGTGGATG
chr1:155135051-155135401	KLF4	SLC50A1	0	SLC50A1	SLC50A1	EFNA1	GCCCCGCCCMY-SHARED_DB_200	162	172	+	16.2714	1.86e-06	0.0331	GCCCCGCCCCA									RGCCCCGCCCH-KLF4_SPEC_DB_200	161	171	+	19.0488	7.65e-08	0.00949	GGCCCCGCCCC
chr1:155135659-155136009	Shared	SLC50A1	0	SLC50A1	TRIM46	EFNA1	GCCCCGCCCMY-SHARED_DB_200	136	146	-	16.9571	9.18e-07	0.0251	GCTCCGCCCCC	GGGTGKGTG-KLF4_K409Q_SPEC_DB_200	87	95	+	13.2	1.92e-05	0.216	GGGAGGGTG	RGCCCCGCCCH-KLF4_SPEC_DB_200	90	100	-	15.3537	3.91e-06	0.0562	AGCCCCACCCT
chr1:155135659-155136009	KLF4	SLC50A1	0	SLC50A1	TRIM46	EFNA1	GCCCCGCCCMY-SHARED_DB_200	136	146	-	16.9571	9.18e-07	0.0251	GCTCCGCCCCC	GGGTGKGTG-KLF4_K409Q_SPEC_DB_200	87	95	+	13.2	1.92e-05	0.216	GGGAGGGTG	RGCCCCGCCCH-KLF4_SPEC_DB_200	156	166	-	17.939	3.56e-07	0.0221	AGCCCCGCCCC
chr1:155135659-155136009	Shared	SLC50A1	0	SLC50A1	TRIM46	EFNA1	GCCCCGCCCMY-SHARED_DB_200	136	146	-	16.9571	9.18e-07	0.0251	GCTCCGCCCCC	GGGTGKGTG-KLF4_K409Q_SPEC_DB_200	87	95	+	13.2	1.92e-05	0.216	GGGAGGGTG	RGCCCCGCCCH-KLF4_SPEC_DB_200	137	147	-	15.9024	2.58e-06	0.0454	GGCTCCGCCCC
chr1:155135659-155136009	Shared	SLC50A1	0	SLC50A1	TRIM46	EFNA1	GCCCCGCCCMY-SHARED_DB_200	89	99	-	15.7286	2.84e-06	0.043	GCCCCACCCTC	GGGTGKGTG-KLF4_K409Q_SPEC_DB_200	87	95	+	13.2	1.92e-05	0.216	GGGAGGGTG	RGCCCCGCCCH-KLF4_SPEC_DB_200	90	100	-	15.3537	3.91e-06	0.0562	AGCCCCACCCT
chr1:155135659-155136009	KLF4	SLC50A1	0	SLC50A1	TRIM46	EFNA1	GCCCCGCCCMY-SHARED_DB_200	89	99	-	15.7286	2.84e-06	0.043	GCCCCACCCTC	GGGTGKGTG-KLF4_K409Q_SPEC_DB_200	87	95	+	13.2	1.92e-05	0.216	GGGAGGGTG	RGCCCCGCCCH-KLF4_SPEC_DB_200	156	166	-	17.939	3.56e-07	0.0221	AGCCCCGCCCC
chr1:155135659-155136009	Shared	SLC50A1	0	SLC50A1	TRIM46	EFNA1	GCCCCGCCCMY-SHARED_DB_200	89	99	-	15.7286	2.84e-06	0.043	GCCCCACCCTC	GGGTGKGTG-KLF4_K409Q_SPEC_DB_200	87	95	+	13.2	1.92e-05	0.216	GGGAGGGTG	RGCCCCGCCCH-KLF4_SPEC_DB_200	137	147	-	15.9024	2.58e-06	0.0454	GGCTCCGCCCC
chr1:155135659-155136009	Shared	SLC50A1	0	SLC50A1	TRIM46	EFNA1	GCCCCGCCCMY-SHARED_DB_200	155	165	-	17.0429	8.25e-07	0.0236	GCCCCGCCCCG	GGGTGKGTG-KLF4_K409Q_SPEC_DB_200	87	95	+	13.2	1.92e-05	0.216	GGGAGGGTG	RGCCCCGCCCH-KLF4_SPEC_DB_200	90	100	-	15.3537	3.91e-06	0.0562	AGCCCCACCCT
chr1:155135659-155136009	KLF4	SLC50A1	0	SLC50A1	TRIM46	EFNA1	GCCCCGCCCMY-SHARED_DB_200	155	165	-	17.0429	8.25e-07	0.0236	GCCCCGCCCCG	GGGTGKGTG-KLF4_K409Q_SPEC_DB_200	87	95	+	13.2	1.92e-05	0.216	GGGAGGGTG	RGCCCCGCCCH-KLF4_SPEC_DB_200	156	166	-	17.939	3.56e-07	0.0221	AGCCCCGCCCC
chr1:155135659-155136009	Shared	SLC50A1	0	SLC50A1	TRIM46	EFNA1	GCCCCGCCCMY-SHARED_DB_200	155	165	-	17.0429	8.25e-07	0.0236	GCCCCGCCCCG	GGGTGKGTG-KLF4_K409Q_SPEC_DB_200	87	95	+	13.2	1.92e-05	0.216	GGGAGGGTG	RGCCCCGCCCH-KLF4_SPEC_DB_200	137	147	-	15.9024	2.58e-06	0.0454	GGCTCCGCCCC
chr1:155136104-155136452	Shared	SLC50A1	0	SLC50A1	TRIM46	EFNA1	GCCCCGCCCMY-SHARED_DB_200	84	94	-	16.3	1.76e-06	0.0331	ACCCCGCCCCC									RGCCCCGCCCH-KLF4_SPEC_DB_200	26	36	-	14.6463	7.21e-06	0.0761	AGCCTCGCCCT
chr1:155136104-155136452	Shared	SLC50A1	0	SLC50A1	TRIM46	EFNA1	GCCCCGCCCMY-SHARED_DB_200	84	94	-	16.3	1.76e-06	0.0331	ACCCCGCCCCC									RGCCCCGCCCH-KLF4_SPEC_DB_200	322	332	-	16.2073	2.15e-06	0.0405	TGCCCCGCCCC
chr1:155136104-155136452	Shared	SLC50A1	0	SLC50A1	TRIM46	EFNA1	GCCCCGCCCMY-SHARED_DB_200	321	331	-	19.4	7.65e-08	0.00955	GCCCCGCCCCC									RGCCCCGCCCH-KLF4_SPEC_DB_200	26	36	-	14.6463	7.21e-06	0.0761	AGCCTCGCCCT
chr1:155136104-155136452	Shared	SLC50A1	0	SLC50A1	TRIM46	EFNA1	GCCCCGCCCMY-SHARED_DB_200	321	331	-	19.4	7.65e-08	0.00955	GCCCCGCCCCC									RGCCCCGCCCH-KLF4_SPEC_DB_200	322	332	-	16.2073	2.15e-06	0.0405	TGCCCCGCCCC
chr1:155166818-155167165	Shared	KRTCAP2	2242	None	TRIM46	KRTCAP2	GCCCCGCCCMY-SHARED_DB_200	195	205	-	15.6571	2.95e-06	0.0436	TCCCCGCCCCT									RGCCCCGCCCH-KLF4_SPEC_DB_200	196	206	-	13.7561	1.25e-05	0.0971	GTCCCCGCCCC
chr1:155174424-155174773	Shared	TRIM46	0	AL713999.1,TRIM46	KRTCAP2	MUC1	GCCCCGCCCMY-SHARED_DB_200	227	237	-	17.4143	5.62e-07	0.0236	GCCCCACCCCC									RGCCCCGCCCH-KLF4_SPEC_DB_200	233	243	-	12.9024	2.15e-05	0.122	GGCTATGCCCC
chr1:155174424-155174773	Shared	TRIM46	0	AL713999.1,TRIM46	KRTCAP2	MUC1	GCCCCGCCCMY-SHARED_DB_200	227	237	-	17.4143	5.62e-07	0.0236	GCCCCACCCCC									RGCCCCGCCCH-KLF4_SPEC_DB_200	228	238	-	14.622	7.32e-06	0.0761	TGCCCCACCCC
chr1:155174424-155174773	Shared	TRIM46	0	AL713999.1,TRIM46	KRTCAP2	MUC1	GCCCCGCCCMY-SHARED_DB_200	227	237	-	17.4143	5.62e-07	0.0236	GCCCCACCCCC									RGCCCCGCCCH-KLF4_SPEC_DB_200	304	314	-	13.7561	1.25e-05	0.0971	AGCCCCGCCTA
chr1:155178810-155179158	KLF4	TRIM46	0	AL713999.1,TRIM46	KRTCAP2	MUC1																	RGCCCCGCCCH-KLF4_SPEC_DB_200	47	57	+	17.439	6.35e-07	0.0272	GGCCCTGCCCC
chr1:155179455-155179791	KLF4	TRIM46	0	AL713999.1,TRIM46	KRTCAP2	MUC1									GGGTGKGTG-KLF4_K409Q_SPEC_DB_200	64	72	-	11.3714	5.88e-05	0.285	GTGTGGGTG	RGCCCCGCCCH-KLF4_SPEC_DB_200	5	15	+	16.439	1.75e-06	0.0405	GGCCCTGCCCT
chr1:155179455-155179791	KLF4	TRIM46	0	AL713999.1,TRIM46	KRTCAP2	MUC1									GGGTGKGTG-KLF4_K409Q_SPEC_DB_200	70	78	-	12.6429	2.96e-05	0.233	GGGTGAGTG	RGCCCCGCCCH-KLF4_SPEC_DB_200	5	15	+	16.439	1.75e-06	0.0405	GGCCCTGCCCT
chr1:155186387-155186669	Shared	MUC1	0	AL713999.1,MUC1	KRTCAP2	TRIM46	GCCCCGCCCMY-SHARED_DB_200	110	120	-	16.3	1.76e-06	0.0331	ACCCCGCCCCC	GGGTGKGTG-KLF4_K409Q_SPEC_DB_200	80	88	+	13.5286	1.7e-05	0.216	AGgtgtgtg
chr1:155192924-155193213	Shared	MUC1	8	None	MUC1	THBS3	GCCCCGCCCMY-SHARED_DB_200	233	243	-	17.0857	7.49e-07	0.0236	GCCCCTCCCCC
chr1:155192924-155193213	Shared	MUC1	8	None	MUC1	THBS3	GCCCCGCCCMY-SHARED_DB_200	79	89	+	16.3	1.76e-06	0.0331	ACCccgccccc
chr1:155196898-155197178	KLF4	THBS3	0	THBS3	MUC1	TRIM46	GCCCCGCCCMY-SHARED_DB_200	247	257	-	14.4857	7.64e-06	0.0716	GCCACACCCCT									RGCCCCGCCCH-KLF4_SPEC_DB_200	248	258	-	16.0732	2.26e-06	0.0417	GGCCACACCCC
chr1:155227465-155227813	Shared	GBA	6638	None	THBS3	GBA	GCCCCGCCCMY-SHARED_DB_200	82	92	-	17.0429	8.25e-07	0.0236	GCCCCGCCCCG									RGCCCCGCCCH-KLF4_SPEC_DB_200	78	88	-	13	2.07e-05	0.119	CGCCCCGCCTC
chr1:155227465-155227813	KLF4	GBA	6638	None	THBS3	GBA	GCCCCGCCCMY-SHARED_DB_200	82	92	-	17.0429	8.25e-07	0.0236	GCCCCGCCCCG									RGCCCCGCCCH-KLF4_SPEC_DB_200	83	93	-	19.0488	7.65e-08	0.00949	GGCCCCGCCCC
chr1:155227465-155227813	KLF4	GBA	6638	None	THBS3	GBA	GCCCCGCCCMY-SHARED_DB_200	77	87	-	14.8429	5.74e-06	0.0633	GCCCCGCCTCC									RGCCCCGCCCH-KLF4_SPEC_DB_200	83	93	-	19.0488	7.65e-08	0.00949	GGCCCCGCCCC
chr1:15524248-15524522	Shared	CASP9	0	CASP9	CASP9	CELA2B	GCCCCGCCCMY-SHARED_DB_200	116	126	+	19.4	7.65e-08	0.00955	GCCCCGCCCCC									RGCCCCGCCCH-KLF4_SPEC_DB_200	240	250	+	16.3293	2.05e-06	0.0405	CGCCCCGCCCC
chr1:15524248-15524522	Shared	CASP9	0	CASP9	CASP9	CELA2B	GCCCCGCCCMY-SHARED_DB_200	116	126	+	19.4	7.65e-08	0.00955	GCCCCGCCCCC									RGCCCCGCCCH-KLF4_SPEC_DB_200	110	120	+	16.7561	1.07e-06	0.0389	GGCCTCGCCCC
chr1:15524248-15524522	Shared	CASP9	0	CASP9	CASP9	CELA2B	GCCCCGCCCMY-SHARED_DB_200	116	126	+	19.4	7.65e-08	0.00955	GCCCCGCCCCC									RGCCCCGCCCH-KLF4_SPEC_DB_200	115	125	+	16.3293	2.05e-06	0.0405	CGCCCCGCCCC
chr1:15524248-15524522	Shared	CASP9	0	CASP9	CASP9	CELA2B	GCCCCGCCCMY-SHARED_DB_200	116	126	+	19.4	7.65e-08	0.00955	GCCCCGCCCCC									RGCCCCGCCCH-KLF4_SPEC_DB_200	178	188	+	16.3293	2.05e-06	0.0405	CGCCCCGCCCC
chr1:15524248-15524522	Shared	CASP9	0	CASP9	CASP9	CELA2B	GCCCCGCCCMY-SHARED_DB_200	116	126	+	19.4	7.65e-08	0.00955	GCCCCGCCCCC									RGCCCCGCCCH-KLF4_SPEC_DB_200	173	183	+	14.0366	1.04e-05	0.0881	CGCCTCGCCCC
chr1:15524248-15524522	Shared	CASP9	0	CASP9	CASP9	CELA2B	GCCCCGCCCMY-SHARED_DB_200	116	126	+	19.4	7.65e-08	0.00955	GCCCCGCCCCC									RGCCCCGCCCH-KLF4_SPEC_DB_200	25	35	+	14.2317	8.81e-06	0.0827	GGACCCGCCCC
chr1:15524248-15524522	Shared	CASP9	0	CASP9	CASP9	CELA2B	GCCCCGCCCMY-SHARED_DB_200	116	126	+	19.4	7.65e-08	0.00955	GCCCCGCCCCC									RGCCCCGCCCH-KLF4_SPEC_DB_200	147	157	+	15.3293	4.14e-06	0.0566	CGCCCCGCCCT
chr1:15524248-15524522	Shared	CASP9	0	CASP9	CASP9	CELA2B	GCCCCGCCCMY-SHARED_DB_200	241	251	+	16.2714	1.86e-06	0.0331	GCCCCGCCCCA									RGCCCCGCCCH-KLF4_SPEC_DB_200	240	250	+	16.3293	2.05e-06	0.0405	CGCCCCGCCCC
chr1:15524248-15524522	Shared	CASP9	0	CASP9	CASP9	CELA2B	GCCCCGCCCMY-SHARED_DB_200	241	251	+	16.2714	1.86e-06	0.0331	GCCCCGCCCCA									RGCCCCGCCCH-KLF4_SPEC_DB_200	110	120	+	16.7561	1.07e-06	0.0389	GGCCTCGCCCC
chr1:15524248-15524522	Shared	CASP9	0	CASP9	CASP9	CELA2B	GCCCCGCCCMY-SHARED_DB_200	241	251	+	16.2714	1.86e-06	0.0331	GCCCCGCCCCA									RGCCCCGCCCH-KLF4_SPEC_DB_200	115	125	+	16.3293	2.05e-06	0.0405	CGCCCCGCCCC
chr1:15524248-15524522	Shared	CASP9	0	CASP9	CASP9	CELA2B	GCCCCGCCCMY-SHARED_DB_200	241	251	+	16.2714	1.86e-06	0.0331	GCCCCGCCCCA									RGCCCCGCCCH-KLF4_SPEC_DB_200	178	188	+	16.3293	2.05e-06	0.0405	CGCCCCGCCCC
chr1:15524248-15524522	Shared	CASP9	0	CASP9	CASP9	CELA2B	GCCCCGCCCMY-SHARED_DB_200	241	251	+	16.2714	1.86e-06	0.0331	GCCCCGCCCCA									RGCCCCGCCCH-KLF4_SPEC_DB_200	173	183	+	14.0366	1.04e-05	0.0881	CGCCTCGCCCC
chr1:15524248-15524522	Shared	CASP9	0	CASP9	CASP9	CELA2B	GCCCCGCCCMY-SHARED_DB_200	241	251	+	16.2714	1.86e-06	0.0331	GCCCCGCCCCA									RGCCCCGCCCH-KLF4_SPEC_DB_200	25	35	+	14.2317	8.81e-06	0.0827	GGACCCGCCCC
chr1:15524248-15524522	Shared	CASP9	0	CASP9	CASP9	CELA2B	GCCCCGCCCMY-SHARED_DB_200	241	251	+	16.2714	1.86e-06	0.0331	GCCCCGCCCCA									RGCCCCGCCCH-KLF4_SPEC_DB_200	147	157	+	15.3293	4.14e-06	0.0566	CGCCCCGCCCT
chr1:15524248-15524522	Shared	CASP9	0	CASP9	CASP9	CELA2B	GCCCCGCCCMY-SHARED_DB_200	179	189	+	19.4	7.65e-08	0.00955	GCCCCGCCCCC									RGCCCCGCCCH-KLF4_SPEC_DB_200	240	250	+	16.3293	2.05e-06	0.0405	CGCCCCGCCCC
chr1:15524248-15524522	Shared	CASP9	0	CASP9	CASP9	CELA2B	GCCCCGCCCMY-SHARED_DB_200	179	189	+	19.4	7.65e-08	0.00955	GCCCCGCCCCC									RGCCCCGCCCH-KLF4_SPEC_DB_200	110	120	+	16.7561	1.07e-06	0.0389	GGCCTCGCCCC
chr1:15524248-15524522	Shared	CASP9	0	CASP9	CASP9	CELA2B	GCCCCGCCCMY-SHARED_DB_200	179	189	+	19.4	7.65e-08	0.00955	GCCCCGCCCCC									RGCCCCGCCCH-KLF4_SPEC_DB_200	115	125	+	16.3293	2.05e-06	0.0405	CGCCCCGCCCC
chr1:15524248-15524522	Shared	CASP9	0	CASP9	CASP9	CELA2B	GCCCCGCCCMY-SHARED_DB_200	179	189	+	19.4	7.65e-08	0.00955	GCCCCGCCCCC									RGCCCCGCCCH-KLF4_SPEC_DB_200	178	188	+	16.3293	2.05e-06	0.0405	CGCCCCGCCCC
chr1:15524248-15524522	Shared	CASP9	0	CASP9	CASP9	CELA2B	GCCCCGCCCMY-SHARED_DB_200	179	189	+	19.4	7.65e-08	0.00955	GCCCCGCCCCC									RGCCCCGCCCH-KLF4_SPEC_DB_200	173	183	+	14.0366	1.04e-05	0.0881	CGCCTCGCCCC
chr1:15524248-15524522	Shared	CASP9	0	CASP9	CASP9	CELA2B	GCCCCGCCCMY-SHARED_DB_200	179	189	+	19.4	7.65e-08	0.00955	GCCCCGCCCCC									RGCCCCGCCCH-KLF4_SPEC_DB_200	25	35	+	14.2317	8.81e-06	0.0827	GGACCCGCCCC
chr1:15524248-15524522	Shared	CASP9	0	CASP9	CASP9	CELA2B	GCCCCGCCCMY-SHARED_DB_200	179	189	+	19.4	7.65e-08	0.00955	GCCCCGCCCCC									RGCCCCGCCCH-KLF4_SPEC_DB_200	147	157	+	15.3293	4.14e-06	0.0566	CGCCCCGCCCT
chr1:15524248-15524522	Shared	CASP9	0	CASP9	CASP9	CELA2B	GCCCCGCCCMY-SHARED_DB_200	148	158	+	17.7143	3.56e-07	0.0202	GCCCCGCCCTC									RGCCCCGCCCH-KLF4_SPEC_DB_200	240	250	+	16.3293	2.05e-06	0.0405	CGCCCCGCCCC
chr1:15524248-15524522	Shared	CASP9	0	CASP9	CASP9	CELA2B	GCCCCGCCCMY-SHARED_DB_200	148	158	+	17.7143	3.56e-07	0.0202	GCCCCGCCCTC									RGCCCCGCCCH-KLF4_SPEC_DB_200	110	120	+	16.7561	1.07e-06	0.0389	GGCCTCGCCCC
chr1:15524248-15524522	Shared	CASP9	0	CASP9	CASP9	CELA2B	GCCCCGCCCMY-SHARED_DB_200	148	158	+	17.7143	3.56e-07	0.0202	GCCCCGCCCTC									RGCCCCGCCCH-KLF4_SPEC_DB_200	115	125	+	16.3293	2.05e-06	0.0405	CGCCCCGCCCC
chr1:15524248-15524522	Shared	CASP9	0	CASP9	CASP9	CELA2B	GCCCCGCCCMY-SHARED_DB_200	148	158	+	17.7143	3.56e-07	0.0202	GCCCCGCCCTC									RGCCCCGCCCH-KLF4_SPEC_DB_200	178	188	+	16.3293	2.05e-06	0.0405	CGCCCCGCCCC
chr1:15524248-15524522	Shared	CASP9	0	CASP9	CASP9	CELA2B	GCCCCGCCCMY-SHARED_DB_200	148	158	+	17.7143	3.56e-07	0.0202	GCCCCGCCCTC									RGCCCCGCCCH-KLF4_SPEC_DB_200	173	183	+	14.0366	1.04e-05	0.0881	CGCCTCGCCCC
chr1:15524248-15524522	Shared	CASP9	0	CASP9	CASP9	CELA2B	GCCCCGCCCMY-SHARED_DB_200	148	158	+	17.7143	3.56e-07	0.0202	GCCCCGCCCTC									RGCCCCGCCCH-KLF4_SPEC_DB_200	25	35	+	14.2317	8.81e-06	0.0827	GGACCCGCCCC
chr1:15524248-15524522	Shared	CASP9	0	CASP9	CASP9	CELA2B	GCCCCGCCCMY-SHARED_DB_200	148	158	+	17.7143	3.56e-07	0.0202	GCCCCGCCCTC									RGCCCCGCCCH-KLF4_SPEC_DB_200	147	157	+	15.3293	4.14e-06	0.0566	CGCCCCGCCCT
chr1:15524248-15524522	Shared	CASP9	0	CASP9	CASP9	CELA2B	GCCCCGCCCMY-SHARED_DB_200	26	36	+	16.1286	2.18e-06	0.037	GACCCGCCCCC									RGCCCCGCCCH-KLF4_SPEC_DB_200	240	250	+	16.3293	2.05e-06	0.0405	CGCCCCGCCCC
chr1:15524248-15524522	Shared	CASP9	0	CASP9	CASP9	CELA2B	GCCCCGCCCMY-SHARED_DB_200	26	36	+	16.1286	2.18e-06	0.037	GACCCGCCCCC									RGCCCCGCCCH-KLF4_SPEC_DB_200	110	120	+	16.7561	1.07e-06	0.0389	GGCCTCGCCCC
chr1:15524248-15524522	Shared	CASP9	0	CASP9	CASP9	CELA2B	GCCCCGCCCMY-SHARED_DB_200	26	36	+	16.1286	2.18e-06	0.037	GACCCGCCCCC									RGCCCCGCCCH-KLF4_SPEC_DB_200	115	125	+	16.3293	2.05e-06	0.0405	CGCCCCGCCCC
chr1:15524248-15524522	Shared	CASP9	0	CASP9	CASP9	CELA2B	GCCCCGCCCMY-SHARED_DB_200	26	36	+	16.1286	2.18e-06	0.037	GACCCGCCCCC									RGCCCCGCCCH-KLF4_SPEC_DB_200	178	188	+	16.3293	2.05e-06	0.0405	CGCCCCGCCCC
chr1:15524248-15524522	Shared	CASP9	0	CASP9	CASP9	CELA2B	GCCCCGCCCMY-SHARED_DB_200	26	36	+	16.1286	2.18e-06	0.037	GACCCGCCCCC									RGCCCCGCCCH-KLF4_SPEC_DB_200	173	183	+	14.0366	1.04e-05	0.0881	CGCCTCGCCCC
chr1:15524248-15524522	Shared	CASP9	0	CASP9	CASP9	CELA2B	GCCCCGCCCMY-SHARED_DB_200	26	36	+	16.1286	2.18e-06	0.037	GACCCGCCCCC									RGCCCCGCCCH-KLF4_SPEC_DB_200	25	35	+	14.2317	8.81e-06	0.0827	GGACCCGCCCC
chr1:15524248-15524522	Shared	CASP9	0	CASP9	CASP9	CELA2B	GCCCCGCCCMY-SHARED_DB_200	26	36	+	16.1286	2.18e-06	0.037	GACCCGCCCCC									RGCCCCGCCCH-KLF4_SPEC_DB_200	147	157	+	15.3293	4.14e-06	0.0566	CGCCCCGCCCT
chr1:15524527-15524681	Shared	CASP9	0	CASP9	CASP9	CELA2B	GCCCCGCCCMY-SHARED_DB_200	67	77	+	19.4	7.65e-08	0.00955	GCCCCGCCCCC									RGCCCCGCCCH-KLF4_SPEC_DB_200	117	127	+	16.3293	2.05e-06	0.0405	CGCCCCGCCCC
chr1:15524527-15524681	Shared	CASP9	0	CASP9	CASP9	CELA2B	GCCCCGCCCMY-SHARED_DB_200	67	77	+	19.4	7.65e-08	0.00955	GCCCCGCCCCC									RGCCCCGCCCH-KLF4_SPEC_DB_200	112	122	+	14.0366	1.04e-05	0.0881	CGCCTCGCCCC
chr1:15524527-15524681	Shared	CASP9	0	CASP9	CASP9	CELA2B	GCCCCGCCCMY-SHARED_DB_200	67	77	+	19.4	7.65e-08	0.00955	GCCCCGCCCCC									RGCCCCGCCCH-KLF4_SPEC_DB_200	66	76	+	16.3293	2.05e-06	0.0405	CGCCCCGCCCC
chr1:15524527-15524681	Shared	CASP9	0	CASP9	CASP9	CELA2B	GCCCCGCCCMY-SHARED_DB_200	67	77	+	19.4	7.65e-08	0.00955	GCCCCGCCCCC									RGCCCCGCCCH-KLF4_SPEC_DB_200	17	27	+	13.7561	1.25e-05	0.0971	GTCCCCGCCCC
chr1:15524527-15524681	Shared	CASP9	0	CASP9	CASP9	CELA2B	GCCCCGCCCMY-SHARED_DB_200	118	128	+	16.2714	1.86e-06	0.0331	GCCCCGCCCCA									RGCCCCGCCCH-KLF4_SPEC_DB_200	117	127	+	16.3293	2.05e-06	0.0405	CGCCCCGCCCC
chr1:15524527-15524681	Shared	CASP9	0	CASP9	CASP9	CELA2B	GCCCCGCCCMY-SHARED_DB_200	118	128	+	16.2714	1.86e-06	0.0331	GCCCCGCCCCA									RGCCCCGCCCH-KLF4_SPEC_DB_200	112	122	+	14.0366	1.04e-05	0.0881	CGCCTCGCCCC
chr1:15524527-15524681	Shared	CASP9	0	CASP9	CASP9	CELA2B	GCCCCGCCCMY-SHARED_DB_200	118	128	+	16.2714	1.86e-06	0.0331	GCCCCGCCCCA									RGCCCCGCCCH-KLF4_SPEC_DB_200	66	76	+	16.3293	2.05e-06	0.0405	CGCCCCGCCCC
chr1:15524527-15524681	Shared	CASP9	0	CASP9	CASP9	CELA2B	GCCCCGCCCMY-SHARED_DB_200	118	128	+	16.2714	1.86e-06	0.0331	GCCCCGCCCCA									RGCCCCGCCCH-KLF4_SPEC_DB_200	17	27	+	13.7561	1.25e-05	0.0971	GTCCCCGCCCC
chr1:15524527-15524681	KLF4	CASP9	0	CASP9	CASP9	CELA2B	GCCCCGCCCMY-SHARED_DB_200	18	28	+	13.3	1.61e-05	0.0881	TCCCCGCCCCA									RGCCCCGCCCH-KLF4_SPEC_DB_200	117	127	+	16.3293	2.05e-06	0.0405	CGCCCCGCCCC
chr1:15524527-15524681	KLF4	CASP9	0	CASP9	CASP9	CELA2B	GCCCCGCCCMY-SHARED_DB_200	18	28	+	13.3	1.61e-05	0.0881	TCCCCGCCCCA									RGCCCCGCCCH-KLF4_SPEC_DB_200	66	76	+	16.3293	2.05e-06	0.0405	CGCCCCGCCCC
chr1:15524811-15525144	KLF4	CASP9	0	CASP9	CASP9	CELA2B	GCCCCGCCCMY-SHARED_DB_200	177	187	+	14.8429	5.74e-06	0.0633	GCCCCGCCTCC									RGCCCCGCCCH-KLF4_SPEC_DB_200	320	330	+	16.3293	2.05e-06	0.0405	cgccccgcccc
chr1:15524811-15525144	KLF4	CASP9	0	CASP9	CASP9	CELA2B	GCCCCGCCCMY-SHARED_DB_200	177	187	+	14.8429	5.74e-06	0.0633	GCCCCGCCTCC									RGCCCCGCCCH-KLF4_SPEC_DB_200	144	154	+	16.3293	2.05e-06	0.0405	CGCCCCGCCCC
chr1:15524811-15525144	KLF4	CASP9	0	CASP9	CASP9	CELA2B	GCCCCGCCCMY-SHARED_DB_200	177	187	+	14.8429	5.74e-06	0.0633	GCCCCGCCTCC									RGCCCCGCCCH-KLF4_SPEC_DB_200	269	279	+	16.3293	2.05e-06	0.0405	CGCCCCGCCCC
chr1:15524811-15525144	KLF4	CASP9	0	CASP9	CASP9	CELA2B	GCCCCGCCCMY-SHARED_DB_200	177	187	+	14.8429	5.74e-06	0.0633	GCCCCGCCTCC									RGCCCCGCCCH-KLF4_SPEC_DB_200	82	92	+	16.3293	2.05e-06	0.0405	cgccccgcccc
chr1:15524811-15525144	KLF4	CASP9	0	CASP9	CASP9	CELA2B	GCCCCGCCCMY-SHARED_DB_200	209	219	+	13.2857	1.62e-05	0.0882	GCTCCACCCTC									RGCCCCGCCCH-KLF4_SPEC_DB_200	320	330	+	16.3293	2.05e-06	0.0405	cgccccgcccc
chr1:15524811-15525144	KLF4	CASP9	0	CASP9	CASP9	CELA2B	GCCCCGCCCMY-SHARED_DB_200	209	219	+	13.2857	1.62e-05	0.0882	GCTCCACCCTC									RGCCCCGCCCH-KLF4_SPEC_DB_200	144	154	+	16.3293	2.05e-06	0.0405	CGCCCCGCCCC
chr1:15524811-15525144	KLF4	CASP9	0	CASP9	CASP9	CELA2B	GCCCCGCCCMY-SHARED_DB_200	209	219	+	13.2857	1.62e-05	0.0882	GCTCCACCCTC									RGCCCCGCCCH-KLF4_SPEC_DB_200	269	279	+	16.3293	2.05e-06	0.0405	CGCCCCGCCCC
chr1:15524811-15525144	KLF4	CASP9	0	CASP9	CASP9	CELA2B	GCCCCGCCCMY-SHARED_DB_200	209	219	+	13.2857	1.62e-05	0.0882	GCTCCACCCTC									RGCCCCGCCCH-KLF4_SPEC_DB_200	82	92	+	16.3293	2.05e-06	0.0405	cgccccgcccc
chr1:15524811-15525144	Shared	CASP9	0	CASP9	CASP9	CELA2B	GCCCCGCCCMY-SHARED_DB_200	321	331	+	16.2714	1.86e-06	0.0331	gccccgcccca									RGCCCCGCCCH-KLF4_SPEC_DB_200	320	330	+	16.3293	2.05e-06	0.0405	cgccccgcccc
chr1:15524811-15525144	Shared	CASP9	0	CASP9	CASP9	CELA2B	GCCCCGCCCMY-SHARED_DB_200	321	331	+	16.2714	1.86e-06	0.0331	gccccgcccca									RGCCCCGCCCH-KLF4_SPEC_DB_200	144	154	+	16.3293	2.05e-06	0.0405	CGCCCCGCCCC
chr1:15524811-15525144	Shared	CASP9	0	CASP9	CASP9	CELA2B	GCCCCGCCCMY-SHARED_DB_200	321	331	+	16.2714	1.86e-06	0.0331	gccccgcccca									RGCCCCGCCCH-KLF4_SPEC_DB_200	269	279	+	16.3293	2.05e-06	0.0405	CGCCCCGCCCC
chr1:15524811-15525144	Shared	CASP9	0	CASP9	CASP9	CELA2B	GCCCCGCCCMY-SHARED_DB_200	321	331	+	16.2714	1.86e-06	0.0331	gccccgcccca									RGCCCCGCCCH-KLF4_SPEC_DB_200	20	30	+	15.3293	4.14e-06	0.0566	CGCCCCGCCCT
chr1:15524811-15525144	Shared	CASP9	0	CASP9	CASP9	CELA2B	GCCCCGCCCMY-SHARED_DB_200	321	331	+	16.2714	1.86e-06	0.0331	gccccgcccca									RGCCCCGCCCH-KLF4_SPEC_DB_200	176	186	+	13	2.07e-05	0.119	CGCCCCGCCTC
chr1:15524811-15525144	Shared	CASP9	0	CASP9	CASP9	CELA2B	GCCCCGCCCMY-SHARED_DB_200	321	331	+	16.2714	1.86e-06	0.0331	gccccgcccca									RGCCCCGCCCH-KLF4_SPEC_DB_200	82	92	+	16.3293	2.05e-06	0.0405	cgccccgcccc
chr1:15524811-15525144	Shared	CASP9	0	CASP9	CASP9	CELA2B	GCCCCGCCCMY-SHARED_DB_200	114	124	+	16.3	1.76e-06	0.0331	accccgccccc									RGCCCCGCCCH-KLF4_SPEC_DB_200	320	330	+	16.3293	2.05e-06	0.0405	cgccccgcccc
chr1:15524811-15525144	Shared	CASP9	0	CASP9	CASP9	CELA2B	GCCCCGCCCMY-SHARED_DB_200	114	124	+	16.3	1.76e-06	0.0331	accccgccccc									RGCCCCGCCCH-KLF4_SPEC_DB_200	144	154	+	16.3293	2.05e-06	0.0405	CGCCCCGCCCC
chr1:15524811-15525144	Shared	CASP9	0	CASP9	CASP9	CELA2B	GCCCCGCCCMY-SHARED_DB_200	114	124	+	16.3	1.76e-06	0.0331	accccgccccc									RGCCCCGCCCH-KLF4_SPEC_DB_200	269	279	+	16.3293	2.05e-06	0.0405	CGCCCCGCCCC
chr1:15524811-15525144	Shared	CASP9	0	CASP9	CASP9	CELA2B	GCCCCGCCCMY-SHARED_DB_200	114	124	+	16.3	1.76e-06	0.0331	accccgccccc									RGCCCCGCCCH-KLF4_SPEC_DB_200	20	30	+	15.3293	4.14e-06	0.0566	CGCCCCGCCCT
chr1:15524811-15525144	Shared	CASP9	0	CASP9	CASP9	CELA2B	GCCCCGCCCMY-SHARED_DB_200	114	124	+	16.3	1.76e-06	0.0331	accccgccccc									RGCCCCGCCCH-KLF4_SPEC_DB_200	176	186	+	13	2.07e-05	0.119	CGCCCCGCCTC
chr1:15524811-15525144	Shared	CASP9	0	CASP9	CASP9	CELA2B	GCCCCGCCCMY-SHARED_DB_200	114	124	+	16.3	1.76e-06	0.0331	accccgccccc									RGCCCCGCCCH-KLF4_SPEC_DB_200	82	92	+	16.3293	2.05e-06	0.0405	cgccccgcccc
chr1:15524811-15525144	Shared	CASP9	0	CASP9	CASP9	CELA2B	GCCCCGCCCMY-SHARED_DB_200	21	31	+	17.7143	3.56e-07	0.0202	GCCCCGCCCTC									RGCCCCGCCCH-KLF4_SPEC_DB_200	320	330	+	16.3293	2.05e-06	0.0405	cgccccgcccc
chr1:15524811-15525144	Shared	CASP9	0	CASP9	CASP9	CELA2B	GCCCCGCCCMY-SHARED_DB_200	21	31	+	17.7143	3.56e-07	0.0202	GCCCCGCCCTC									RGCCCCGCCCH-KLF4_SPEC_DB_200	144	154	+	16.3293	2.05e-06	0.0405	CGCCCCGCCCC
chr1:15524811-15525144	Shared	CASP9	0	CASP9	CASP9	CELA2B	GCCCCGCCCMY-SHARED_DB_200	21	31	+	17.7143	3.56e-07	0.0202	GCCCCGCCCTC									RGCCCCGCCCH-KLF4_SPEC_DB_200	269	279	+	16.3293	2.05e-06	0.0405	CGCCCCGCCCC
chr1:15524811-15525144	Shared	CASP9	0	CASP9	CASP9	CELA2B	GCCCCGCCCMY-SHARED_DB_200	21	31	+	17.7143	3.56e-07	0.0202	GCCCCGCCCTC									RGCCCCGCCCH-KLF4_SPEC_DB_200	20	30	+	15.3293	4.14e-06	0.0566	CGCCCCGCCCT
chr1:15524811-15525144	Shared	CASP9	0	CASP9	CASP9	CELA2B	GCCCCGCCCMY-SHARED_DB_200	21	31	+	17.7143	3.56e-07	0.0202	GCCCCGCCCTC									RGCCCCGCCCH-KLF4_SPEC_DB_200	176	186	+	13	2.07e-05	0.119	CGCCCCGCCTC
chr1:15524811-15525144	Shared	CASP9	0	CASP9	CASP9	CELA2B	GCCCCGCCCMY-SHARED_DB_200	21	31	+	17.7143	3.56e-07	0.0202	GCCCCGCCCTC									RGCCCCGCCCH-KLF4_SPEC_DB_200	82	92	+	16.3293	2.05e-06	0.0405	cgccccgcccc
chr1:15524811-15525144	Shared	CASP9	0	CASP9	CASP9	CELA2B	GCCCCGCCCMY-SHARED_DB_200	145	155	+	19.4	7.65e-08	0.00955	GCCCCGCCCCC									RGCCCCGCCCH-KLF4_SPEC_DB_200	320	330	+	16.3293	2.05e-06	0.0405	cgccccgcccc
chr1:15524811-15525144	Shared	CASP9	0	CASP9	CASP9	CELA2B	GCCCCGCCCMY-SHARED_DB_200	145	155	+	19.4	7.65e-08	0.00955	GCCCCGCCCCC									RGCCCCGCCCH-KLF4_SPEC_DB_200	144	154	+	16.3293	2.05e-06	0.0405	CGCCCCGCCCC
chr1:15524811-15525144	Shared	CASP9	0	CASP9	CASP9	CELA2B	GCCCCGCCCMY-SHARED_DB_200	145	155	+	19.4	7.65e-08	0.00955	GCCCCGCCCCC									RGCCCCGCCCH-KLF4_SPEC_DB_200	269	279	+	16.3293	2.05e-06	0.0405	CGCCCCGCCCC
chr1:15524811-15525144	Shared	CASP9	0	CASP9	CASP9	CELA2B	GCCCCGCCCMY-SHARED_DB_200	145	155	+	19.4	7.65e-08	0.00955	GCCCCGCCCCC									RGCCCCGCCCH-KLF4_SPEC_DB_200	20	30	+	15.3293	4.14e-06	0.0566	CGCCCCGCCCT
chr1:15524811-15525144	Shared	CASP9	0	CASP9	CASP9	CELA2B	GCCCCGCCCMY-SHARED_DB_200	145	155	+	19.4	7.65e-08	0.00955	GCCCCGCCCCC									RGCCCCGCCCH-KLF4_SPEC_DB_200	176	186	+	13	2.07e-05	0.119	CGCCCCGCCTC
chr1:15524811-15525144	Shared	CASP9	0	CASP9	CASP9	CELA2B	GCCCCGCCCMY-SHARED_DB_200	145	155	+	19.4	7.65e-08	0.00955	GCCCCGCCCCC									RGCCCCGCCCH-KLF4_SPEC_DB_200	82	92	+	16.3293	2.05e-06	0.0405	cgccccgcccc
chr1:15524811-15525144	Shared	CASP9	0	CASP9	CASP9	CELA2B	GCCCCGCCCMY-SHARED_DB_200	270	280	+	19.4	7.65e-08	0.00955	GCCCCGCCCCC									RGCCCCGCCCH-KLF4_SPEC_DB_200	320	330	+	16.3293	2.05e-06	0.0405	cgccccgcccc
chr1:15524811-15525144	Shared	CASP9	0	CASP9	CASP9	CELA2B	GCCCCGCCCMY-SHARED_DB_200	270	280	+	19.4	7.65e-08	0.00955	GCCCCGCCCCC									RGCCCCGCCCH-KLF4_SPEC_DB_200	144	154	+	16.3293	2.05e-06	0.0405	CGCCCCGCCCC
chr1:15524811-15525144	Shared	CASP9	0	CASP9	CASP9	CELA2B	GCCCCGCCCMY-SHARED_DB_200	270	280	+	19.4	7.65e-08	0.00955	GCCCCGCCCCC									RGCCCCGCCCH-KLF4_SPEC_DB_200	269	279	+	16.3293	2.05e-06	0.0405	CGCCCCGCCCC
chr1:15524811-15525144	Shared	CASP9	0	CASP9	CASP9	CELA2B	GCCCCGCCCMY-SHARED_DB_200	270	280	+	19.4	7.65e-08	0.00955	GCCCCGCCCCC									RGCCCCGCCCH-KLF4_SPEC_DB_200	20	30	+	15.3293	4.14e-06	0.0566	CGCCCCGCCCT
chr1:15524811-15525144	Shared	CASP9	0	CASP9	CASP9	CELA2B	GCCCCGCCCMY-SHARED_DB_200	270	280	+	19.4	7.65e-08	0.00955	GCCCCGCCCCC									RGCCCCGCCCH-KLF4_SPEC_DB_200	176	186	+	13	2.07e-05	0.119	CGCCCCGCCTC
chr1:15524811-15525144	Shared	CASP9	0	CASP9	CASP9	CELA2B	GCCCCGCCCMY-SHARED_DB_200	270	280	+	19.4	7.65e-08	0.00955	GCCCCGCCCCC									RGCCCCGCCCH-KLF4_SPEC_DB_200	82	92	+	16.3293	2.05e-06	0.0405	cgccccgcccc
chr1:15524811-15525144	Shared	CASP9	0	CASP9	CASP9	CELA2B	GCCCCGCCCMY-SHARED_DB_200	83	93	+	19.4	7.65e-08	0.00955	gccccgccccc									RGCCCCGCCCH-KLF4_SPEC_DB_200	320	330	+	16.3293	2.05e-06	0.0405	cgccccgcccc
chr1:15524811-15525144	Shared	CASP9	0	CASP9	CASP9	CELA2B	GCCCCGCCCMY-SHARED_DB_200	83	93	+	19.4	7.65e-08	0.00955	gccccgccccc									RGCCCCGCCCH-KLF4_SPEC_DB_200	144	154	+	16.3293	2.05e-06	0.0405	CGCCCCGCCCC
chr1:15524811-15525144	Shared	CASP9	0	CASP9	CASP9	CELA2B	GCCCCGCCCMY-SHARED_DB_200	83	93	+	19.4	7.65e-08	0.00955	gccccgccccc									RGCCCCGCCCH-KLF4_SPEC_DB_200	269	279	+	16.3293	2.05e-06	0.0405	CGCCCCGCCCC
chr1:15524811-15525144	Shared	CASP9	0	CASP9	CASP9	CELA2B	GCCCCGCCCMY-SHARED_DB_200	83	93	+	19.4	7.65e-08	0.00955	gccccgccccc									RGCCCCGCCCH-KLF4_SPEC_DB_200	20	30	+	15.3293	4.14e-06	0.0566	CGCCCCGCCCT
chr1:15524811-15525144	Shared	CASP9	0	CASP9	CASP9	CELA2B	GCCCCGCCCMY-SHARED_DB_200	83	93	+	19.4	7.65e-08	0.00955	gccccgccccc									RGCCCCGCCCH-KLF4_SPEC_DB_200	176	186	+	13	2.07e-05	0.119	CGCCCCGCCTC
chr1:15524811-15525144	Shared	CASP9	0	CASP9	CASP9	CELA2B	GCCCCGCCCMY-SHARED_DB_200	83	93	+	19.4	7.65e-08	0.00955	gccccgccccc									RGCCCCGCCCH-KLF4_SPEC_DB_200	82	92	+	16.3293	2.05e-06	0.0405	cgccccgcccc
chr1:15524811-15525144	KLF4	CASP9	0	CASP9	CASP9	CELA2B	GCCCCGCCCMY-SHARED_DB_200	197	207	+	13.3429	1.58e-05	0.0879	TCCCCTCCCCT									RGCCCCGCCCH-KLF4_SPEC_DB_200	320	330	+	16.3293	2.05e-06	0.0405	cgccccgcccc
chr1:15524811-15525144	KLF4	CASP9	0	CASP9	CASP9	CELA2B	GCCCCGCCCMY-SHARED_DB_200	197	207	+	13.3429	1.58e-05	0.0879	TCCCCTCCCCT									RGCCCCGCCCH-KLF4_SPEC_DB_200	144	154	+	16.3293	2.05e-06	0.0405	CGCCCCGCCCC
chr1:15524811-15525144	KLF4	CASP9	0	CASP9	CASP9	CELA2B	GCCCCGCCCMY-SHARED_DB_200	197	207	+	13.3429	1.58e-05	0.0879	TCCCCTCCCCT									RGCCCCGCCCH-KLF4_SPEC_DB_200	269	279	+	16.3293	2.05e-06	0.0405	CGCCCCGCCCC
chr1:15524811-15525144	KLF4	CASP9	0	CASP9	CASP9	CELA2B	GCCCCGCCCMY-SHARED_DB_200	197	207	+	13.3429	1.58e-05	0.0879	TCCCCTCCCCT									RGCCCCGCCCH-KLF4_SPEC_DB_200	82	92	+	16.3293	2.05e-06	0.0405	cgccccgcccc
chr1:155250381-155250613	KLF4	FAM189B	0	FAM189B	GBA	SCAMP3	GCCCCGCCCMY-SHARED_DB_200	170	180	-	14.9714	5.19e-06	0.0618	GCTCCACCCCC	GGGTGKGTG-KLF4_K409Q_SPEC_DB_200	36	44	+	12.0286	3.93e-05	0.246	GGGTGGGCG	RGCCCCGCCCH-KLF4_SPEC_DB_200	39	49	-	17.0854	7.49e-07	0.0303	AGCCCCGCCCA
chr1:155250381-155250613	Shared	FAM189B	0	FAM189B	GBA	SCAMP3	GCCCCGCCCMY-SHARED_DB_200	38	48	-	18.3857	2.63e-07	0.0173	GCCCCGCCCAC	GGGTGKGTG-KLF4_K409Q_SPEC_DB_200	36	44	+	12.0286	3.93e-05	0.246	GGGTGGGCG	RGCCCCGCCCH-KLF4_SPEC_DB_200	39	49	-	17.0854	7.49e-07	0.0303	AGCCCCGCCCA
chr1:155250381-155250613	Shared	FAM189B	0	FAM189B	GBA	SCAMP3	GCCCCGCCCMY-SHARED_DB_200	38	48	-	18.3857	2.63e-07	0.0173	GCCCCGCCCAC	GGGTGKGTG-KLF4_K409Q_SPEC_DB_200	36	44	+	12.0286	3.93e-05	0.246	GGGTGGGCG	RGCCCCGCCCH-KLF4_SPEC_DB_200	171	181	-	13.2073	1.8e-05	0.114	AGCTCCACCCC
chr1:155254521-155254754	KLF4	FAM189B	0	FAM189B	GBA	SCAMP3	GCCCCGCCCMY-SHARED_DB_200	79	89	-	15.7286	2.84e-06	0.043	GCCCCACCCTC									RGCCCCGCCCH-KLF4_SPEC_DB_200	80	90	-	16.4634	1.64e-06	0.0405	GGCCCCACCCT
chr1:155254817-155255087	KLF4	FAM189B	0	FAM189B	GBA	SCAMP3																	RGCCCCGCCCH-KLF4_SPEC_DB_200	194	204	-	16.0488	2.37e-06	0.0434	GGCCATGCCCC
chr1:155261901-155262118	KLF4	SCAMP3	0	SCAMP3	FAM189B	CLK2																	RGCCCCGCCCH-KLF4_SPEC_DB_200	15	25	-	17.439	6.35e-07	0.0272	GGCCCTGCCCC
chr1:155273365-155273714	Shared	CLK2	0	CLK2	CLK2	PKLR	GCCCCGCCCMY-SHARED_DB_200	178	188	+	16.9571	9.18e-07	0.0251	GCTCCGCCCCC									RGCCCCGCCCH-KLF4_SPEC_DB_200	177	187	+	15.9024	2.58e-06	0.0454	GGCTCCGCCCC
chr1:155273365-155273714	Shared	CLK2	0	CLK2	CLK2	PKLR	GCCCCGCCCMY-SHARED_DB_200	178	188	+	16.9571	9.18e-07	0.0251	GCTCCGCCCCC									RGCCCCGCCCH-KLF4_SPEC_DB_200	15	25	+	13.7561	1.25e-05	0.0971	GTCCCCGCCCC
chr1:155273365-155273714	Shared	CLK2	0	CLK2	CLK2	PKLR	GCCCCGCCCMY-SHARED_DB_200	178	188	+	16.9571	9.18e-07	0.0251	GCTCCGCCCCC									RGCCCCGCCCH-KLF4_SPEC_DB_200	325	335	+	12.878	2.17e-05	0.123	TGCCCCGCCTC
chr1:155273365-155273714	Shared	CLK2	0	CLK2	CLK2	PKLR	GCCCCGCCCMY-SHARED_DB_200	16	26	+	15.6571	2.95e-06	0.0436	TCCCCGCCCCT									RGCCCCGCCCH-KLF4_SPEC_DB_200	177	187	+	15.9024	2.58e-06	0.0454	GGCTCCGCCCC
chr1:155273365-155273714	Shared	CLK2	0	CLK2	CLK2	PKLR	GCCCCGCCCMY-SHARED_DB_200	16	26	+	15.6571	2.95e-06	0.0436	TCCCCGCCCCT									RGCCCCGCCCH-KLF4_SPEC_DB_200	15	25	+	13.7561	1.25e-05	0.0971	GTCCCCGCCCC
chr1:155273365-155273714	Shared	CLK2	0	CLK2	CLK2	PKLR	GCCCCGCCCMY-SHARED_DB_200	16	26	+	15.6571	2.95e-06	0.0436	TCCCCGCCCCT									RGCCCCGCCCH-KLF4_SPEC_DB_200	325	335	+	12.878	2.17e-05	0.123	TGCCCCGCCTC
chr1:155273365-155273714	KLF4	CLK2	0	CLK2	CLK2	PKLR	GCCCCGCCCMY-SHARED_DB_200	326	336	+	14.8429	5.74e-06	0.0633	GCCCCGCCTCC									RGCCCCGCCCH-KLF4_SPEC_DB_200	177	187	+	15.9024	2.58e-06	0.0454	GGCTCCGCCCC
chr1:155277158-155277505	Shared	HCN3	0	HCN3	CLK2	PKLR	GCCCCGCCCMY-SHARED_DB_200	164	174	+	16.4714	1.35e-06	0.0317	GCCACGCCCCT	GGGTGKGTG-KLF4_K409Q_SPEC_DB_200	276	284	-	16.1143	4.95e-06	0.159	GGGTGTGTG	RGCCCCGCCCH-KLF4_SPEC_DB_200	163	173	+	16.5488	1.52e-06	0.0405	AGCCACGCCCC
chr1:155277158-155277505	Shared	HCN3	0	HCN3	CLK2	PKLR	GCCCCGCCCMY-SHARED_DB_200	164	174	+	16.4714	1.35e-06	0.0317	GCCACGCCCCT	GGGTGKGTG-KLF4_K409Q_SPEC_DB_200	276	284	-	16.1143	4.95e-06	0.159	GGGTGTGTG	RGCCCCGCCCH-KLF4_SPEC_DB_200	205	215	+	13.5366	1.46e-05	0.101	AGCCCCGCCCG
chr1:155277158-155277505	Shared	HCN3	0	HCN3	CLK2	PKLR	GCCCCGCCCMY-SHARED_DB_200	164	174	+	16.4714	1.35e-06	0.0317	GCCACGCCCCT	GGGTGKGTG-KLF4_K409Q_SPEC_DB_200	276	284	-	16.1143	4.95e-06	0.159	GGGTGTGTG	RGCCCCGCCCH-KLF4_SPEC_DB_200	114	124	+	16.6585	1.18e-06	0.0405	GGCCACGCCCT
chr1:155277158-155277505	KLF4	HCN3	0	HCN3	CLK2	PKLR	GCCCCGCCCMY-SHARED_DB_200	115	125	+	15.5571	3.2e-06	0.0463	GCCACGCCCTC	GGGTGKGTG-KLF4_K409Q_SPEC_DB_200	276	284	-	16.1143	4.95e-06	0.159	GGGTGTGTG	RGCCCCGCCCH-KLF4_SPEC_DB_200	163	173	+	16.5488	1.52e-06	0.0405	AGCCACGCCCC
chr1:155277158-155277505	Shared	HCN3	0	HCN3	CLK2	PKLR	GCCCCGCCCMY-SHARED_DB_200	115	125	+	15.5571	3.2e-06	0.0463	GCCACGCCCTC	GGGTGKGTG-KLF4_K409Q_SPEC_DB_200	276	284	-	16.1143	4.95e-06	0.159	GGGTGTGTG	RGCCCCGCCCH-KLF4_SPEC_DB_200	205	215	+	13.5366	1.46e-05	0.101	AGCCCCGCCCG
chr1:155277158-155277505	KLF4	HCN3	0	HCN3	CLK2	PKLR	GCCCCGCCCMY-SHARED_DB_200	115	125	+	15.5571	3.2e-06	0.0463	GCCACGCCCTC	GGGTGKGTG-KLF4_K409Q_SPEC_DB_200	276	284	-	16.1143	4.95e-06	0.159	GGGTGTGTG	RGCCCCGCCCH-KLF4_SPEC_DB_200	114	124	+	16.6585	1.18e-06	0.0405	GGCCACGCCCT
chr1:155277777-155278002	Shared	HCN3	0	HCN3	CLK2	PKLR	GCCCCGCCCMY-SHARED_DB_200	166	176	+	15.7286	2.84e-06	0.043	GCCCCACCCTC	GGGTGKGTG-KLF4_K409Q_SPEC_DB_200	68	76	-	14.4286	7.67e-06	0.203	GGGTGGATG	RGCCCCGCCCH-KLF4_SPEC_DB_200	165	175	+	13.7439	1.3e-05	0.098	CGCCCCACCCT
chr1:155278353-155278654	KLF4	HCN3	0	HCN3	CLK2	PKLR	GCCCCGCCCMY-SHARED_DB_200	64	74	-	17.0429	8.25e-07	0.0236	GCCCCGCCCCG	GGGTGKGTG-KLF4_K409Q_SPEC_DB_200	268	276	+	12.5286	3.56e-05	0.246	GGATGTGTG	RGCCCCGCCCH-KLF4_SPEC_DB_200	65	75	-	19.0488	7.65e-08	0.00949	GGCCCCGCCCC
chr1:155278353-155278654	Shared	HCN3	0	HCN3	CLK2	PKLR	GCCCCGCCCMY-SHARED_DB_200	64	74	-	17.0429	8.25e-07	0.0236	GCCCCGCCCCG	GGGTGKGTG-KLF4_K409Q_SPEC_DB_200	268	276	+	12.5286	3.56e-05	0.246	GGATGTGTG	RGCCCCGCCCH-KLF4_SPEC_DB_200	154	164	-	17.4634	5.42e-07	0.0261	GGCCCCACCCC
chr1:155278353-155278654	KLF4	HCN3	0	HCN3	CLK2	PKLR	GCCCCGCCCMY-SHARED_DB_200	153	163	-	17.4143	5.62e-07	0.0236	GCCCCACCCCC	GGGTGKGTG-KLF4_K409Q_SPEC_DB_200	268	276	+	12.5286	3.56e-05	0.246	GGATGTGTG	RGCCCCGCCCH-KLF4_SPEC_DB_200	65	75	-	19.0488	7.65e-08	0.00949	GGCCCCGCCCC
chr1:155278353-155278654	Shared	HCN3	0	HCN3	CLK2	PKLR	GCCCCGCCCMY-SHARED_DB_200	153	163	-	17.4143	5.62e-07	0.0236	GCCCCACCCCC	GGGTGKGTG-KLF4_K409Q_SPEC_DB_200	268	276	+	12.5286	3.56e-05	0.246	GGATGTGTG	RGCCCCGCCCH-KLF4_SPEC_DB_200	154	164	-	17.4634	5.42e-07	0.0261	GGCCCCACCCC
chr1:155295458-155295700	Shared	PKLR	0	PKLR	FDPS	HCN3	GCCCCGCCCMY-SHARED_DB_200	174	184	+	16.4	1.56e-06	0.0325	GCCCCACCCAC									RGCCCCGCCCH-KLF4_SPEC_DB_200	173	183	+	13.7683	1.23e-05	0.0969	TGCCCCACCCA
chr1:155309499-155309787	Shared	FDPS	0	FDPS	PKLR	HCN3	GCCCCGCCCMY-SHARED_DB_200	166	176	-	15.4	3.68e-06	0.0494	GCCCCTCCCTC	GGGTGKGTG-KLF4_K409Q_SPEC_DB_200	194	202	+	12.8857	2.42e-05	0.216	GGGTGGGAG
chr1:155320715-155321063	Shared	RUSC1	0	RUSC1	RUSC1	FDPS	GCCCCGCCCMY-SHARED_DB_200	112	122	-	16.1286	2.18e-06	0.037	GACCCGCCCCC	GGGTGKGTG-KLF4_K409Q_SPEC_DB_200	84	92	+	13.8429	1.37e-05	0.216	AGGTGGGTG	RGCCCCGCCCH-KLF4_SPEC_DB_200	113	123	-	13.122	1.9e-05	0.116	AGACCCGCCCC
chr1:155320715-155321063	Shared	RUSC1	0	RUSC1	RUSC1	FDPS	GCCCCGCCCMY-SHARED_DB_200	112	122	-	16.1286	2.18e-06	0.037	GACCCGCCCCC	GGGTGKGTG-KLF4_K409Q_SPEC_DB_200	84	92	+	13.8429	1.37e-05	0.216	AGGTGGGTG	RGCCCCGCCCH-KLF4_SPEC_DB_200	325	335	-	16.2073	2.15e-06	0.0405	TGCCCCGCCCC
chr1:155320715-155321063	Shared	RUSC1	0	RUSC1	RUSC1	FDPS	GCCCCGCCCMY-SHARED_DB_200	112	122	-	16.1286	2.18e-06	0.037	GACCCGCCCCC	GGGTGKGTG-KLF4_K409Q_SPEC_DB_200	84	92	+	13.8429	1.37e-05	0.216	AGGTGGGTG	RGCCCCGCCCH-KLF4_SPEC_DB_200	130	140	+	14.0854	1.01e-05	0.0865	CGCCACGCCCA
chr1:155320715-155321063	Shared	RUSC1	0	RUSC1	RUSC1	FDPS	GCCCCGCCCMY-SHARED_DB_200	187	197	+	16.3143	1.67e-06	0.0326	GCCCCTCCCCT	GGGTGKGTG-KLF4_K409Q_SPEC_DB_200	84	92	+	13.8429	1.37e-05	0.216	AGGTGGGTG	RGCCCCGCCCH-KLF4_SPEC_DB_200	113	123	-	13.122	1.9e-05	0.116	AGACCCGCCCC
chr1:155320715-155321063	Shared	RUSC1	0	RUSC1	RUSC1	FDPS	GCCCCGCCCMY-SHARED_DB_200	187	197	+	16.3143	1.67e-06	0.0326	GCCCCTCCCCT	GGGTGKGTG-KLF4_K409Q_SPEC_DB_200	84	92	+	13.8429	1.37e-05	0.216	AGGTGGGTG	RGCCCCGCCCH-KLF4_SPEC_DB_200	325	335	-	16.2073	2.15e-06	0.0405	TGCCCCGCCCC
chr1:155320715-155321063	Shared	RUSC1	0	RUSC1	RUSC1	FDPS	GCCCCGCCCMY-SHARED_DB_200	187	197	+	16.3143	1.67e-06	0.0326	GCCCCTCCCCT	GGGTGKGTG-KLF4_K409Q_SPEC_DB_200	84	92	+	13.8429	1.37e-05	0.216	AGGTGGGTG	RGCCCCGCCCH-KLF4_SPEC_DB_200	130	140	+	14.0854	1.01e-05	0.0865	CGCCACGCCCA
chr1:155320715-155321063	Shared	RUSC1	0	RUSC1	RUSC1	FDPS	GCCCCGCCCMY-SHARED_DB_200	324	334	-	18.6286	1.7e-07	0.0134	GCCCCGCCCCT	GGGTGKGTG-KLF4_K409Q_SPEC_DB_200	84	92	+	13.8429	1.37e-05	0.216	AGGTGGGTG	RGCCCCGCCCH-KLF4_SPEC_DB_200	113	123	-	13.122	1.9e-05	0.116	AGACCCGCCCC
chr1:155320715-155321063	Shared	RUSC1	0	RUSC1	RUSC1	FDPS	GCCCCGCCCMY-SHARED_DB_200	324	334	-	18.6286	1.7e-07	0.0134	GCCCCGCCCCT	GGGTGKGTG-KLF4_K409Q_SPEC_DB_200	84	92	+	13.8429	1.37e-05	0.216	AGGTGGGTG	RGCCCCGCCCH-KLF4_SPEC_DB_200	325	335	-	16.2073	2.15e-06	0.0405	TGCCCCGCCCC
chr1:155320715-155321063	Shared	RUSC1	0	RUSC1	RUSC1	FDPS	GCCCCGCCCMY-SHARED_DB_200	324	334	-	18.6286	1.7e-07	0.0134	GCCCCGCCCCT	GGGTGKGTG-KLF4_K409Q_SPEC_DB_200	84	92	+	13.8429	1.37e-05	0.216	AGGTGGGTG	RGCCCCGCCCH-KLF4_SPEC_DB_200	130	140	+	14.0854	1.01e-05	0.0865	CGCCACGCCCA
chr1:155320715-155321063	Shared	RUSC1	0	RUSC1	RUSC1	FDPS	GCCCCGCCCMY-SHARED_DB_200	131	141	+	15.4571	3.45e-06	0.049	GCCACGCCCAT	GGGTGKGTG-KLF4_K409Q_SPEC_DB_200	84	92	+	13.8429	1.37e-05	0.216	AGGTGGGTG	RGCCCCGCCCH-KLF4_SPEC_DB_200	113	123	-	13.122	1.9e-05	0.116	AGACCCGCCCC
chr1:155320715-155321063	KLF4	RUSC1	0	RUSC1	RUSC1	FDPS	GCCCCGCCCMY-SHARED_DB_200	131	141	+	15.4571	3.45e-06	0.049	GCCACGCCCAT	GGGTGKGTG-KLF4_K409Q_SPEC_DB_200	84	92	+	13.8429	1.37e-05	0.216	AGGTGGGTG	RGCCCCGCCCH-KLF4_SPEC_DB_200	325	335	-	16.2073	2.15e-06	0.0405	TGCCCCGCCCC
chr1:155320715-155321063	Shared	RUSC1	0	RUSC1	RUSC1	FDPS	GCCCCGCCCMY-SHARED_DB_200	131	141	+	15.4571	3.45e-06	0.049	GCCACGCCCAT	GGGTGKGTG-KLF4_K409Q_SPEC_DB_200	84	92	+	13.8429	1.37e-05	0.216	AGGTGGGTG	RGCCCCGCCCH-KLF4_SPEC_DB_200	130	140	+	14.0854	1.01e-05	0.0865	CGCCACGCCCA
chr1:155321255-155321604	Shared	RUSC1	0	RUSC1	RUSC1	FDPS	GCCCCGCCCMY-SHARED_DB_200	24	34	+	17.4143	5.62e-07	0.0236	GCCCCACCCCC									RGCCCCGCCCH-KLF4_SPEC_DB_200	109	119	-	16.439	1.75e-06	0.0405	GGCCCTGCCCT
chr1:155321255-155321604	Shared	RUSC1	0	RUSC1	RUSC1	FDPS	GCCCCGCCCMY-SHARED_DB_200	24	34	+	17.4143	5.62e-07	0.0236	GCCCCACCCCC									RGCCCCGCCCH-KLF4_SPEC_DB_200	23	33	+	14.622	7.32e-06	0.0761	TGCCCCACCCC
chr1:155323701-155324051	Shared	RUSC1	0	RUSC1	RUSC1	FDPS	GCCCCGCCCMY-SHARED_DB_200	159	169	+	18.3857	2.63e-07	0.0173	GCCCCGCCCAC									RGCCCCGCCCH-KLF4_SPEC_DB_200	158	168	+	15.4756	3.66e-06	0.0548	CGCCCCGCCCA
chr1:155323701-155324051	Shared	RUSC1	0	RUSC1	RUSC1	FDPS	GCCCCGCCCMY-SHARED_DB_200	159	169	+	18.3857	2.63e-07	0.0173	GCCCCGCCCAC									RGCCCCGCCCH-KLF4_SPEC_DB_200	139	149	+	14.3293	8.12e-06	0.0808	GGCCACGCCTC
chr1:155324167-155324517	KLF4	RUSC1	0	RUSC1	RUSC1	FDPS	GCCCCGCCCMY-SHARED_DB_200	80	90	+	15.5571	3.2e-06	0.0463	GCCACGCCCTC									RGCCCCGCCCH-KLF4_SPEC_DB_200	79	89	+	16.6585	1.18e-06	0.0405	GGCCACGCCCT
chr1:1553253-1553565	Shared	SSU72	0	SSU72	TMEM240	SSU72	GCCCCGCCCMY-SHARED_DB_200	233	243	-	16.2286	1.97e-06	0.0346	GCCACGCCCAC									RGCCCCGCCCH-KLF4_SPEC_DB_200	234	244	-	16.8049	9.75e-07	0.0364	GGCCACGCCCA
chr1:155562610-155562866	Shared	ASH1L	0	ASH1L	ASH1L	YY1AP1	GCCCCGCCCMY-SHARED_DB_200	236	246	+	16.4286	1.44e-06	0.0317	tccccgccccc
chr1:155609847-155610194	Shared	MSTO1	23	None	MSTO1	YY1AP1	GCCCCGCCCMY-SHARED_DB_200	185	195	+	18.6286	1.7e-07	0.0134	GCCCCGCCCCT	GGGTGKGTG-KLF4_K409Q_SPEC_DB_200	136	144	-	12.0286	3.93e-05	0.246	GGGTGGGCG	RGCCCCGCCCH-KLF4_SPEC_DB_200	184	194	+	17.939	3.56e-07	0.0221	AGCCCCGCCCC
chr1:155609847-155610194	Shared	MSTO1	23	None	MSTO1	YY1AP1	GCCCCGCCCMY-SHARED_DB_200	185	195	+	18.6286	1.7e-07	0.0134	GCCCCGCCCCT	GGGTGKGTG-KLF4_K409Q_SPEC_DB_200	316	324	-	12.1	3.75e-05	0.246	GGGCGGGTG	RGCCCCGCCCH-KLF4_SPEC_DB_200	184	194	+	17.939	3.56e-07	0.0221	AGCCCCGCCCC
chr1:15584383-15584727	KLF4	AGMAT	0	AGMAT	DDI2	DNAJC16	GCCCCGCCCMY-SHARED_DB_200	107	117	+	15.4571	3.45e-06	0.049	GCCACGCCCAT									RGCCCCGCCCH-KLF4_SPEC_DB_200	106	116	+	16.8049	9.75e-07	0.0364	GGCCACGCCCA
chr1:15584937-15585287	Shared	AGMAT	0	AGMAT	DDI2	DNAJC16	GCCCCGCCCMY-SHARED_DB_200	176	186	-	17.0857	7.49e-07	0.0236	GCCCCTCCCCC	GGGTGKGTG-KLF4_K409Q_SPEC_DB_200	284	292	+	11.7	5.2e-05	0.276	GGGTGTCTG
chr1:155860414-155860763	Shared	SYT11	0	SYT11	GON4L	RIT1	GCCCCGCCCMY-SHARED_DB_200	197	207	-	17.0857	7.49e-07	0.0236	GCCCCTCCCCC
chr1:155911236-155911582	KLF4	RIT1	0	RIT1	RIT1	KHDC4	GCCCCGCCCMY-SHARED_DB_200	208	218	+	17.7143	3.56e-07	0.0202	GCCCCGCCCTC	GGGTGKGTG-KLF4_K409Q_SPEC_DB_200	296	304	+	14.1143	1.1e-05	0.216	GGGTGTATG	RGCCCCGCCCH-KLF4_SPEC_DB_200	176	186	-	19.0488	7.65e-08	0.00949	GGCCCCGCCCC
chr1:155911236-155911582	Shared	RIT1	0	RIT1	RIT1	KHDC4	GCCCCGCCCMY-SHARED_DB_200	208	218	+	17.7143	3.56e-07	0.0202	GCCCCGCCCTC	GGGTGKGTG-KLF4_K409Q_SPEC_DB_200	296	304	+	14.1143	1.1e-05	0.216	GGGTGTATG	RGCCCCGCCCH-KLF4_SPEC_DB_200	207	217	+	15.2073	4.56e-06	0.0595	TGCCCCGCCCT
chr1:155911236-155911582	KLF4	RIT1	0	RIT1	RIT1	KHDC4	GCCCCGCCCMY-SHARED_DB_200	224	234	+	13.7143	1.3e-05	0.0831	GCCCCTCCCAG	GGGTGKGTG-KLF4_K409Q_SPEC_DB_200	296	304	+	14.1143	1.1e-05	0.216	GGGTGTATG	RGCCCCGCCCH-KLF4_SPEC_DB_200	176	186	-	19.0488	7.65e-08	0.00949	GGCCCCGCCCC
chr1:155911236-155911582	KLF4	RIT1	0	RIT1	RIT1	KHDC4	GCCCCGCCCMY-SHARED_DB_200	175	185	-	18.6286	1.7e-07	0.0134	GCCCCGCCCCT	GGGTGKGTG-KLF4_K409Q_SPEC_DB_200	296	304	+	14.1143	1.1e-05	0.216	GGGTGTATG	RGCCCCGCCCH-KLF4_SPEC_DB_200	176	186	-	19.0488	7.65e-08	0.00949	GGCCCCGCCCC
chr1:155911236-155911582	Shared	RIT1	0	RIT1	RIT1	KHDC4	GCCCCGCCCMY-SHARED_DB_200	175	185	-	18.6286	1.7e-07	0.0134	GCCCCGCCCCT	GGGTGKGTG-KLF4_K409Q_SPEC_DB_200	296	304	+	14.1143	1.1e-05	0.216	GGGTGTATG	RGCCCCGCCCH-KLF4_SPEC_DB_200	207	217	+	15.2073	4.56e-06	0.0595	TGCCCCGCCCT
chr1:155947415-155947638	KLF4	ARHGEF2	0	ARHGEF2	KHDC4	ARHGEF2																	RGCCCCGCCCH-KLF4_SPEC_DB_200	26	36	+	16.5854	1.41e-06	0.0405	GGCCCTGCCCA
chr1:155981356-155981706	Shared	ARHGEF2	0	ARHGEF2	ARHGEF2	ARHGEF2	GCCCCGCCCMY-SHARED_DB_200	26	36	+	17.4143	5.62e-07	0.0236	GCCCCACCCCC									RGCCCCGCCCH-KLF4_SPEC_DB_200	25	35	+	16.3537	1.86e-06	0.0405	AGCCCCACCCC
chr1:155983813-155983978	KLF4	ARHGEF2	0	ARHGEF2	ARHGEF2	ARHGEF2																	RGCCCCGCCCH-KLF4_SPEC_DB_200	106	116	+	16.439	1.75e-06	0.0405	GGCCCTGCCCT
chr1:156053783-156054133	Shared	UBQLN4	0	UBQLN4	LAMTOR2	MEX3A	GCCCCGCCCMY-SHARED_DB_200	338	348	+	16.4286	1.44e-06	0.0317	TCCCCGCCCCC
chr1:156055209-156055442	Shared	LAMTOR2	0	LAMTOR2	UBQLN4	MEX3A	GCCCCGCCCMY-SHARED_DB_200	37	47	+	15.6571	2.95e-06	0.0436	TCCCCGCCCCT
chr1:156076777-156077111	Shared	MEX3A	0	MEX3A	LMNA	RAB25	GCCCCGCCCMY-SHARED_DB_200	158	168	-	16.2286	1.97e-06	0.0346	GCCACGCCCAC									RGCCCCGCCCH-KLF4_SPEC_DB_200	274	284	+	12.7561	2.28e-05	0.126	GTCCCCGCCCT
chr1:156076777-156077111	Shared	MEX3A	0	MEX3A	LMNA	RAB25	GCCCCGCCCMY-SHARED_DB_200	158	168	-	16.2286	1.97e-06	0.0346	GCCACGCCCAC									RGCCCCGCCCH-KLF4_SPEC_DB_200	159	169	-	14.0854	1.01e-05	0.0865	CGCCACGCCCA
chr1:156080926-156081182	KLF4	MEX3A	0	MEX3A	LMNA	RAB25	GCCCCGCCCMY-SHARED_DB_200	95	105	+	13.0429	1.96e-05	0.0969	GACCCTCCCCT	GGGTGKGTG-KLF4_K409Q_SPEC_DB_200	31	39	+	11.3714	5.88e-05	0.285	GTGTGGGTG	RGCCCCGCCCH-KLF4_SPEC_DB_200	107	117	+	16.0732	2.26e-06	0.0417	GGCCACACCCC
chr1:156080926-156081182	KLF4	MEX3A	0	MEX3A	LMNA	RAB25	GCCCCGCCCMY-SHARED_DB_200	108	118	+	15.2571	4.48e-06	0.0556	GCCACACCCCC	GGGTGKGTG-KLF4_K409Q_SPEC_DB_200	31	39	+	11.3714	5.88e-05	0.285	GTGTGGGTG	RGCCCCGCCCH-KLF4_SPEC_DB_200	107	117	+	16.0732	2.26e-06	0.0417	GGCCACACCCC
chr1:156081223-156081557	Shared	MEX3A	0	MEX3A	LMNA	RAB25	GCCCCGCCCMY-SHARED_DB_200	190	200	-	16.1286	2.18e-06	0.037	GACCCGCCCCC									RGCCCCGCCCH-KLF4_SPEC_DB_200	191	201	-	14.2317	8.81e-06	0.0827	GGACCCGCCCC
chr1:156082772-156082984	Shared	LMNA	0	LMNA	MEX3A	RAB25	GCCCCGCCCMY-SHARED_DB_200	63	73	-	16.4286	1.44e-06	0.0317	TCCCCGCCCCC
chr1:156089700-156090038	Shared	LMNA	0	LMNA	LMNA	RAB25	GCCCCGCCCMY-SHARED_DB_200	305	315	-	17.0857	7.49e-07	0.0236	GCCCCTCCCCC
chr1:156114466-156114806	KLF4	LMNA	0	LMNA	LMNA	RAB25	GCCCCGCCCMY-SHARED_DB_200	84	94	-	15.7286	2.84e-06	0.043	GCCCCACCCTC									RGCCCCGCCCH-KLF4_SPEC_DB_200	85	95	-	16.4634	1.64e-06	0.0405	GGCCCCACCCT
chr1:156114466-156114806	Shared	LMNA	0	LMNA	LMNA	RAB25	GCCCCGCCCMY-SHARED_DB_200	84	94	-	15.7286	2.84e-06	0.043	GCCCCACCCTC									RGCCCCGCCCH-KLF4_SPEC_DB_200	102	112	+	13.3537	1.6e-05	0.107	CGCCACACCCC
chr1:156119565-156119856	KLF4	LMNA	0	LMNA	LMNA	RAB25	GCCCCGCCCMY-SHARED_DB_200	120	130	+	14.2857	8.56e-06	0.0725	GCCCCACCCCA	GGGTGKGTG-KLF4_K409Q_SPEC_DB_200	143	151	+	14.4286	7.67e-06	0.203	GGGTGGATG	RGCCCCGCCCH-KLF4_SPEC_DB_200	119	129	+	17.4634	5.42e-07	0.0261	GGCCCCACCCC
chr1:156119565-156119856	KLF4	LMNA	0	LMNA	LMNA	RAB25	GCCCCGCCCMY-SHARED_DB_200	120	130	+	14.2857	8.56e-06	0.0725	GCCCCACCCCA	GGGTGKGTG-KLF4_K409Q_SPEC_DB_200	173	181	-	12.8857	2.42e-05	0.216	GGGTGGGAG	RGCCCCGCCCH-KLF4_SPEC_DB_200	119	129	+	17.4634	5.42e-07	0.0261	GGCCCCACCCC
chr1:156122477-156122812	Shared	LMNA	0	LMNA	LMNA	RAB25	GCCCCGCCCMY-SHARED_DB_200	298	308	-	17.0857	7.49e-07	0.0236	GCCCCTCCCCC
chr1:156123648-156123997	Shared	LMNA	0	LMNA	LMNA	RAB25	GCCCCGCCCMY-SHARED_DB_200	313	323	+	15.4	3.68e-06	0.0494	GCCCCTCCCTC
chr1:156149840-156150186	KLF4	SEMA4A	0	SEMA4A	SEMA4A	LMNA	GCCCCGCCCMY-SHARED_DB_200	166	176	-	15.2571	4.48e-06	0.0556	GCCACACCCCC									RGCCCCGCCCH-KLF4_SPEC_DB_200	290	300	-	19.0488	7.65e-08	0.00949	GGCCCCGCCCC
chr1:156149840-156150186	Shared	SEMA4A	0	SEMA4A	SEMA4A	LMNA	GCCCCGCCCMY-SHARED_DB_200	289	299	-	19.4	7.65e-08	0.00955	GCCCCGCCCCC									RGCCCCGCCCH-KLF4_SPEC_DB_200	314	324	+	13.2927	1.65e-05	0.108	GGCTCTGCCCT
chr1:156149840-156150186	KLF4	SEMA4A	0	SEMA4A	SEMA4A	LMNA	GCCCCGCCCMY-SHARED_DB_200	289	299	-	19.4	7.65e-08	0.00955	GCCCCGCCCCC									RGCCCCGCCCH-KLF4_SPEC_DB_200	290	300	-	19.0488	7.65e-08	0.00949	GGCCCCGCCCC
chr1:156149840-156150186	Shared	SEMA4A	0	SEMA4A	SEMA4A	LMNA	GCCCCGCCCMY-SHARED_DB_200	289	299	-	19.4	7.65e-08	0.00955	GCCCCGCCCCC									RGCCCCGCCCH-KLF4_SPEC_DB_200	167	177	-	13.2317	1.74e-05	0.112	TGCCACACCCC
chr1:156154276-156154624	Shared	SEMA4A	0	SEMA4A	SLC25A44	LMNA	GCCCCGCCCMY-SHARED_DB_200	157	167	+	16.6429	1.24e-06	0.0303	GCCCCACCCCT									RGCCCCGCCCH-KLF4_SPEC_DB_200	156	166	+	14.622	7.32e-06	0.0761	TGCCCCACCCC
chr1:156160840-156161183	KLF4	SEMA4A	0	SEMA4A	SLC25A44	SEMA4A	GCCCCGCCCMY-SHARED_DB_200	290	300	-	14.0714	9.89e-06	0.0737	TCCCCGCCCCG									RGCCCCGCCCH-KLF4_SPEC_DB_200	207	217	-	17.939	3.56e-07	0.0221	AGCCCCGCCCC
chr1:156160840-156161183	Shared	SEMA4A	0	SEMA4A	SLC25A44	SEMA4A	GCCCCGCCCMY-SHARED_DB_200	206	216	-	19.4	7.65e-08	0.00955	GCCCCGCCCCC									RGCCCCGCCCH-KLF4_SPEC_DB_200	207	217	-	17.939	3.56e-07	0.0221	AGCCCCGCCCC
chr1:156160840-156161183	Shared	SEMA4A	0	SEMA4A	SLC25A44	SEMA4A	GCCCCGCCCMY-SHARED_DB_200	206	216	-	19.4	7.65e-08	0.00955	GCCCCGCCCCC									RGCCCCGCCCH-KLF4_SPEC_DB_200	316	326	-	14.7439	6.79e-06	0.0761	CGCCCCACCCC
chr1:156160840-156161183	KLF4	SEMA4A	0	SEMA4A	SLC25A44	SEMA4A	GCCCCGCCCMY-SHARED_DB_200	50	60	+	17.0857	7.49e-07	0.0236	GCCCCTCCCCC									RGCCCCGCCCH-KLF4_SPEC_DB_200	207	217	-	17.939	3.56e-07	0.0221	AGCCCCGCCCC
chr1:156160840-156161183	Shared	SEMA4A	0	SEMA4A	SLC25A44	SEMA4A	GCCCCGCCCMY-SHARED_DB_200	50	60	+	17.0857	7.49e-07	0.0236	GCCCCTCCCCC									RGCCCCGCCCH-KLF4_SPEC_DB_200	316	326	-	14.7439	6.79e-06	0.0761	CGCCCCACCCC
chr1:156160840-156161183	KLF4	SEMA4A	0	SEMA4A	SLC25A44	SEMA4A	GCCCCGCCCMY-SHARED_DB_200	315	325	-	15.0571	5.08e-06	0.0613	GCCCCACCCCG									RGCCCCGCCCH-KLF4_SPEC_DB_200	207	217	-	17.939	3.56e-07	0.0221	AGCCCCGCCCC
chr1:15617221-15617571	KLF4	DDI2	0	DDI2	AGMAT	DNAJC16	GCCCCGCCCMY-SHARED_DB_200	46	56	+	14.2714	8.68e-06	0.0732	TCCACGCCCCC									RGCCCCGCCCH-KLF4_SPEC_DB_200	107	117	+	19.0488	7.65e-08	0.00949	GGCCCCGCCCC
chr1:15617221-15617571	KLF4	DDI2	0	DDI2	AGMAT	DNAJC16	GCCCCGCCCMY-SHARED_DB_200	46	56	+	14.2714	8.68e-06	0.0732	TCCACGCCCCC									RGCCCCGCCCH-KLF4_SPEC_DB_200	176	186	-	16.3293	2.05e-06	0.0405	CGCCCCGCCCC
chr1:15617221-15617571	KLF4	DDI2	0	DDI2	AGMAT	DNAJC16	GCCCCGCCCMY-SHARED_DB_200	108	118	+	19.4	7.65e-08	0.00955	GCCCCGCCCCC									RGCCCCGCCCH-KLF4_SPEC_DB_200	107	117	+	19.0488	7.65e-08	0.00949	GGCCCCGCCCC
chr1:15617221-15617571	Shared	DDI2	0	DDI2	AGMAT	DNAJC16	GCCCCGCCCMY-SHARED_DB_200	108	118	+	19.4	7.65e-08	0.00955	GCCCCGCCCCC									RGCCCCGCCCH-KLF4_SPEC_DB_200	176	186	-	16.3293	2.05e-06	0.0405	CGCCCCGCCCC
chr1:15617221-15617571	KLF4	DDI2	0	DDI2	AGMAT	DNAJC16	GCCCCGCCCMY-SHARED_DB_200	175	185	-	17.0429	8.25e-07	0.0236	GCCCCGCCCCG									RGCCCCGCCCH-KLF4_SPEC_DB_200	107	117	+	19.0488	7.65e-08	0.00949	GGCCCCGCCCC
chr1:15617221-15617571	Shared	DDI2	0	DDI2	AGMAT	DNAJC16	GCCCCGCCCMY-SHARED_DB_200	175	185	-	17.0429	8.25e-07	0.0236	GCCCCGCCCCG									RGCCCCGCCCH-KLF4_SPEC_DB_200	176	186	-	16.3293	2.05e-06	0.0405	CGCCCCGCCCC
chr1:156213053-156213346	Shared	PMF1	0	PMF1-BGLAP,PMF1	BGLAP	SLC25A44	GCCCCGCCCMY-SHARED_DB_200	229	239	-	19.4	7.65e-08	0.00955	GCCCCGCCCCC									RGCCCCGCCCH-KLF4_SPEC_DB_200	230	240	-	16.2073	2.15e-06	0.0405	TGCCCCGCCCC
chr1:156244937-156245248	KLF4	PAQR6	0	PAQR6	TMEM79	PMF1-BGLAP																	RGCCCCGCCCH-KLF4_SPEC_DB_200	126	136	-	16.3293	2.05e-06	0.0405	AGCCCTGCCCC
chr1:156246023-156246217	KLF4	PAQR6	0	PAQR6	TMEM79	PMF1-BGLAP	GCCCCGCCCMY-SHARED_DB_200	79	89	-	13.8286	1.22e-05	0.0804	GCTCCGCCCCA									RGCCCCGCCCH-KLF4_SPEC_DB_200	80	90	-	15.9024	2.58e-06	0.0454	GGCTCCGCCCC
chr1:156282460-156282699	Shared	SMG5	0	SMG5	TMEM79	GLMP	GCCCCGCCCMY-SHARED_DB_200	83	93	+	18.6286	1.7e-07	0.0134	GCCCCGCCCCT									RGCCCCGCCCH-KLF4_SPEC_DB_200	64	74	+	14.6463	7.21e-06	0.0761	GGCCCCGCCCG
chr1:156282460-156282699	Shared	SMG5	0	SMG5	TMEM79	GLMP	GCCCCGCCCMY-SHARED_DB_200	83	93	+	18.6286	1.7e-07	0.0134	GCCCCGCCCCT									RGCCCCGCCCH-KLF4_SPEC_DB_200	7	17	+	13	2.07e-05	0.119	CGCCCCGCCTC
chr1:156282460-156282699	KLF4	SMG5	0	SMG5	TMEM79	GLMP	GCCCCGCCCMY-SHARED_DB_200	83	93	+	18.6286	1.7e-07	0.0134	GCCCCGCCCCT									RGCCCCGCCCH-KLF4_SPEC_DB_200	82	92	+	19.0488	7.65e-08	0.00949	GGCCCCGCCCC
chr1:156282460-156282699	KLF4	SMG5	0	SMG5	TMEM79	GLMP	GCCCCGCCCMY-SHARED_DB_200	8	18	+	14.8429	5.74e-06	0.0633	GCCCCGCCTCC									RGCCCCGCCCH-KLF4_SPEC_DB_200	82	92	+	19.0488	7.65e-08	0.00949	GGCCCCGCCCC
chr1:156282460-156282699	KLF4	SMG5	0	SMG5	TMEM79	GLMP	GCCCCGCCCMY-SHARED_DB_200	65	75	+	14.4714	7.72e-06	0.0716	GCCCCGCCCGC									RGCCCCGCCCH-KLF4_SPEC_DB_200	82	92	+	19.0488	7.65e-08	0.00949	GGCCCCGCCCC
chr1:156282460-156282699	KLF4	SMG5	0	SMG5	TMEM79	GLMP	GCCCCGCCCMY-SHARED_DB_200	3	13	+	13.9429	1.1e-05	0.0754	ACCCCGCCCCG									RGCCCCGCCCH-KLF4_SPEC_DB_200	82	92	+	19.0488	7.65e-08	0.00949	GGCCCCGCCCC
chr1:156284080-156284426	KLF4	TMEM79	0	TMEM79	SMG5	GLMP	GCCCCGCCCMY-SHARED_DB_200	149	159	-	15.3571	3.89e-06	0.0508	GCCCCGCCCTG									RGCCCCGCCCH-KLF4_SPEC_DB_200	150	160	-	18.0488	2.63e-07	0.0221	GGCCCCGCCCT
chr1:156291415-156291764	KLF4	TMEM79	0	TMEM79	SMG5	GLMP	GCCCCGCCCMY-SHARED_DB_200	165	175	+	18.6286	1.7e-07	0.0134	GCCCCGCCCCT									RGCCCCGCCCH-KLF4_SPEC_DB_200	164	174	+	19.0488	7.65e-08	0.00949	GGCCCCGCCCC
chr1:156369023-156369356	Shared	RHBG	0	RHBG	CCT3	TSACC	GCCCCGCCCMY-SHARED_DB_200	111	121	-	17.7143	3.56e-07	0.0202	GCCCCGCCCTC									RGCCCCGCCCH-KLF4_SPEC_DB_200	142	152	-	17.0854	7.49e-07	0.0303	AGCCCCGCCCA
chr1:156369023-156369356	Shared	RHBG	0	RHBG	CCT3	TSACC	GCCCCGCCCMY-SHARED_DB_200	111	121	-	17.7143	3.56e-07	0.0202	GCCCCGCCCTC									RGCCCCGCCCH-KLF4_SPEC_DB_200	112	122	-	18.0488	2.63e-07	0.0221	GGCCCCGCCCT
chr1:156369023-156369356	Shared	RHBG	0	RHBG	CCT3	TSACC	GCCCCGCCCMY-SHARED_DB_200	141	151	-	18.3857	2.63e-07	0.0173	GCCCCGCCCAC									RGCCCCGCCCH-KLF4_SPEC_DB_200	142	152	-	17.0854	7.49e-07	0.0303	AGCCCCGCCCA
chr1:156369023-156369356	Shared	RHBG	0	RHBG	CCT3	TSACC	GCCCCGCCCMY-SHARED_DB_200	141	151	-	18.3857	2.63e-07	0.0173	GCCCCGCCCAC									RGCCCCGCCCH-KLF4_SPEC_DB_200	112	122	-	18.0488	2.63e-07	0.0221	GGCCCCGCCCT
chr1:156392837-156393104	Shared	RHBG	7617	None	CCT3	RHBG	GCCCCGCCCMY-SHARED_DB_200	204	214	-	17.4143	5.62e-07	0.0236	GCCCCACCCCC									RGCCCCGCCCH-KLF4_SPEC_DB_200	205	215	-	14.7439	6.79e-06	0.0761	CGCCCCACCCC
chr1:156404018-156404169	Shared	RHBG	18798	None	CCT3	RHBG	GCCCCGCCCMY-SHARED_DB_200	70	80	+	17.4143	5.62e-07	0.0236	GCCCCACCCCC	GGGTGKGTG-KLF4_K409Q_SPEC_DB_200	27	35	+	12.0143	4.15e-05	0.246	GGGTGGCTG	RGCCCCGCCCH-KLF4_SPEC_DB_200	69	79	+	14.7439	6.79e-06	0.0761	CGCCCCACCCC
chr1:156406333-156406661	Shared	RHBG	21113	None	CCT3	RHBG	GCCCCGCCCMY-SHARED_DB_200	218	228	+	15.4	3.68e-06	0.0494	GCCCCTCCCTC	GGGTGKGTG-KLF4_K409Q_SPEC_DB_200	111	119	-	13.2	1.92e-05	0.216	GGGAGGGTG
chr1:156418790-156419048	Shared	RHBG	33570	None	CCT3	RHBG	GCCCCGCCCMY-SHARED_DB_200	114	124	+	17.0857	7.49e-07	0.0236	GCCCCTCCCCC
chr1:156421680-156422030	KLF4	RHBG	36460	None	CCT3	RHBG	GCCCCGCCCMY-SHARED_DB_200	247	257	+	13.9571	1.09e-05	0.0753	GCCCCTCCCCA	GGGTGKGTG-KLF4_K409Q_SPEC_DB_200	129	137	-	12.8857	2.42e-05	0.216	GGGAGTGTG	RGCCCCGCCCH-KLF4_SPEC_DB_200	198	208	+	19.0488	7.65e-08	0.00949	GGCCCCGCCCC
chr1:156421680-156422030	KLF4	RHBG	36460	None	CCT3	RHBG	GCCCCGCCCMY-SHARED_DB_200	204	214	+	17.0857	7.49e-07	0.0236	GCCCCTCCCCC	GGGTGKGTG-KLF4_K409Q_SPEC_DB_200	129	137	-	12.8857	2.42e-05	0.216	GGGAGTGTG	RGCCCCGCCCH-KLF4_SPEC_DB_200	198	208	+	19.0488	7.65e-08	0.00949	GGCCCCGCCCC
chr1:156421680-156422030	KLF4	RHBG	36460	None	CCT3	RHBG	GCCCCGCCCMY-SHARED_DB_200	199	209	+	18.6286	1.7e-07	0.0134	GCCCCGCCCCT	GGGTGKGTG-KLF4_K409Q_SPEC_DB_200	129	137	-	12.8857	2.42e-05	0.216	GGGAGTGTG	RGCCCCGCCCH-KLF4_SPEC_DB_200	198	208	+	19.0488	7.65e-08	0.00949	GGCCCCGCCCC
chr1:156421680-156422030	KLF4	RHBG	36460	None	CCT3	RHBG	GCCCCGCCCMY-SHARED_DB_200	247	257	+	13.9571	1.09e-05	0.0753	GCCCCTCCCCA	GGGTGKGTG-KLF4_K409Q_SPEC_DB_200	320	328	-	12.6429	2.96e-05	0.233	GGGTGAGTG	RGCCCCGCCCH-KLF4_SPEC_DB_200	198	208	+	19.0488	7.65e-08	0.00949	GGCCCCGCCCC
chr1:156421680-156422030	KLF4	RHBG	36460	None	CCT3	RHBG	GCCCCGCCCMY-SHARED_DB_200	199	209	+	18.6286	1.7e-07	0.0134	GCCCCGCCCCT	GGGTGKGTG-KLF4_K409Q_SPEC_DB_200	320	328	-	12.6429	2.96e-05	0.233	GGGTGAGTG	RGCCCCGCCCH-KLF4_SPEC_DB_200	198	208	+	19.0488	7.65e-08	0.00949	GGCCCCGCCCC
chr1:156421680-156422030	KLF4	RHBG	36460	None	CCT3	RHBG	GCCCCGCCCMY-SHARED_DB_200	204	214	+	17.0857	7.49e-07	0.0236	GCCCCTCCCCC	GGGTGKGTG-KLF4_K409Q_SPEC_DB_200	320	328	-	12.6429	2.96e-05	0.233	GGGTGAGTG	RGCCCCGCCCH-KLF4_SPEC_DB_200	198	208	+	19.0488	7.65e-08	0.00949	GGCCCCGCCCC
chr1:156436225-156436517	Shared	MEF2D	27209	None	CCT3	MEF2D	GCCCCGCCCMY-SHARED_DB_200	11	21	+	16.4	1.56e-06	0.0325	GCCCCACCCAC									RGCCCCGCCCH-KLF4_SPEC_DB_200	10	20	+	15.5	3.43e-06	0.0539	AGCCCCACCCA
chr1:156457249-156457599	Shared	MEF2D	6127	None	CCT3	MEF2D	GCCCCGCCCMY-SHARED_DB_200	137	147	-	17.7143	3.56e-07	0.0202	GCCCCGCCCTC									RGCCCCGCCCH-KLF4_SPEC_DB_200	138	148	-	18.0488	2.63e-07	0.0221	GGCCCCGCCCT
chr1:156463902-156464250	Shared	MEF2D	0	MEF2D	CCT3	MEF2D	GCCCCGCCCMY-SHARED_DB_200	73	83	-	17.4143	5.62e-07	0.0236	GCCCCACCCCC	GGGTGKGTG-KLF4_K409Q_SPEC_DB_200	52	60	+	11.3714	5.88e-05	0.285	GTGTGGGTG	RGCCCCGCCCH-KLF4_SPEC_DB_200	74	84	-	14.622	7.32e-06	0.0761	TGCCCCACCCC
chr1:156463902-156464250	Shared	MEF2D	0	MEF2D	CCT3	MEF2D	GCCCCGCCCMY-SHARED_DB_200	73	83	-	17.4143	5.62e-07	0.0236	GCCCCACCCCC	GGGTGKGTG-KLF4_K409Q_SPEC_DB_200	52	60	+	11.3714	5.88e-05	0.285	GTGTGGGTG	RGCCCCGCCCH-KLF4_SPEC_DB_200	18	28	+	14.7195	6.99e-06	0.0761	CGCCCTGCCCC
chr1:156492644-156492994	Shared	MEF2D	0	MEF2D	MEF2D	IQGAP3	GCCCCGCCCMY-SHARED_DB_200	166	176	-	16.1286	2.18e-06	0.037	GACCCGCCCCC
chr1:156493741-156494088	KLF4	MEF2D	0	MEF2D	MEF2D	IQGAP3	GCCCCGCCCMY-SHARED_DB_200	100	110	-	13.7714	1.27e-05	0.0825	GCCCCTCACCT									RGCCCCGCCCH-KLF4_SPEC_DB_200	82	92	+	17.4634	5.42e-07	0.0261	GGCCCCACCCC
chr1:156493741-156494088	KLF4	MEF2D	0	MEF2D	MEF2D	IQGAP3	GCCCCGCCCMY-SHARED_DB_200	83	93	+	16.6429	1.24e-06	0.0303	GCCCCACCCCT									RGCCCCGCCCH-KLF4_SPEC_DB_200	82	92	+	17.4634	5.42e-07	0.0261	GGCCCCACCCC
chr1:156493741-156494088	KLF4	MEF2D	0	MEF2D	MEF2D	IQGAP3	GCCCCGCCCMY-SHARED_DB_200	144	154	+	14.4429	7.95e-06	0.0716	TCCCCACCCCC									RGCCCCGCCCH-KLF4_SPEC_DB_200	82	92	+	17.4634	5.42e-07	0.0261	GGCCCCACCCC
chr1:156497063-156497396	Shared	MEF2D	0	MEF2D	MEF2D	IQGAP3	GCCCCGCCCMY-SHARED_DB_200	140	150	+	15.4	3.68e-06	0.0494	GCCCCTCCCTC
chr1:156500803-156501150	KLF4	MEF2D	23	None	MEF2D	IQGAP3	GCCCCGCCCMY-SHARED_DB_200	88	98	-	14.6	6.91e-06	0.0694	GCTCCGCCCCG									RGCCCCGCCCH-KLF4_SPEC_DB_200	89	99	-	15.9024	2.58e-06	0.0454	GGCTCCGCCCC
chr1:156500803-156501150	KLF4	MEF2D	23	None	MEF2D	IQGAP3	GCCCCGCCCMY-SHARED_DB_200	88	98	-	14.6	6.91e-06	0.0694	GCTCCGCCCCG									RGCCCCGCCCH-KLF4_SPEC_DB_200	125	135	+	19.0488	7.65e-08	0.00949	ggccCCGCCCC
chr1:156500803-156501150	Shared	MEF2D	23	None	MEF2D	IQGAP3	GCCCCGCCCMY-SHARED_DB_200	126	136	+	18.6286	1.7e-07	0.0134	gccCCGCCCCT									RGCCCCGCCCH-KLF4_SPEC_DB_200	89	99	-	15.9024	2.58e-06	0.0454	GGCTCCGCCCC
chr1:156500803-156501150	KLF4	MEF2D	23	None	MEF2D	IQGAP3	GCCCCGCCCMY-SHARED_DB_200	126	136	+	18.6286	1.7e-07	0.0134	gccCCGCCCCT									RGCCCCGCCCH-KLF4_SPEC_DB_200	125	135	+	19.0488	7.65e-08	0.00949	ggccCCGCCCC
chr1:156508442-156508783	Shared	MEF2D	7662	None	MEF2D	IQGAP3	GCCCCGCCCMY-SHARED_DB_200	32	42	+	16.9571	9.18e-07	0.0251	GCTCCGCCCCC									RGCCCCGCCCH-KLF4_SPEC_DB_200	31	41	+	14.7927	6.55e-06	0.0755	AGCTCCGCCCC
chr1:156571673-156571893	Shared	IQGAP3	0	IQGAP3	TTC24	GPATCH4	GCCCCGCCCMY-SHARED_DB_200	172	182	+	15.6286	3.09e-06	0.045	GCCCCACCCAT	GGGTGKGTG-KLF4_K409Q_SPEC_DB_200	176	184	-	12.8429	2.69e-05	0.227	GGATGGGTG	RGCCCCGCCCH-KLF4_SPEC_DB_200	171	181	+	13.7683	1.23e-05	0.0969	TGCCCCACCCA
chr1:156582136-156582460	KLF4	TTC24	0	TTC24	NAXE	GPATCH4																	RGCCCCGCCCH-KLF4_SPEC_DB_200	171	181	+	17.439	6.35e-07	0.0272	GGCCCTGCCCC
chr1:156586945-156587293	KLF4	TTC24	0	TTC24	NAXE	GPATCH4																	RGCCCCGCCCH-KLF4_SPEC_DB_200	187	197	+	16.4634	1.64e-06	0.0405	GGCCCCACCCT
chr1:156586945-156587293	KLF4	TTC24	0	TTC24	NAXE	GPATCH4																	RGCCCCGCCCH-KLF4_SPEC_DB_200	217	227	+	16.4634	1.64e-06	0.0405	GGCCCCACCCT
chr1:156591565-156591908	Shared	NAXE	0	NAXE	IQGAP3	GPATCH4	GCCCCGCCCMY-SHARED_DB_200	171	181	-	19.4	7.65e-08	0.00955	GCCCCGCCCCC									RGCCCCGCCCH-KLF4_SPEC_DB_200	172	182	-	16.3293	2.05e-06	0.0405	CGCCCCGCCCC
chr1:156591915-156592134	Shared	NAXE	0	NAXE	IQGAP3	GPATCH4	GCCCCGCCCMY-SHARED_DB_200	105	115	-	17.0429	8.25e-07	0.0236	GCCCCGCCCCG									RGCCCCGCCCH-KLF4_SPEC_DB_200	154	164	-	12.7073	2.37e-05	0.128	AGTCCCGCCCC
chr1:156591915-156592134	KLF4	NAXE	0	NAXE	IQGAP3	GPATCH4	GCCCCGCCCMY-SHARED_DB_200	105	115	-	17.0429	8.25e-07	0.0236	GCCCCGCCCCG									RGCCCCGCCCH-KLF4_SPEC_DB_200	106	116	-	19.0488	7.65e-08	0.00949	GGCCCCGCCCC
chr1:156625736-156626076	KLF4	HAPLN2	10	None	BCAN	HAPLN2									GGGTGKGTG-KLF4_K409Q_SPEC_DB_200	28	36	+	16.1143	4.95e-06	0.159	GGgtgtgtg	RGCCCCGCCCH-KLF4_SPEC_DB_200	114	124	-	16.3293	2.05e-06	0.0405	AGCCCTGCCCC
chr1:156627333-156627677	KLF4	HAPLN2	1607	None	BCAN	HAPLN2	GCCCCGCCCMY-SHARED_DB_200	246	256	+	13.2714	1.63e-05	0.0885	gccccacccaa									RGCCCCGCCCH-KLF4_SPEC_DB_200	245	255	+	16.6098	1.3e-06	0.0405	ggccccaccca
chr1:156641850-156642197	Shared	BCAN	0	BCAN	BCAN	HAPLN2	GCCCCGCCCMY-SHARED_DB_200	204	214	-	17.7143	3.56e-07	0.0202	GCCCCGCCCTC									RGCCCCGCCCH-KLF4_SPEC_DB_200	205	215	-	15.2073	4.56e-06	0.0595	TGCCCCGCCCT
chr1:156641850-156642197	Shared	BCAN	0	BCAN	BCAN	HAPLN2	GCCCCGCCCMY-SHARED_DB_200	20	30	+	15.6571	2.95e-06	0.0436	TCCCCGCCCCT									RGCCCCGCCCH-KLF4_SPEC_DB_200	205	215	-	15.2073	4.56e-06	0.0595	TGCCCCGCCCT
chr1:156664171-156664372	Shared	NES	4390	None	GPATCH4	NES	GCCCCGCCCMY-SHARED_DB_200	19	29	+	16.3143	1.67e-06	0.0326	GCCCCTCCCCT
[truncated: 94,137 more rows]
