# Supplementary material for: Mutated KLF4(K409Q) in meningioma binds STRs and activates FGF3 gene expression
Source: iScience. 2022 Aug 3;25(8):104839. doi: 10.1016/j.isci.2022.104839 (PMC9391581; doi:10.1016/j.isci.2022.104839)
Supplement: Table S3. ChIP-seq in HEK293 cells: Top 10% of variable signal annotations context, related to Figure 4 [file mmc3.xlsx]

## Sheet: Sheet 1
Row.names	Type	seqnames	start	end	width	strand	Conc	Conc_WT	Conc_Mutant	Fold	p.value	FDR	Called1	Called2	placement	nearest.tss	distance	overlaps.gene	nearest.downstream.tss	nearest.upstream.tss
chr2:239706786-239707186	KLF4_specific	chr2	239706786	239707186	401	*	5.43342	6.07873	4.23555	1.67932	1.24728e-10	1.15118e-07	6	1	Intergenic	NDUFA10	185263	None	HDAC4	NDUFA10
chr2:91986301-91986701	KLF4_specific	chr2	91986301	91986701	401	*	5.33251	5.99531	4.0701	1.75933	6.24008e-11	5.85528e-08	6	1	Intergenic	AL845331.1	2601820	None	AL845331.1	MRPS5
chr3:195961244-195961644	KLF4_specific	chr3	195961244	195961644	401	*	5.21402	5.82405	4.13607	1.46644	4.76746e-08	1.9036e-05	6	1	Intronic	TNK2	51441	None	TNK2	TFRC
chr1:29324655-29325055	KLF4_specific	chr1	29324655	29325055	401	*	5.67579	6.23975	4.73701	1.30569	6.86895e-08	2.61299e-05	6	2	Intronic	PTPRU	0	PTPRU	MECR	EPB41
chr12:125983382-125983782	KLF4_specific	chr12	125983382	125983782	401	*	5.58259	6.12416	4.70545	1.29469	8.74928e-10	6.00713e-07	6	2	Exonic	TMEM132B	321004	None	DHX37	TMEM132B
chr5:166003-166403	KLF4_specific	chr5	166003	166403	401	*	5.77794	6.51543	4.19031	2.24016	7.39611e-19	4.16401e-15	6	2	Intronic	PLEKHG4B	0	PLEKHG4B	LRRC14B	PLEKHG4B
chr11:86770657-86771057	KLF4_specific	chr11	86770657	86771057	401	*	4.93773	5.5751	3.768	1.51264	8.22449e-07	0.000222615	5	0	Intergenic	PRSS23	20001	None	PRSS23	FZD4
chr2:130228323-130228723	KLF4_specific	chr2	130228323	130228723	401	*	4.66746	5.28763	3.5564	1.36238	4.61729e-06	0.000902617	5	0	Intergenic	TUBA3E	29883	None	TUBA3E	MZT2B
chr2:2721108-2721508	KLF4_specific	chr2	2721108	2721508	401	*	5.02165	5.60543	4.0252	1.30084	2.02941e-06	0.000457023	5	0	Intronic	MYT1L	389759	None	MYT1L	EIPR1
chr21:39118744-39119144	KLF4_specific	chr21	39118744	39119144	401	*	4.91273	5.48769	3.94233	1.20544	8.86059e-06	0.00155734	5	0	Intergenic	PSMG1	55624	None	GET1	PSMG1
chr10:125151888-125152288	KLF4_specific	chr10	125151888	125152288	401	*	5.21268	5.79286	4.22692	1.29021	1.35136e-06	0.000335162	5	1	Intronic	CTBP2	0	CTBP2	CTBP2	ZRANB1
chr10:31362055-31362455	KLF4_specific	chr10	31362055	31362455	401	*	5.13185	5.6989	4.18427	1.21138	3.09368e-06	0.000649905	4	0	Intronic	ZEB1	0	ZEB1	ZNF438	ARHGAP12
chr10:42230601-42231001	KLF4_specific	chr10	42230601	42231001	401	*	4.184	4.94524	2.47111	2.03255	1.09634e-06	0.000287089	4	0	Intergenic	ZNF33B	343183	None	BMS1	ZNF33B
chr21:39974610-39975010	KLF4_specific	chr21	39974610	39975010	401	*	5.15786	5.86946	3.69341	1.98571	9.47722e-12	1.04621e-08	4	0	Intergenic	DSCAM	35988	None	LCA5L	DSCAM
chr4:189155184-189155584	KLF4_specific	chr4	189155184	189155584	401	*	3.71579	4.51009	1.80403	1.24343	0.000134787	0.012543	3	0	Intergenic	FRG1	785285	None	FRG1	FRG2
chr21:44706282-44706682	Shared	chr21	44706282	44706682	401	*	5.52645	4.62026	6.07874	-1.2371	6.53083e-07	0.000187119	4	5	Intronic	TSPEAR	0	TSPEAR	KRTAP12-1	KRTAP10-12
chr1:3128948-3129348	Shared	chr1	3128948	3129348	401	*	5.94624	5.28236	6.39917	-0.908275	3.52969e-06	0.000717406	4	6	Intronic	PRDM16	0	PRDM16	PRDM16	ACTRT2
chr17:56809679-56810079	Shared	chr17	56809679	56810079	401	*	6.43816	5.40307	7.03463	-1.29287	4.88232e-06	0.000944587	4	6	Intronic	C17orf67	0	C17orf67	DGKE	TRIM25
chr17:78893094-78893494	Shared	chr17	78893094	78893494	401	*	6.71136	5.5939	7.33344	-1.67389	2.5598e-17	8.00649e-14	4	6	Intronic	CEP295NL	0	TIMP2,CEP295NL	TIMP2	LGALS3BP
chr19:1549424-1549824	Shared	chr19	1549424	1549824	401	*	6.23062	5.55501	6.68892	-0.991125	1.49389e-07	5.09733e-05	4	6	Intergenic	MEX3D	4844	None	ADAMTSL5	MEX3D
chr19:7197523-7197923	Shared	chr19	7197523	7197923	401	*	6.06723	5.44402	6.50102	-0.925972	3.15355e-08	1.3553e-05	4	6	Intronic	INSR	0	INSR	INSR	ZNF557
chr22:38937526-38937926	Shared	chr22	38937526	38937926	401	*	6.44458	5.3611	7.05633	-1.63207	1.81158e-18	9.27201e-15	4	6	Intergenic	APOBEC3A	14824	None	APOBEC3A	CBX7
chr8:143392044-143392444	Shared	chr8	143392044	143392444	401	*	6.15184	5.38249	6.65093	-1.09416	2.41819e-07	7.91534e-05	4	6	Intergenic	RHPN1	7822	None	TOP1MT	RHPN1
chr1:22231005-22231405	Shared	chr1	22231005	22231405	401	*	6.17612	4.70736	6.88867	-2.11946	3.2189e-25	9.06122e-21	3	6	Intergenic	WNT4	87035	None	WNT4	CDC42
chr11:69872105-69872505	Shared	chr11	69872105	69872505	401	*	6.09854	5.00119	6.71455	-1.64226	6.45611e-18	2.42568e-14	3	6	Intergenic	FGF3	52688	None	FGF3	CCND1
chr22:49998549-49998949	Shared	chr22	49998549	49998949	401	*	5.82869	4.97886	6.35991	-1.17208	9.67948e-07	0.000257054	3	6	Intronic	IL17REL	0	IL17REL	ALG12	TTLL8
chr5:11240414-11240814	Shared	chr5	11240414	11240814	401	*	6.12862	5.14242	6.70896	-1.1489	1.9156e-05	0.00281588	3	6	Intronic	CTNND2	0	CTNND2	CTNND2	CTNND2
chr8:142188144-142188544	Shared	chr8	142188144	142188544	401	*	5.51708	4.77406	6.00509	-0.968912	1.09503e-05	0.00179216	3	6	Intergenic	TSNARE1	23535	None	ADGRB1	TSNARE1
chr22:15761225-15761625	Shared	chr22	15761225	15761625	401	*	5.80143	6.25033	5.14625	0.918328	1.3837e-06	0.000340403	5	3	Intronic	POTEH	39593	None	IL17RA	POTEH
chr12:131017399-131017799	Shared	chr12	131017399	131017799	401	*	6.29753	5.57056	6.77865	-1.06802	5.04941e-08	1.99091e-05	5	6	Intronic	ADGRD1	0	ADGRD1	ADGRD1	ADGRD1
chr17:80893181-80893581	Shared	chr17	80893181	80893581	401	*	6.87467	6.08618	7.38163	-1.20937	4.8856e-12	5.85233e-09	5	6	Intronic	RPTOR	0	RPTOR	RPTOR	RPTOR
chr19:33872428-33872828	Shared	chr19	33872428	33872828	401	*	5.94995	5.25228	6.4182	-1.07596	1.92224e-09	1.2298e-06	5	6	Intergenic	KCTD15	56664	None	LSM14A	KCTD15
chr2:319022-319422	Shared	chr2	319022	319422	401	*	7.24106	6.54384	7.70912	-1.1018	9.38692e-14	1.65151e-10	5	6	Intronic	ALKAL2	30170	None	ALKAL2	ACP1
chr10:129773231-129773631	Shared	chr10	129773231	129773631	401	*	5.96593	6.43168	5.27385	1.04095	1.58807e-08	7.45068e-06	6	3	Intergenic	MGMT	2247	None	GLRX3	MGMT
chr19:18879738-18880138	Shared	chr19	18879738	18880138	401	*	6.13986	6.64067	5.36635	1.17008	2.38092e-10	2.12771e-07	6	3	Intronic	CERS1	0	GDF1,CERS1	DDX49	UPF1
chr2:27594235-27594635	Shared	chr2	27594235	27594635	401	*	5.72416	6.19346	5.02412	0.979513	6.24997e-07	0.000181704	6	3	Intronic	ZNF512	0	ZNF512	GPN1	C2orf16
chr3:197581603-197582003	Shared	chr3	197581603	197582003	401	*	5.81708	6.2887	5.11184	1.00983	3.16109e-07	0.000101697	6	3	Intronic	BDH1	8279	None	BDH1	RUBCN
chr4:188974135-188974535	Shared	chr4	188974135	188974535	401	*	5.2309	5.77587	4.34463	1.21216	4.00067e-07	0.000124349	6	3	Intergenic	TRIML1	826391	None	TRIML2	TRIML1
chr19:16153693-16154093	Shared	chr19	16153693	16154093	401	*	5.90485	6.45022	5.01752	1.29347	6.35205e-09	3.47728e-06	6	4	Intronic	HSH2D	0	HSH2D	FAM32A	CIB3
chr19:49133241-49133641	Shared	chr19	49133241	49133641	401	*	5.97929	6.49694	5.16421	1.21776	4.24335e-10	3.22838e-07	6	4	Exonic	PPFIA3	0	PPFIA3	PPFIA3	PPFIA3
chr19:7829865-7830265	Shared	chr19	7829865	7830265	401	*	5.96328	6.44118	5.24375	0.991368	1.67031e-06	0.000396786	6	4	5' UTR	EVI5L	0	EVI5L	EVI5L	PRR36
chr20:34876208-34876608	Shared	chr20	34876208	34876608	401	*	5.90142	6.39529	5.14455	1.00385	2.5824e-06	0.00055492	6	4	5' UTR	ACSS2	0	ACSS2	ACSS2	GSS
chr21:13987152-13987552	Shared	chr21	13987152	13987552	401	*	5.66565	6.16076	4.90584	1.02658	1.76036e-06	0.000414678	6	4	Intergenic	LIPI	121260	None	RBM11	LIPI
chr22:18873212-18873612	Shared	chr22	18873212	18873612	401	*	6.11767	6.61476	5.35312	1.12293	1.77521e-08	8.19217e-06	6	4	Exonic	DGCR6	32415	None	DGCR6	PRODH
chr22:46635104-46635504	Shared	chr22	46635104	46635504	401	*	6.48084	6.96102	5.75605	1.07379	6.24709e-09	3.47728e-06	6	4	Intronic	GRAMD4	0	GRAMD4	GRAMD4	GRAMD4
chr4:8409551-8409951	Shared	chr4	8409551	8409951	401	*	6.16244	6.60043	5.53044	0.939568	5.66152e-08	2.19823e-05	6	4	Intronic	ACOX3	0	ACOX3	TRMT44	ACOX3
chr6:6686982-6687382	Shared	chr6	6686982	6687382	401	*	6.50195	6.93285	5.88473	0.90756	1.1647e-07	4.07597e-05	6	4	Exonic	LY86	31998	None	F13A1	LY86
chr8:143127514-143127914	Shared	chr8	143127514	143127914	401	*	5.67791	6.1314	5.01284	0.961622	1.07436e-07	3.85264e-05	6	4	Intergenic	LY6H	29999	None	GPIHBP1	LY6H
chr1:227844739-227845139	Shared	chr1	227844739	227845139	401	*	6.65027	7.06712	6.06167	0.904037	2.3732e-09	1.48457e-06	6	5	Intronic	PRSS38	0	PRSS38	JMJD4	SNAP47
chr1:43423646-43424046	Shared	chr1	43423646	43424046	401	*	6.1919	6.76415	5.22938	1.45091	5.29673e-14	9.61955e-11	6	5	Intronic	SZT2	0	SZT2	MED8	SZT2
chr17:8885210-8885610	Shared	chr17	8885210	8885610	401	*	6.09413	6.53746	5.45087	0.913935	3.76341e-07	0.000117711	6	5	Intronic	PIK3R5	0	PIK3R5	PIK3R5	PIK3R5
chr19:9819188-9819588	Shared	chr19	9819188	9819588	401	*	6.39688	6.85185	5.72855	1.00441	1.62526e-08	7.56216e-06	6	5	Intronic	FBXL12	0	FBXL12	FBXL12	OLFM2
chr1:228438306-228438706	Shared	chr1	228438306	228438706	401	*	6.97491	7.40071	6.36818	0.940622	7.43517e-10	5.20016e-07	6	6	Intergenic	H3-4	12945	None	H3-4	H2AW
chr1:3051348-3051748	Shared	chr1	3051348	3051748	401	*	6.55303	5.81786	7.03768	-1.10081	4.14182e-09	2.40397e-06	6	6	Intergenic	PRDM16	17419	None	PRDM16	ACTRT2
chr11:1428981-1429381	Shared	chr11	1428981	1429381	401	*	7.07801	6.40441	7.53541	-1.04064	2.5303e-10	2.22587e-07	6	6	Intronic	BRSK2	0	BRSK2	BRSK2	MOB2
chr16:2905607-2906007	Shared	chr16	2905607	2906007	401	*	6.96653	7.37266	6.39923	0.896164	1.77535e-10	1.61213e-07	6	6	Intergenic	FLYWCH1	5923	None	FLYWCH1	FLYWCH2
chr17:50166765-50167165	Shared	chr17	50166765	50167165	401	*	6.46153	5.77999	6.92253	-1.03554	1.31214e-08	6.48013e-06	6	6	Intronic	SGCA	0	SGCA	SGCA	COL1A1
chr19:53898810-53899210	Shared	chr19	53898810	53899210	401	*	6.49247	6.9712	5.77101	1.13703	4.58178e-14	8.59848e-11	6	6	Intronic	PRKCG	0	PRKCG	CACNG7	PRKCG
chr19:54463900-54464300	Shared	chr19	54463900	54464300	401	*	6.85606	7.29611	6.21972	0.961356	9.16711e-09	4.87908e-06	6	6	Intergenic	LENG9	121	None	LENG9	CDC42EP5
chr22:21183676-21184076	Shared	chr22	21183676	21184076	401	*	6.71741	7.2721	5.80461	1.38271	2.72234e-13	4.19344e-10	6	6	Exonic	GGT2	23896	None	SLC7A4	GGT2
chr17:72553734-72554134	KLF4_K409Q_specific	chr17	72553734	72554134	401	*	5.57109	2.76506	6.46407	-3.08526	1.55215e-06	0.000373446	1	5	Intronic	SLC39A11	91814	None	SSTR2	SLC39A11
chr9:134262687-134263087	KLF4_K409Q_specific	chr9	134262687	134263087	401	*	4.82505	2.15296	5.70718	-3.42369	8.83091e-17	2.36753e-13	1	5	Intergenic	RXRA	63367	None	RXRA	WDR5
chr10:70704439-70704839	KLF4_K409Q_specific	chr10	70704439	70704839	401	*	4.56897	0.731316	5.51761	-4.58006	1.82339e-16	4.66621e-13	0	3	Intronic	ADAMTS14	0	ADAMTS14	PRF1	TBATA
chr12:131259121-131259521	KLF4_K409Q_specific	chr12	131259121	131259521	401	*	4.32248	0.0928574	5.28351	-4.97435	4.46611e-14	8.59848e-11	0	3	Intergenic	ADGRD1	117651	None	STX2	ADGRD1
chr16:81550859-81551259	KLF4_K409Q_specific	chr16	81550859	81551259	401	*	4.35658	0	5.33138	-5.4692	6.23506e-13	8.32823e-10	0	3	Intronic	CMIP	0	CMIP	CMIP	GAN
chr16:88272680-88273080	KLF4_K409Q_specific	chr16	88272680	88273080	401	*	3.75334	0.259678	4.68784	-3.86088	1.38905e-07	4.79778e-05	0	3	Intronic	ZNF469	109878	None	ZNF469	BANP
chr17:76937217-76937617	KLF4_K409Q_specific	chr17	76937217	76937617	401	*	3.71328	0.582142	4.62851	-3.40108	1.4439e-06	0.000351913	0	3	Intronic	MGAT5B	0	MGAT5B	SEC14L1	MGAT5B
chr20:38627305-38627705	KLF4_K409Q_specific	chr20	38627305	38627705	401	*	4.24597	0	5.23693	-6.56806	1.04127e-14	2.28822e-11	0	3	Intronic	ARHGAP40	0	ARHGAP40	ARHGAP40	ADIG
chr5:1545181-1545581	KLF4_K409Q_specific	chr5	1545181	1545581	401	*	3.99699	0	4.99699	-6.68597	2.7559e-13	4.19344e-10	0	3	Intronic	LPCAT1	21220	None	LPCAT1	MRPL36
chrUn_KI270442v1:391482-391882	KLF4_K409Q_specific	chrUn_KI270442v1	391482	391882	401	*	6.41607	0	7.41607	-9.15965	2.41592e-27	1.36016e-22	0	3	Intergenic
chr10:47328943-47329343	KLF4_K409Q_specific	chr10	47328943	47329343	401	*	4.46063	0	5.46063	-7.27559	3.9418e-18	1.84936e-14	0	4	Intergenic	GDF2	1354	None	RBP3	GDF2
chr11:436601-437001	KLF4_K409Q_specific	chr11	436601	437001	401	*	3.85267	0.614055	4.77415	-3.86521	3.01178e-09	1.82326e-06	0	4	Intronic	ANO9	0	ANO9	PTDSS2	PKP3
chr12:108895379-108895779	KLF4_K409Q_specific	chr12	108895379	108895779	401	*	4.47385	0	5.4545	-5.90962	3.0332e-13	4.49392e-10	0	4	Intronic	DAO	0	DAO	SSH1	DAO
chr13:21971325-21971725	KLF4_K409Q_specific	chr13	21971325	21971725	401	*	4.09787	1.42355	4.98019	-3.28947	7.60096e-08	2.834e-05	0	4	Intergenic	FGF9	266826	None	MICU2	FGF9
chr17:77470001-77470401	KLF4_K409Q_specific	chr17	77470001	77470401	401	*	5.03664	1.88972	5.95281	-3.70552	7.50753e-08	2.81783e-05	0	4	Intronic	SEPTIN9	0	SEPTIN9	SEPTIN9	SEPTIN9
chr5:175420418-175420818	KLF4_K409Q_specific	chr5	175420418	175420818	401	*	4.41062	1.97019	5.2712	-3.1942	4.79798e-10	3.55429e-07	0	4	Intergenic	DRD1	19217	None	SFXN1	DRD1
chr1:17134686-17135086	KLF4_K409Q_specific	chr1	17134686	17135086	401	*	4.95153	1.14189	5.89915	-3.42802	8.0685e-06	0.00143299	0	5	Intergenic	PADI2	15234	None	PADI2	CROCC
chr1:3585670-3586070	KLF4_K409Q_specific	chr1	3585670	3586070	401	*	5.55004	1.13576	6.51581	-5.00239	4.1476e-10	3.19876e-07	0	5	Intronic	MEGF6	0	MEGF6	TPRG1L	WRAP73
chr1:4372826-4373226	KLF4_K409Q_specific	chr1	4372826	4373226	401	*	4.835	1.44416	5.76454	-4.19559	7.73855e-18	2.723e-14	0	5	Intergenic	AJAP1	281382	None	AJAP1	DFFB
chr13:114012442-114012842	KLF4_K409Q_specific	chr13	114012442	114012842	401	*	4.15427	0	5.13552	-5.58843	1.44528e-11	1.53527e-08	0	5	Intronic	RASA3	0	RASA3	C13orf46	TMEM255B
chr17:72304546-72304946	KLF4_K409Q_specific	chr17	72304546	72304946	401	*	5.09034	0	6.07212	-6.2288	6.46275e-18	2.42568e-14	0	5	Intronic	SOX9	178129	None	SSTR2	SOX9
chr19:3923882-3924282	KLF4_K409Q_specific	chr19	3923882	3924282	401	*	4.33521	1.73624	5.21094	-3.38556	9.3533e-12	1.04621e-08	0	5	Intronic	ATCAY	0	ATCAY	NMRK2	ATCAY
chr2:9317385-9317785	KLF4_K409Q_specific	chr2	9317385	9317785	401	*	5.09713	0.560977	6.0657	-5.55803	4.68106e-21	3.76491e-17	0	5	Intronic	ASAP2	0	ASAP2	ASAP2	ITGB1BP1
chr22:47003704-47004104	KLF4_K409Q_specific	chr22	47003704	47004104	401	*	5.37854	2.77325	6.25485	-3.27627	2.29912e-11	2.23173e-08	0	5	Intronic	TBC1D22A	0	TBC1D22A	CERK	GRAMD4
chr13:113330017-113330417	KLF4_K409Q_specific	chr13	113330017	113330417	401	*	5.1671	2.57558	6.04216	-3.38545	1.13514e-22	1.59771e-18	0	6	Intronic	GRTP1	0	GRTP1	PCID2	LAMP1
chr16:87564149-87564549	KLF4_K409Q_specific	chr16	87564149	87564549	401	*	5.4263	0.602123	6.40061	-5.05877	5.05685e-08	1.99091e-05	0	6	Intergenic	JPH3	37958	None	JPH3	KLHDC4
chr19:57008981-57009381	KLF4_K409Q_specific	chr19	57008981	57009381	401	*	4.9839	1.99778	5.88986	-3.92976	2.85729e-21	2.68109e-17	0	6	Intergenic	USP29	109756	None	USP29	ZIM3
chr20:51357818-51358218	KLF4_K409Q_specific	chr20	51357818	51358218	401	*	5.01011	2.25413	5.89917	-3.68953	1.13497e-20	7.98735e-17	0	6	Intergenic	NFATC2	28738	None	KCNG1	NFATC2
chr8:139696748-139697148	KLF4_K409Q_specific	chr8	139696748	139697148	401	*	5.24229	2.14979	6.15514	-3.96878	2.26558e-23	4.25174e-19	0	6	Intronic	KCNK9	0	KCNK9	KCNK9	TRAPPC9
chr9:134759707-134760107	KLF4_K409Q_specific	chr9	134759707	134760107	401	*	4.85997	1.61553	5.78178	-4.02466	2.41884e-21	2.68109e-17	0	6	Intronic	COL5A1	0	COL5A1	COL5A1	FCN1
