# Supplementary material for: Mutated KLF4(K409Q) in meningioma binds STRs and activates FGF3 gene expression
Source: iScience. 2022 Aug 3;25(8):104839. doi: 10.1016/j.isci.2022.104839 (PMC9391581; doi:10.1016/j.isci.2022.104839)
Supplement: Table S4. RNA-seq in HMCs: Activated and repressed DEGs in three different comparisons as labeled on the tab of each page, related to Figure 7 [file mmc4.xlsx]

## Sheet: all
	gene.name	log2FoldChange.KLF4_K409Q_vs_GFP	padj.KLF4_K409Q_vs_GFP	log2FoldChange.WT_KLF4_vs_GFP	padj.WT_KLF4_vs_GFP	significant
ENSG00000000938.11	FGR	2.90191	0.000163339	2.69191	0.000959127	BOTH-activated
ENSG00000002745.11	WNT16	-0.93264	0.917617	2.15698	0.000115494	WT_KLF4_vs_GFP-activated
ENSG00000005513.9	SOX8	4.8811	8.46219e-16	2.42163	0.00288964	BOTH-activated
ENSG00000006071.10	ABCC8	4.60924	0.00820296	4.37166	0.0176946	BOTH-activated
ENSG00000006611.14	USH1C	5.67071	0.00218519	5.4006	0.00527846	BOTH-activated
ENSG00000007264.12	MATK	3.72257	0.00630697	0.527581	1	KLF4_K409Q_vs_GFP-activated
ENSG00000009950.14	MLXIPL	1.92929	5.86083e-05	0.950816	0.438823	KLF4_K409Q_vs_GFP-activated
ENSG00000012223.11	LTF	0.522116	1	3.50807	0.0331401	WT_KLF4_vs_GFP-activated
ENSG00000037280.14	FLT4	2.14555	1.2699e-09	-0.0134634	1	KLF4_K409Q_vs_GFP-activated
ENSG00000039068.17	CDH1	4.47938	7.40467e-08	4.86542	1.53724e-09	BOTH-activated
ENSG00000039987.5	BEST2	2.01588	0.105918	4.43513	2.48884e-10	WT_KLF4_vs_GFP-activated
ENSG00000049540.15	ELN	4.59993	2.0405e-07	0.426649	1	KLF4_K409Q_vs_GFP-activated
ENSG00000050767.14	COL23A1	4.68809	0.000228891	0.442366	1	KLF4_K409Q_vs_GFP-activated
ENSG00000055118.13	KCNH2	2.78091	1.47742e-07	1.51632	0.0624153	KLF4_K409Q_vs_GFP-activated
ENSG00000058085.13	LAMC2	1.0507	7.18254e-05	0.526311	0.380973	KLF4_K409Q_vs_GFP-activated
ENSG00000058404.18	CAMK2B	4.08047	3.23016e-29	0.650106	0.988308	KLF4_K409Q_vs_GFP-activated
ENSG00000064195.7	DLX3	1.18556	1	4.76615	9.23987e-08	WT_KLF4_vs_GFP-activated
ENSG00000064270.11	ATP2C2	4.4272	2.32791e-06	0.904829	1	KLF4_K409Q_vs_GFP-activated
ENSG00000065361.13	ERBB3	2.15536	9.95148e-05	1.00871	0.53837	KLF4_K409Q_vs_GFP-activated
ENSG00000065618.15	COL17A1	4.11036	1.76071e-11	3.4724	5.14885e-08	BOTH-activated
ENSG00000066230.9	SLC9A3	1.91147	2.40792e-06	2.41954	1.16894e-10	BOTH-activated
ENSG00000066248.13	NGEF	1.08659	1.30688e-06	1.70846	1.98134e-17	BOTH-activated
ENSG00000068615.15	REEP1	-0.123996	1	1.88386	0.00534906	WT_KLF4_vs_GFP-activated
ENSG00000069764.8	PLA2G10	3.70326	0.0474466	-0.162677	1	KLF4_K409Q_vs_GFP-activated
ENSG00000072163.17	LIMS2	0.632895	0.0753525	1.44602	1.99017e-11	WT_KLF4_vs_GFP-activated
ENSG00000074276.9	CDHR2	3.45363	2.1545e-05	-0.30336	1	KLF4_K409Q_vs_GFP-activated
ENSG00000074370.16	ATP2A3	1.84822	7.09717e-05	0.537985	1	KLF4_K409Q_vs_GFP-activated
ENSG00000075891.20	PAX2	6.64672	4.04837e-05	1.31303	1	KLF4_K409Q_vs_GFP-activated
ENSG00000076826.8	CAMSAP3	3.55835	3.33692e-17	1.88278	0.000315066	BOTH-activated
ENSG00000076864.18	RAP1GAP	2.28281	2.94779e-07	0.00830528	1	KLF4_K409Q_vs_GFP-activated
ENSG00000079385.20	CEACAM1	1.30507	3.27694e-06	0.360958	1	KLF4_K409Q_vs_GFP-activated
ENSG00000080644.14	CHRNA3	1.93927	4.03411e-05	1.38278	0.0217056	BOTH-activated
ENSG00000081277.10	PKP1	0.824389	1	3.91905	3.87837e-11	WT_KLF4_vs_GFP-activated
ENSG00000084710.12	EFR3B	1.5556	0.00145139	0.827231	0.56956	KLF4_K409Q_vs_GFP-activated
ENSG00000085552.15	IGSF9	0.821462	0.259217	2.37492	2.05249e-13	WT_KLF4_vs_GFP-activated
ENSG00000086967.9	MYBPC2	5.82549	8.32219e-26	-0.133032	1	KLF4_K409Q_vs_GFP-activated
ENSG00000087494.14	PTHLH	0.692277	0.507869	2.06871	2.48884e-10	WT_KLF4_vs_GFP-activated
ENSG00000087495.15	PHACTR3	5.2825	0.0195327	0.10009	1	KLF4_K409Q_vs_GFP-activated
ENSG00000087510.6	TFAP2C	1.90131	0.015689	0.0298102	1	KLF4_K409Q_vs_GFP-activated
ENSG00000089847.11	ANKRD24	1.4284	0.0125711	0.267593	1	KLF4_K409Q_vs_GFP-activated
ENSG00000090539.14	CHRD	1.11498	0.046275	1.05296	0.0830191	KLF4_K409Q_vs_GFP-activated
ENSG00000092051.15	JPH4	2.96517	0.033461	-0.176041	1	KLF4_K409Q_vs_GFP-activated
ENSG00000092295.10	TGM1	0.387367	1	1.49195	1.77999e-05	WT_KLF4_vs_GFP-activated
ENSG00000095752.5	IL11	1.11601	5.94824e-08	0.892282	6.60651e-05	BOTH-activated
ENSG00000095932.6	SMIM24	7.71561	3.26976e-10	4.54063	0.00308885	BOTH-activated
ENSG00000096696.12	DSP	0.0987406	1	2.40898	2.35642e-10	WT_KLF4_vs_GFP-activated
ENSG00000100346.16	CACNA1I	4.5083	5.88747e-15	3.10206	1.30428e-06	BOTH-activated
ENSG00000101096.18	NFATC2	1.67076	3.47549e-05	1.30621	0.00488246	BOTH-activated
ENSG00000101098.11	RIMS4	3.04618	0.000507911	-0.388812	1	KLF4_K409Q_vs_GFP-activated
ENSG00000101187.14	SLCO4A1	0.793047	1	3.06382	5.22574e-10	WT_KLF4_vs_GFP-activated
ENSG00000101188.4	NTSR1	2.19105	0.0224345	3.0517	4.25234e-05	BOTH-activated
ENSG00000101204.14	CHRNA4	5.27568	0.00304944	3.87235	0.147006	KLF4_K409Q_vs_GFP-activated
ENSG00000101210.9	EEF1A2	1.67362	9.64567e-10	1.02351	0.00252522	BOTH-activated
ENSG00000101282.7	RSPO4	4.46006	1.93412e-06	0.474882	1	KLF4_K409Q_vs_GFP-activated
ENSG00000102683.7	SGCG	0.358927	1	2.61305	1.46694e-09	WT_KLF4_vs_GFP-activated
ENSG00000102755.9	FLT1	0.798865	0.0666252	2.29293	1.1562e-19	WT_KLF4_vs_GFP-activated
ENSG00000102760.12	RGCC	0.225714	1	1.02801	4.32333e-07	WT_KLF4_vs_GFP-activated
ENSG00000103089.7	FA2H	4.93561	6.94927e-09	6.5641	1.44616e-16	BOTH-activated
ENSG00000103154.8	NECAB2	2.42721	0.00169367	0.0435557	1	KLF4_K409Q_vs_GFP-activated
ENSG00000104055.13	TGM5	-0.0970086	1	5.47002	4.19983e-06	WT_KLF4_vs_GFP-activated
ENSG00000104059.4	FAM189A1	2.66039	0.0147577	-0.317903	1	KLF4_K409Q_vs_GFP-activated
ENSG00000104413.14	ESRP1	6.3463	6.09721e-13	5.19144	1.77846e-08	BOTH-activated
ENSG00000104879.4	CKM	1.43507	0.0854824	4.24468	3.60442e-20	WT_KLF4_vs_GFP-activated
ENSG00000104888.8	SLC17A7	0.742259	1	2.37812	0.00535946	WT_KLF4_vs_GFP-activated
ENSG00000104892.15	KLC3	2.18085	0.000188434	1.13972	0.429288	KLF4_K409Q_vs_GFP-activated
ENSG00000104967.6	NOVA2	3.38697	7.53733e-05	-0.0558502	1	KLF4_K409Q_vs_GFP-activated
ENSG00000105048.15	TNNT1	0.663629	0.0335223	1.16178	1.03602e-07	BOTH-activated
ENSG00000105289.13	TJP3	2.22365	0.033461	1.41385	0.638951	KLF4_K409Q_vs_GFP-activated
ENSG00000105369.8	CD79A	0.778834	1	3.42981	4.46634e-05	WT_KLF4_vs_GFP-activated
ENSG00000105370.6	LIM2	6.94165	1.93555e-06	1.9939	1	KLF4_K409Q_vs_GFP-activated
ENSG00000105388.13	CEACAM5	-1.34331	1	5.41972	6.86073e-08	WT_KLF4_vs_GFP-activated
ENSG00000105409.14	ATP1A3	3.14644	5.65967e-15	0.269327	1	KLF4_K409Q_vs_GFP-activated
ENSG00000105427.8	CNFN	-0.129682	1	3.01495	5.21256e-17	WT_KLF4_vs_GFP-activated
ENSG00000105641.3	SLC5A5	5.132	0.0150198	0.736511	1	KLF4_K409Q_vs_GFP-activated
ENSG00000105664.9	COMP	1.29155	0.896183	2.72152	0.0042901	WT_KLF4_vs_GFP-activated
ENSG00000107954.9	NEURL1	1.77205	0.0467387	-0.118758	1	KLF4_K409Q_vs_GFP-activated
ENSG00000108823.14	SGCA	8.45705	1.40588e-13	2.29281	0.812379	KLF4_K409Q_vs_GFP-activated
ENSG00000109927.8	TECTA	1.72249	0.00189549	0.10077	1	KLF4_K409Q_vs_GFP-activated
ENSG00000109943.7	CRTAM	5.5616	0.013289	2.50308	1	KLF4_K409Q_vs_GFP-activated
ENSG00000110076.17	NRXN2	2.85592	0.00029374	0.0342911	1	KLF4_K409Q_vs_GFP-activated
ENSG00000110665.10	C11orf21	6.7182	2.6995e-05	1.50631	1	KLF4_K409Q_vs_GFP-activated
ENSG00000112782.14	CLIC5	1.2587	1	3.66811	0.00113346	WT_KLF4_vs_GFP-activated
ENSG00000113430.8	IRX4	4.02802	0.00145394	0.965194	1	KLF4_K409Q_vs_GFP-activated
ENSG00000113763.9	UNC5A	3.74272	0.000268074	-0.277322	1	KLF4_K409Q_vs_GFP-activated
ENSG00000114378.15	HYAL1	0.260569	1	1.10719	0.0188863	WT_KLF4_vs_GFP-activated
ENSG00000114638.6	UPK1B	0.218541	1	2.14581	0.0140926	WT_KLF4_vs_GFP-activated
ENSG00000115112.7	TFCP2L1	3.95039	2.85575e-06	-0.362602	1	KLF4_K409Q_vs_GFP-activated
ENSG00000115155.15	OTOF	1.919	0.0015045	1.82485	0.00375824	BOTH-activated
ENSG00000115297.10	TLX2	0.604526	1	3.07159	0.0140926	WT_KLF4_vs_GFP-activated
ENSG00000115596.3	WNT6	4.32089	0.0228196	1.63248	1	KLF4_K409Q_vs_GFP-activated
ENSG00000115705.19	TPO	6.36571	1.7837e-06	3.64479	0.096981	KLF4_K409Q_vs_GFP-activated
ENSG00000116701.13	NCF2	-0.23605	1	3.20521	0.00113346	WT_KLF4_vs_GFP-activated
ENSG00000116983.11	HPCAL4	0.474347	1	2.76874	1.1142e-10	WT_KLF4_vs_GFP-activated
ENSG00000117154.10	IGSF21	5.75269	0.0150198	0.821432	1	KLF4_K409Q_vs_GFP-activated
ENSG00000117407.15	ARTN	2.06316	0.0015847	0.156404	1	KLF4_K409Q_vs_GFP-activated
ENSG00000117472.8	TSPAN1	0.681845	1	3.29591	0.00188026	WT_KLF4_vs_GFP-activated
ENSG00000118898.14	PPL	-0.182858	1	1.4932	0.00113346	WT_KLF4_vs_GFP-activated
ENSG00000119411.10	BSPRY	3.82602	0.0375194	2.70699	0.46864	KLF4_K409Q_vs_GFP-activated
ENSG00000119457.7	SLC46A2	2.7257	4.75162e-05	0.429013	1	KLF4_K409Q_vs_GFP-activated
ENSG00000119715.13	ESRRB	3.74838	0.000272528	-0.329408	1	KLF4_K409Q_vs_GFP-activated
ENSG00000120949.13	TNFRSF8	1.7475	0.000676399	-0.113939	1	KLF4_K409Q_vs_GFP-activated
ENSG00000122574.9	WIPF3	1.10485	1	4.18347	0.0474551	WT_KLF4_vs_GFP-activated
ENSG00000122756.13	CNTFR	6.00418	3.51989e-20	2.57002	0.00451177	BOTH-activated
ENSG00000124102.4	PI3	-0.00200463	1	4.11086	0.0032142	WT_KLF4_vs_GFP-activated
ENSG00000124107.5	SLPI	0.0687826	1	1.55422	1.36608e-08	WT_KLF4_vs_GFP-activated
ENSG00000126217.19	MCF2L	4.58076	0.0158533	1.54171	1	KLF4_K409Q_vs_GFP-activated
ENSG00000126233.1	SLURP1	1.84574	1	7.12471	1.94236e-06	WT_KLF4_vs_GFP-activated
ENSG00000126878.11	AIF1L	0.733433	0.373779	1.52442	1.38609e-05	WT_KLF4_vs_GFP-activated
ENSG00000128567.15	PODXL	0.533881	0.015705	1.03563	7.69739e-11	BOTH-activated
ENSG00000129152.3	MYOD1	6.54714	2.87225e-09	-0.264322	1	KLF4_K409Q_vs_GFP-activated
ENSG00000129159.6	KCNC1	2.74353	0.00720292	0.309647	1	KLF4_K409Q_vs_GFP-activated
ENSG00000129354.10	AP1M2	3.61898	0.000372128	1.06775	1	KLF4_K409Q_vs_GFP-activated
ENSG00000129437.8	KLK14	0.16985	1	6.13153	9.22347e-70	WT_KLF4_vs_GFP-activated
ENSG00000129451.10	KLK10	2.92798	0.0015847	8.4088	3.15129e-36	BOTH-activated
ENSG00000129991.11	TNNI3	3.44579	1.22584e-10	2.75114	1.6444e-06	BOTH-activated
ENSG00000129993.13	CBFA2T3	5.07752	0.00156974	2.6333	0.6774	KLF4_K409Q_vs_GFP-activated
ENSG00000130270.15	ATP8B3	1.06857	0.000297983	-0.182789	1	KLF4_K409Q_vs_GFP-activated
ENSG00000130287.12	NCAN	7.37192	7.57456e-10	-0.103191	1	KLF4_K409Q_vs_GFP-activated
ENSG00000130545.14	CRB3	4.75639	0.0191402	4.75202	0.0187906	BOTH-activated
ENSG00000130558.17	OLFM1	2.19987	4.52114e-08	-0.0819135	1	KLF4_K409Q_vs_GFP-activated
ENSG00000130595.15	TNNT3	8.09169	2.56471e-05	3.09214	0.869467	KLF4_K409Q_vs_GFP-activated
ENSG00000130720.11	FIBCD1	2.16919	0.000195686	2.1453	0.000281615	BOTH-activated
ENSG00000131389.15	SLC6A6	1.21697	0.00181885	0.134449	1	KLF4_K409Q_vs_GFP-activated
ENSG00000131620.16	ANO1	7.08973	1.04165e-06	5.083	0.00405645	BOTH-activated
ENSG00000132182.10	NUP210	1.466	0.00180119	0.224944	1	KLF4_K409Q_vs_GFP-activated
ENSG00000132359.12	RAP1GAP2	1.01819	0.00207325	1.08857	0.000658538	BOTH-activated
ENSG00000132470.12	ITGB4	-0.0481012	1	1.03275	2.80789e-06	WT_KLF4_vs_GFP-activated
ENSG00000132622.9	HSPA12B	-0.0263032	1	1.42867	0.00385702	WT_KLF4_vs_GFP-activated
ENSG00000133328.3	HRASLS2	3.31453	6.02067e-05	3.09336	0.000347755	BOTH-activated
ENSG00000133985.2	TTC9	0.36564	1	1.47736	0.0134947	WT_KLF4_vs_GFP-activated
ENSG00000135127.10	CCDC64	0.49127	1	1.23604	0.00104402	WT_KLF4_vs_GFP-activated
ENSG00000135144.6	DTX1	5.75239	6.01113e-07	0.835381	1	KLF4_K409Q_vs_GFP-activated
ENSG00000135636.12	DYSF	0.334144	1	1.03051	0.00401617	WT_KLF4_vs_GFP-activated
ENSG00000136155.15	SCEL	-0.661649	1	2.50766	4.44123e-06	WT_KLF4_vs_GFP-activated
ENSG00000136826.13	KLF4	1.70703	0.00049225	1.71759	0.000493443	BOTH-activated
ENSG00000137491.13	SLCO2B1	3.68148	0.00626307	-0.923019	1	KLF4_K409Q_vs_GFP-activated
ENSG00000137642.11	SORL1	1.20011	6.70736e-08	0.535348	0.228755	KLF4_K409Q_vs_GFP-activated
ENSG00000137699.15	TRIM29	2.40221	1	5.94139	0.000367927	WT_KLF4_vs_GFP-activated
ENSG00000137726.14	FXYD6	1.43915	0.0326495	-0.672944	1	KLF4_K409Q_vs_GFP-activated
ENSG00000138944.7	KIAA1644	3.41238	4.90187e-18	3.33018	2.05197e-17	BOTH-activated
ENSG00000139626.14	ITGB7	-0.0466587	1	2.08428	1.41604e-06	WT_KLF4_vs_GFP-activated
ENSG00000139835.12	GRTP1	1.29221	0.00290875	0.210811	1	KLF4_K409Q_vs_GFP-activated
ENSG00000140297.11	GCNT3	0.470538	1	3.09665	2.3613e-05	WT_KLF4_vs_GFP-activated
ENSG00000140368.11	PSTPIP1	4.34464	6.70425e-09	2.6634	0.00559459	BOTH-activated
ENSG00000140538.15	NTRK3	4.52871	9.201e-05	1.72908	0.946936	KLF4_K409Q_vs_GFP-activated
ENSG00000140678.15	ITGAX	2.99098	7.42801e-05	1.0692	0.943773	KLF4_K409Q_vs_GFP-activated
ENSG00000140832.8	MARVELD3	5.87786	1.17992e-39	3.31606	1.97512e-11	BOTH-activated
ENSG00000141524.14	TMC6	1.35381	0.00182015	0.327538	1	KLF4_K409Q_vs_GFP-activated
ENSG00000142182.7	DNMT3L	6.57297	1.27987e-05	4.33175	0.0454638	BOTH-activated
ENSG00000143061.16	IGSF3	0.593192	0.602288	1.82198	5.22574e-10	WT_KLF4_vs_GFP-activated
ENSG00000143217.8	PVRL4	-0.0480019	1	1.0118	0.00385702	WT_KLF4_vs_GFP-activated
ENSG00000143375.13	CGN	0.642172	0.248343	1.17255	6.47424e-05	WT_KLF4_vs_GFP-activated
ENSG00000143816.7	WNT9A	0.571555	1	2.00661	1.41604e-06	WT_KLF4_vs_GFP-activated
ENSG00000144230.15	GPR17	1.47943	1	3.39245	0.0430071	WT_KLF4_vs_GFP-activated
ENSG00000144476.5	ACKR3	0.444012	1	2.4624	7.86291e-06	WT_KLF4_vs_GFP-activated
ENSG00000145107.14	TM4SF19	1.53698	7.8688e-06	1.24048	0.00133057	BOTH-activated
ENSG00000145692.13	BHMT	2.68636	2.96655e-07	0.500307	1	KLF4_K409Q_vs_GFP-activated
ENSG00000145824.11	CXCL14	3.24207	0.0109356	1.26141	1	KLF4_K409Q_vs_GFP-activated
ENSG00000147676.12	MAL2	1.4444	0.0149318	3.68642	7.21528e-21	BOTH-activated
ENSG00000147689.15	FAM83A	1.77969	1	8.01936	2.74291e-12	WT_KLF4_vs_GFP-activated
ENSG00000148346.10	LCN2	0.68781	1	5.7149	4.17745e-36	WT_KLF4_vs_GFP-activated
ENSG00000148357.15	HMCN2	6.42329	2.75108e-16	4.35211	3.6292e-07	BOTH-activated
ENSG00000148826.8	NKX6-2	6.35127	7.00045e-05	3.09722	0.593119	KLF4_K409Q_vs_GFP-activated
ENSG00000149564.10	ESAM	0.47795	1	1.6134	0.0347853	WT_KLF4_vs_GFP-activated
ENSG00000149596.6	JPH2	3.28213	0.00295759	0.73365	1	KLF4_K409Q_vs_GFP-activated
ENSG00000153162.8	BMP6	0.471874	1	2.70169	4.00658e-05	WT_KLF4_vs_GFP-activated
ENSG00000153303.15	FRMD1	6.99257	2.68724e-05	0.439056	1	KLF4_K409Q_vs_GFP-activated
ENSG00000154153.12	FAM134B	-0.00873768	1	1.40918	0.00287277	WT_KLF4_vs_GFP-activated
ENSG00000156414.17	TDRD9	1.91415	9.47678e-05	0.178261	1	KLF4_K409Q_vs_GFP-activated
ENSG00000156453.12	PCDH1	0.413841	0.571759	2.16901	7.36258e-33	WT_KLF4_vs_GFP-activated
ENSG00000159166.12	LAD1	1.55135	1	5.33762	0.00488246	WT_KLF4_vs_GFP-activated
ENSG00000159307.17	SCUBE1	3.47517	0.000369037	0.933811	1	KLF4_K409Q_vs_GFP-activated
ENSG00000160111.11	CPAMD8	1.92357	0.097517	4.3501	2.35642e-10	WT_KLF4_vs_GFP-activated
ENSG00000160191.16	PDE9A	3.70236	0.000997495	0.450591	1	KLF4_K409Q_vs_GFP-activated
ENSG00000160224.15	AIRE	5.19309	9.66457e-17	3.1015	2.09808e-05	BOTH-activated
ENSG00000160471.11	COX6B2	2.86441	2.89091e-12	2.8462	3.37908e-12	BOTH-activated
ENSG00000161082.11	CELF5	3.36443	6.26603e-05	0.599126	1	KLF4_K409Q_vs_GFP-activated
ENSG00000161249.19	DMKN	0.271759	1	1.41057	1.68314e-09	WT_KLF4_vs_GFP-activated
ENSG00000162344.3	FGF19	4.96338	0.00499358	1.62484	1	KLF4_K409Q_vs_GFP-activated
ENSG00000162723.8	SLAMF9	0.960292	1	3.51982	0.000115251	WT_KLF4_vs_GFP-activated
ENSG00000163435.14	ELF3	0.99301	0.0989652	1.3988	0.00113144	WT_KLF4_vs_GFP-activated
ENSG00000163497.2	FEV	7.65367	2.86246e-09	1.24134	1	KLF4_K409Q_vs_GFP-activated
ENSG00000163499.10	CRYBA2	6.13377	1.11656e-14	4.80837	8.95199e-09	BOTH-activated
ENSG00000163993.6	S100P	1.34068	1	4.11416	0.000118842	WT_KLF4_vs_GFP-activated
ENSG00000163995.17	ABLIM2	2.57631	2.362e-06	0.299281	1	KLF4_K409Q_vs_GFP-activated
ENSG00000164082.13	GRM2	2.29692	2.92443e-09	0.3153	1	KLF4_K409Q_vs_GFP-activated
ENSG00000164266.9	SPINK1	3.78596	0.098359	7.38788	5.14885e-08	WT_KLF4_vs_GFP-activated
ENSG00000164530.12	PI16	1.84578	0.07404	4.98897	2.72593e-16	WT_KLF4_vs_GFP-activated
ENSG00000164867.9	NOS3	1.48427	3.99456e-05	1.2499	0.00177157	BOTH-activated
ENSG00000165140.8	FBP1	-0.204051	1	2.37916	4.6975e-05	WT_KLF4_vs_GFP-activated
ENSG00000165474.5	GJB2	0.943152	2.51421e-06	1.44699	4.0403e-16	BOTH-activated
ENSG00000166165.11	CKB	-0.148054	1	1.07471	1.22742e-15	WT_KLF4_vs_GFP-activated
ENSG00000166341.7	DCHS1	1.00059	1.51236e-12	-0.0334904	1	KLF4_K409Q_vs_GFP-activated
ENSG00000166387.10	PPFIBP2	3.00256	9.0841e-08	-0.0854807	1	KLF4_K409Q_vs_GFP-activated
ENSG00000166558.9	SLC38A8	5.12743	0.00228457	1.10633	1	KLF4_K409Q_vs_GFP-activated
ENSG00000167207.10	NOD2	4.23406	8.39737e-12	-0.609363	1	KLF4_K409Q_vs_GFP-activated
ENSG00000167244.16	IGF2	0.939099	0.0437533	1.71779	8.64808e-08	BOTH-activated
ENSG00000167281.17	RBFOX3	2.71474	0.000795761	-0.0519077	1	KLF4_K409Q_vs_GFP-activated
ENSG00000167306.17	MYO5B	0.654981	0.823204	2.37266	2.70845e-11	WT_KLF4_vs_GFP-activated
ENSG00000167656.4	LY6D	3.7521	0.06951	5.26848	0.000434119	WT_KLF4_vs_GFP-activated
ENSG00000167757.12	KLK11	2.30132	0.754319	7.01094	2.77003e-09	WT_KLF4_vs_GFP-activated
ENSG00000167759.11	KLK13	0.0458028	1	6.50385	2.35037e-22	WT_KLF4_vs_GFP-activated
ENSG00000167895.13	TMC8	2.58858	0.000223842	1.96389	0.0262582	BOTH-activated
ENSG00000168079.15	SCARA5	-0.188251	1	5.77872	1.16894e-10	WT_KLF4_vs_GFP-activated
ENSG00000168350.7	DEGS2	6.70217	4.52114e-08	1.55062	1	KLF4_K409Q_vs_GFP-activated
ENSG00000168447.9	SCNN1B	6.61282	4.80103e-07	9.35038	4.48029e-15	BOTH-activated
ENSG00000168477.16	TNXB	0.98873	8.12039e-06	2.55469	4.31423e-44	BOTH-activated
ENSG00000168675.17	LDLRAD4	3.09108	0.0434	1.54602	1	KLF4_K409Q_vs_GFP-activated
ENSG00000168824.13	D4S234E	0.535574	0.876259	2.14262	1.3791e-12	WT_KLF4_vs_GFP-activated
ENSG00000168913.6	ENHO	-0.182967	1	1.65041	0.0160138	WT_KLF4_vs_GFP-activated
ENSG00000168993.13	CPLX1	0.989826	0.787975	2.5447	1.20242e-05	WT_KLF4_vs_GFP-activated
ENSG00000169427.5	KCNK9	6.00745	0.0065489	1.36668	1	KLF4_K409Q_vs_GFP-activated
ENSG00000169442.7	CD52	0.639102	1	2.52146	0.00372571	WT_KLF4_vs_GFP-activated
ENSG00000169783.11	LINGO1	1.02728	0.32235	1.47164	0.0122245	WT_KLF4_vs_GFP-activated
ENSG00000169894.16	MUC3A	0.203628	1	3.65086	0.00166809	WT_KLF4_vs_GFP-activated
ENSG00000169994.17	MYO7B	3.57025	8.80367e-05	3.66316	4.90326e-05	BOTH-activated
ENSG00000170075.8	GPR37L1	2.87224	0.0460802	3.65462	0.00133057	BOTH-activated
ENSG00000170893.3	TRH	9.49183	1.55726e-13	7.87685	2.90101e-09	BOTH-activated
ENSG00000171124.11	FUT3	6.12721	0.00169367	2.42033	1	KLF4_K409Q_vs_GFP-activated
ENSG00000171246.5	NPTX1	3.07877	7.23454e-11	3.71069	2.7118e-16	BOTH-activated
ENSG00000171368.11	TPPP	1.8952	6.27523e-10	1.88876	4.92352e-10	BOTH-activated
ENSG00000171385.8	KCND3	3.33499	0.0012439	0.245461	1	KLF4_K409Q_vs_GFP-activated
ENSG00000171401.13	KRT13	-0.756248	1	5.73998	5.51286e-10	WT_KLF4_vs_GFP-activated
ENSG00000172005.9	MAL	2.15392	0.58417	8.04573	8.82354e-18	WT_KLF4_vs_GFP-activated
ENSG00000172061.8	LRRC15	1.10203	0.936446	2.42775	0.00318529	WT_KLF4_vs_GFP-activated
ENSG00000172478.16	C2orf54	6.54002	4.15182e-06	6.99912	4.08862e-07	BOTH-activated
ENSG00000172508.9	CARNS1	0.21083	1	1.36137	0.000442961	WT_KLF4_vs_GFP-activated
ENSG00000172818.8	OVOL1	3.19564	0.731364	5.56107	0.0100131	WT_KLF4_vs_GFP-activated
ENSG00000173976.14	RAX2	6.96392	1.57273e-06	2.68831	0.799332	KLF4_K409Q_vs_GFP-activated
ENSG00000174945.12	AMZ1	1.06547	0.327325	1.82132	0.000658538	WT_KLF4_vs_GFP-activated
ENSG00000174950.9	CD164L2	6.51133	3.65938e-06	1.54763	1	KLF4_K409Q_vs_GFP-activated
ENSG00000175591.10	P2RY2	0.273173	1	1.288	0.00377304	WT_KLF4_vs_GFP-activated
ENSG00000176692.5	FOXC2	1.07634	0.00181885	0.19781	1	KLF4_K409Q_vs_GFP-activated
ENSG00000177335.9	C8orf31	0.51656	0.425208	1.15282	4.42749e-06	WT_KLF4_vs_GFP-activated
ENSG00000177494.5	ZBED2	1.21001	1	5.62374	0.00248401	WT_KLF4_vs_GFP-activated
ENSG00000178297.11	TMPRSS9	2.66569	1.05273e-07	0.817296	0.880416	KLF4_K409Q_vs_GFP-activated
ENSG00000178372.7	CALML5	8.07572	8.70549e-10	4.03204	0.063277	KLF4_K409Q_vs_GFP-activated
ENSG00000178597.5	PSAPL1	4.49774	1.2699e-09	1.89676	0.224316	KLF4_K409Q_vs_GFP-activated
ENSG00000179913.9	B3GNT3	3.19232	0.0467387	3.44804	0.0188626	BOTH-activated
ENSG00000180176.13	TH	4.56335	3.11346e-11	3.45317	4.19983e-06	BOTH-activated
ENSG00000181652.17	ATG9B	2.7558	4.04299e-07	1.1523	0.44063	KLF4_K409Q_vs_GFP-activated
ENSG00000181790.9	BAI1	6.51668	1.06935e-17	2.69806	0.0195588	BOTH-activated
ENSG00000182759.3	MAFA	3.65024	4.89109e-07	0.615822	1	KLF4_K409Q_vs_GFP-activated
ENSG00000182771.16	GRID1	6.16257	5.79752e-05	2.65904	0.736969	KLF4_K409Q_vs_GFP-activated
ENSG00000182795.12	C1orf116	0.0775203	1	1.84242	0.00780458	WT_KLF4_vs_GFP-activated
ENSG00000183018.7	SPNS2	1.87031	0.00813682	1.99474	0.00306248	BOTH-activated
ENSG00000183734.4	ASCL2	5.31417	7.60523e-08	2.32402	0.325622	KLF4_K409Q_vs_GFP-activated
ENSG00000184160.7	ADRA2C	4.15642	2.79515e-11	0.349288	1	KLF4_K409Q_vs_GFP-activated
ENSG00000184185.8	KCNJ12	3.2286	6.70425e-09	2.39158	0.000113945	BOTH-activated
ENSG00000184828.8	ZBTB7C	0.128281	1	5.76379	1.55503e-14	WT_KLF4_vs_GFP-activated
ENSG00000184925.10	LCN12	2.63843	0.0351278	-0.00212005	1	KLF4_K409Q_vs_GFP-activated
ENSG00000185101.11	ANO9	2.47261	7.71547e-10	0.609955	1	KLF4_K409Q_vs_GFP-activated
ENSG00000185269.10	NOTUM	2.75858	1.30372e-06	-0.000415966	1	KLF4_K409Q_vs_GFP-activated
ENSG00000185988.10	PLK5	5.67007	8.32502e-06	2.9968	0.222789	KLF4_K409Q_vs_GFP-activated
ENSG00000186188.9	FFAR4	4.85439	0.0234033	1.92808	1	KLF4_K409Q_vs_GFP-activated
ENSG00000186766.7	FOXI2	7.68902	2.42543e-07	3.12119	0.588187	KLF4_K409Q_vs_GFP-activated
ENSG00000186832.7	KRT16	4.16709	0.00457936	5.66127	3.15126e-06	BOTH-activated
ENSG00000186895.2	FGF3	7.8553	0.000123581	0.78887	1	KLF4_K409Q_vs_GFP-activated
ENSG00000187017.13	ESPN	0.448969	1	2.08429	0.0405981	WT_KLF4_vs_GFP-activated
ENSG00000187122.15	SLIT1	5.09664	1.67206e-17	-0.215376	1	KLF4_K409Q_vs_GFP-activated
ENSG00000188064.8	WNT7B	1.46567	2.60428e-09	0.308047	1	KLF4_K409Q_vs_GFP-activated
ENSG00000188100.8	FAM25A	2.33475	1	5.29988	0.0262582	WT_KLF4_vs_GFP-activated
ENSG00000188536.11	HBA2	3.41565	5.25787e-05	6.33082	2.04474e-19	BOTH-activated
ENSG00000188783.5	PRELP	1.89896	0.706661	3.46007	0.00596296	WT_KLF4_vs_GFP-activated
ENSG00000188883.4	KLRG2	1.62821	0.731364	3.10768	0.00379221	WT_KLF4_vs_GFP-activated
ENSG00000188897.7	CTD-3088G3.8	3.74054	5.66186e-09	0.809559	1	KLF4_K409Q_vs_GFP-activated
ENSG00000188910.7	GJB3	1.45544	0.851652	4.89394	2.32162e-09	WT_KLF4_vs_GFP-activated
ENSG00000189001.9	SBSN	1.47503	0.00480517	2.37293	1.09583e-08	BOTH-activated
ENSG00000189143.9	CLDN4	1.35672	0.0447222	0.35648	1	KLF4_K409Q_vs_GFP-activated
ENSG00000189433.5	GJB4	0.043864	1	6.26756	0.000143837	WT_KLF4_vs_GFP-activated
ENSG00000196581.9	AJAP1	2.01275	0.0231623	0.719463	1	KLF4_K409Q_vs_GFP-activated
ENSG00000196689.9	TRPV1	0.388069	1	1.41274	0.00166068	WT_KLF4_vs_GFP-activated
ENSG00000197177.14	GPR123	6.35995	6.19147e-05	4.19112	0.0829671	KLF4_K409Q_vs_GFP-activated
ENSG00000197353.3	LYPD2	5.14426	0.00155982	6.95598	3.84702e-07	BOTH-activated
ENSG00000197540.6	GZMM	4.39166	9.06833e-09	1.23626	0.988308	KLF4_K409Q_vs_GFP-activated
ENSG00000197558.10	SSPO	2.95629	6.27523e-10	0.321387	1	KLF4_K409Q_vs_GFP-activated
ENSG00000197766.6	CFD	1.42737	6.79455e-07	0.118505	1	KLF4_K409Q_vs_GFP-activated
ENSG00000198576.3	ARC	1.77817	0.00527015	4.05912	4.11764e-19	BOTH-activated
ENSG00000198650.9	TAT	4.26031	1.34358e-05	1.35527	1	KLF4_K409Q_vs_GFP-activated
ENSG00000198788.8	MUC2	6.25489	1.15011e-14	1.63154	0.778652	KLF4_K409Q_vs_GFP-activated
ENSG00000198910.11	L1CAM	3.64034	4.38537e-48	0.610931	0.534298	KLF4_K409Q_vs_GFP-activated
ENSG00000204248.9	COL11A2	4.93406	8.60621e-24	0.630696	1	KLF4_K409Q_vs_GFP-activated
ENSG00000204282.4	TNRC6C-AS1	2.90932	0.000137901	1.31228	0.632108	KLF4_K409Q_vs_GFP-activated
ENSG00000204421.2	LY6G6C	2.28521	0.468033	4.17292	0.000699714	WT_KLF4_vs_GFP-activated
ENSG00000204531.14	POU5F1	1.6162	0.00997887	0.272312	1	KLF4_K409Q_vs_GFP-activated
ENSG00000204539.3	CDSN	1.92422	1	10.5559	0.0116287	WT_KLF4_vs_GFP-activated
ENSG00000204542.2	C6orf15	6.28271	2.32791e-06	6.04544	7.79968e-06	BOTH-activated
ENSG00000205037.2	RP11-863P13.4	2.86872	0.00203897	0.911158	1	KLF4_K409Q_vs_GFP-activated
ENSG00000205277.8	MUC12	0.0458427	1	2.33233	4.15575e-10	WT_KLF4_vs_GFP-activated
ENSG00000205420.9	KRT6A	2.05701	1	11.4135	1.80752e-19	WT_KLF4_vs_GFP-activated
ENSG00000205922.4	ONECUT3	5.94044	1.04737e-06	1.50193	1	KLF4_K409Q_vs_GFP-activated
ENSG00000206077.9	ZDHHC11B	4.46025	1.89934e-05	3.73847	0.00121034	BOTH-activated
ENSG00000206172.7	HBA1	2.34483	0.0478067	5.92542	1.24386e-15	BOTH-activated
ENSG00000213999.14	MEF2B	1.71887	0.0194233	0.553536	1	KLF4_K409Q_vs_GFP-activated
ENSG00000214688.4	C10orf105	0.17776	1	3.33325	0.00937464	WT_KLF4_vs_GFP-activated
ENSG00000215492.6	HNRNPA1P7	2.39999	0.0243213	0.300248	1	KLF4_K409Q_vs_GFP-activated
ENSG00000219607.3	PPP1R3G	-0.3067	1	1.22007	0.0351552	WT_KLF4_vs_GFP-activated
ENSG00000224328.1	MDC1-AS1	23.8906	4.52114e-08	16.9509	0.00113144	BOTH-activated
ENSG00000224940.7	PRRT4	0.702438	1	1.94986	0.000966552	WT_KLF4_vs_GFP-activated
ENSG00000225783.5	MIAT	0.51672	1	3.17613	2.99075e-11	WT_KLF4_vs_GFP-activated
ENSG00000225968.6	ELFN1	4.52318	1.33458e-15	2.15891	0.00522596	BOTH-activated
ENSG00000226976.3	COX6A1P2	-0.255945	1	-1.09506	0.0351552	WT_KLF4_vs_GFP-repressed
ENSG00000227220.1	RP11-69I8.3	-1.08968	0.0214362	-0.585272	0.799919	KLF4_K409Q_vs_GFP-repressed
ENSG00000228709.1	AP001065.15	6.34505	7.60523e-08	1.74224	1	KLF4_K409Q_vs_GFP-activated
ENSG00000231274.5	SBK3	3.28034	0.000110557	0.984814	1	KLF4_K409Q_vs_GFP-activated
ENSG00000233327.9	USP32P2	0.960153	0.0645642	1.02279	0.0349326	WT_KLF4_vs_GFP-activated
ENSG00000234793.1	AC114730.7	-0.045261	1	-2.73915	0.0240303	WT_KLF4_vs_GFP-repressed
ENSG00000235205.1	TATDN2P3	1.57112	0.890736	3.13673	0.00776487	WT_KLF4_vs_GFP-activated
ENSG00000237289.8	CKMT1B	1.83807	0.0335223	2.11759	0.00503793	BOTH-activated
ENSG00000237512.5	UNC5B-AS1	1.41119	0.00881707	2.65362	1.99017e-11	BOTH-activated
ENSG00000238266.1	LINC00707	0.0948284	1	1.19461	0.00627682	WT_KLF4_vs_GFP-activated
ENSG00000241484.8	ARHGAP8	3.97915	0.0151073	0.783367	1	KLF4_K409Q_vs_GFP-activated
ENSG00000243566.5	UPK3B	0.727416	1	3.31145	0.000222095	WT_KLF4_vs_GFP-activated
ENSG00000244371.2	PFN1P8	4.77224	0.0919723	5.21479	0.0396629	WT_KLF4_vs_GFP-activated
ENSG00000250986.1	AC141928.1	6.27421	4.76567e-05	1.35845	1	KLF4_K409Q_vs_GFP-activated
ENSG00000253931.1	RP11-909N17.2	5.36327	0.0268723	1.72313	1	KLF4_K409Q_vs_GFP-activated
ENSG00000254338.1	MAFA-AS1	5.53448	0.00278664	0.750376	1	KLF4_K409Q_vs_GFP-activated
ENSG00000254422.1	RP11-864G5.3	17.9872	0.000207127	16.3347	0.00159129	BOTH-activated
ENSG00000255054.3	RP1-317E23.6	5.81695	0.00189549	5.89155	0.00170347	BOTH-activated
ENSG00000257884.2	RP11-597A11.4	5.38998	0.00249215	1.40072	1	KLF4_K409Q_vs_GFP-activated
ENSG00000258791.6	LINC00520	3.20195	0.0451405	3.53469	0.0132169	BOTH-activated
ENSG00000259086.3	RP11-134E15.2	1.79704	0.446809	2.78913	0.011694	WT_KLF4_vs_GFP-activated
ENSG00000260401.1	RP11-800A3.4	0.244796	1	2.14543	0.00133057	WT_KLF4_vs_GFP-activated
ENSG00000261063.1	RP11-538I12.2	-4.26504	0.00288285	-1.34051	1	KLF4_K409Q_vs_GFP-repressed
ENSG00000261150.2	EPPK1	-0.237249	1	1.55249	6.99266e-06	WT_KLF4_vs_GFP-activated
ENSG00000263590.2	RP11-403I13.7	2.58743	0.00727463	2.04749	0.11068	KLF4_K409Q_vs_GFP-activated
ENSG00000265257.4	RP11-21J18.1	0.116909	1	1.15193	4.87475e-05	WT_KLF4_vs_GFP-activated
ENSG00000267026.4	RP11-92C4.3	-3.07034	0.0467387	-1.9396	0.579853	KLF4_K409Q_vs_GFP-repressed
ENSG00000267328.1	AC002398.12	-0.442524	1	-1.07005	0.0182625	WT_KLF4_vs_GFP-repressed
ENSG00000267576.1	CTC-510F12.6	-20.8502	1.2335e-07	-1.67593	1	KLF4_K409Q_vs_GFP-repressed
ENSG00000267699.2	RP11-729L2.2	1.69894	0.920019	3.06276	0.0465012	WT_KLF4_vs_GFP-activated
ENSG00000268790.4	CTC-429P9.4	-1.20748	3.19253e-07	-0.391764	0.754827	KLF4_K409Q_vs_GFP-repressed
ENSG00000272398.4	CD24	1.18495	0.820008	4.49535	1.0745e-13	WT_KLF4_vs_GFP-activated
ENSG00000273513.1	TBC1D3K	3.11603	1	-18.8829	8.0218e-05	WT_KLF4_vs_GFP-repressed
ENSG00000274760.1	ZNFX1-AS1_2	0.710613	0.379185	1.16318	0.00322948	WT_KLF4_vs_GFP-activated
ENSG00000274810.2	NPHP3-ACAD11	25.9968	2.50509e-13	17.0712	4.32654e-05	BOTH-activated
ENSG00000276771.1	HOTAIRM1_2	2.34109	0.046275	1.78098	0.355773	KLF4_K409Q_vs_GFP-activated
ENSG00000276924.1	FP236383.9	-1.29585	0.0207827	-0.329703	1	KLF4_K409Q_vs_GFP-repressed
ENSG00000277013.1	CTC-526N19.1	6.97668	2.85575e-06	4.37459	0.0448969	BOTH-activated
ENSG00000278047.1	FP671120.6	-1.29585	0.0207827	-0.329703	1	KLF4_K409Q_vs_GFP-repressed
ENSG00000279364.1	RP11-463I20.1	-2.07055	0.239489	-4.49287	4.32957e-05	WT_KLF4_vs_GFP-repressed
ENSG00000279725.1	RP11-288A5.2	5.40042	0.0465674	1.49509	1	KLF4_K409Q_vs_GFP-activated
ENSG00000279813.1	CR392000.1	4.8205	0.00134248	0.0234897	1	KLF4_K409Q_vs_GFP-activated

## Sheet: BOTH-activated
	gene.name	log2FoldChange.KLF4_K409Q_vs_GFP	padj.KLF4_K409Q_vs_GFP	log2FoldChange.WT_KLF4_vs_GFP	padj.WT_KLF4_vs_GFP	significant
ENSG00000000938.11	FGR	2.90191	0.000163339	2.69191	0.000959127	BOTH-activated
ENSG00000005513.9	SOX8	4.8811	8.46219e-16	2.42163	0.00288964	BOTH-activated
ENSG00000006071.10	ABCC8	4.60924	0.00820296	4.37166	0.0176946	BOTH-activated
ENSG00000006611.14	USH1C	5.67071	0.00218519	5.4006	0.00527846	BOTH-activated
ENSG00000039068.17	CDH1	4.47938	7.40467e-08	4.86542	1.53724e-09	BOTH-activated
ENSG00000065618.15	COL17A1	4.11036	1.76071e-11	3.4724	5.14885e-08	BOTH-activated
ENSG00000066230.9	SLC9A3	1.91147	2.40792e-06	2.41954	1.16894e-10	BOTH-activated
ENSG00000066248.13	NGEF	1.08659	1.30688e-06	1.70846	1.98134e-17	BOTH-activated
ENSG00000076826.8	CAMSAP3	3.55835	3.33692e-17	1.88278	0.000315066	BOTH-activated
ENSG00000080644.14	CHRNA3	1.93927	4.03411e-05	1.38278	0.0217056	BOTH-activated
ENSG00000095752.5	IL11	1.11601	5.94824e-08	0.892282	6.60651e-05	BOTH-activated
ENSG00000095932.6	SMIM24	7.71561	3.26976e-10	4.54063	0.00308885	BOTH-activated
ENSG00000100346.16	CACNA1I	4.5083	5.88747e-15	3.10206	1.30428e-06	BOTH-activated
ENSG00000101096.18	NFATC2	1.67076	3.47549e-05	1.30621	0.00488246	BOTH-activated
ENSG00000101188.4	NTSR1	2.19105	0.0224345	3.0517	4.25234e-05	BOTH-activated
ENSG00000101210.9	EEF1A2	1.67362	9.64567e-10	1.02351	0.00252522	BOTH-activated
ENSG00000103089.7	FA2H	4.93561	6.94927e-09	6.5641	1.44616e-16	BOTH-activated
ENSG00000104413.14	ESRP1	6.3463	6.09721e-13	5.19144	1.77846e-08	BOTH-activated
ENSG00000105048.15	TNNT1	0.663629	0.0335223	1.16178	1.03602e-07	BOTH-activated
ENSG00000115155.15	OTOF	1.919	0.0015045	1.82485	0.00375824	BOTH-activated
ENSG00000122756.13	CNTFR	6.00418	3.51989e-20	2.57002	0.00451177	BOTH-activated
ENSG00000128567.15	PODXL	0.533881	0.015705	1.03563	7.69739e-11	BOTH-activated
ENSG00000129451.10	KLK10	2.92798	0.0015847	8.4088	3.15129e-36	BOTH-activated
ENSG00000129991.11	TNNI3	3.44579	1.22584e-10	2.75114	1.6444e-06	BOTH-activated
ENSG00000130545.14	CRB3	4.75639	0.0191402	4.75202	0.0187906	BOTH-activated
ENSG00000130720.11	FIBCD1	2.16919	0.000195686	2.1453	0.000281615	BOTH-activated
ENSG00000131620.16	ANO1	7.08973	1.04165e-06	5.083	0.00405645	BOTH-activated
ENSG00000132359.12	RAP1GAP2	1.01819	0.00207325	1.08857	0.000658538	BOTH-activated
ENSG00000133328.3	HRASLS2	3.31453	6.02067e-05	3.09336	0.000347755	BOTH-activated
ENSG00000136826.13	KLF4	1.70703	0.00049225	1.71759	0.000493443	BOTH-activated
ENSG00000138944.7	KIAA1644	3.41238	4.90187e-18	3.33018	2.05197e-17	BOTH-activated
ENSG00000140368.11	PSTPIP1	4.34464	6.70425e-09	2.6634	0.00559459	BOTH-activated
ENSG00000140832.8	MARVELD3	5.87786	1.17992e-39	3.31606	1.97512e-11	BOTH-activated
ENSG00000142182.7	DNMT3L	6.57297	1.27987e-05	4.33175	0.0454638	BOTH-activated
ENSG00000145107.14	TM4SF19	1.53698	7.8688e-06	1.24048	0.00133057	BOTH-activated
ENSG00000147676.12	MAL2	1.4444	0.0149318	3.68642	7.21528e-21	BOTH-activated
ENSG00000148357.15	HMCN2	6.42329	2.75108e-16	4.35211	3.6292e-07	BOTH-activated
ENSG00000160224.15	AIRE	5.19309	9.66457e-17	3.1015	2.09808e-05	BOTH-activated
ENSG00000160471.11	COX6B2	2.86441	2.89091e-12	2.8462	3.37908e-12	BOTH-activated
ENSG00000163499.10	CRYBA2	6.13377	1.11656e-14	4.80837	8.95199e-09	BOTH-activated
ENSG00000164867.9	NOS3	1.48427	3.99456e-05	1.2499	0.00177157	BOTH-activated
ENSG00000165474.5	GJB2	0.943152	2.51421e-06	1.44699	4.0403e-16	BOTH-activated
ENSG00000167244.16	IGF2	0.939099	0.0437533	1.71779	8.64808e-08	BOTH-activated
ENSG00000167895.13	TMC8	2.58858	0.000223842	1.96389	0.0262582	BOTH-activated
ENSG00000168447.9	SCNN1B	6.61282	4.80103e-07	9.35038	4.48029e-15	BOTH-activated
ENSG00000168477.16	TNXB	0.98873	8.12039e-06	2.55469	4.31423e-44	BOTH-activated
ENSG00000169994.17	MYO7B	3.57025	8.80367e-05	3.66316	4.90326e-05	BOTH-activated
ENSG00000170075.8	GPR37L1	2.87224	0.0460802	3.65462	0.00133057	BOTH-activated
ENSG00000170893.3	TRH	9.49183	1.55726e-13	7.87685	2.90101e-09	BOTH-activated
ENSG00000171246.5	NPTX1	3.07877	7.23454e-11	3.71069	2.7118e-16	BOTH-activated
ENSG00000171368.11	TPPP	1.8952	6.27523e-10	1.88876	4.92352e-10	BOTH-activated
ENSG00000172478.16	C2orf54	6.54002	4.15182e-06	6.99912	4.08862e-07	BOTH-activated
ENSG00000179913.9	B3GNT3	3.19232	0.0467387	3.44804	0.0188626	BOTH-activated
ENSG00000180176.13	TH	4.56335	3.11346e-11	3.45317	4.19983e-06	BOTH-activated
ENSG00000181790.9	BAI1	6.51668	1.06935e-17	2.69806	0.0195588	BOTH-activated
ENSG00000183018.7	SPNS2	1.87031	0.00813682	1.99474	0.00306248	BOTH-activated
ENSG00000184185.8	KCNJ12	3.2286	6.70425e-09	2.39158	0.000113945	BOTH-activated
ENSG00000186832.7	KRT16	4.16709	0.00457936	5.66127	3.15126e-06	BOTH-activated
ENSG00000188536.11	HBA2	3.41565	5.25787e-05	6.33082	2.04474e-19	BOTH-activated
ENSG00000189001.9	SBSN	1.47503	0.00480517	2.37293	1.09583e-08	BOTH-activated
ENSG00000197353.3	LYPD2	5.14426	0.00155982	6.95598	3.84702e-07	BOTH-activated
ENSG00000198576.3	ARC	1.77817	0.00527015	4.05912	4.11764e-19	BOTH-activated
ENSG00000204542.2	C6orf15	6.28271	2.32791e-06	6.04544	7.79968e-06	BOTH-activated
ENSG00000206077.9	ZDHHC11B	4.46025	1.89934e-05	3.73847	0.00121034	BOTH-activated
ENSG00000206172.7	HBA1	2.34483	0.0478067	5.92542	1.24386e-15	BOTH-activated
ENSG00000224328.1	MDC1-AS1	23.8906	4.52114e-08	16.9509	0.00113144	BOTH-activated
ENSG00000225968.6	ELFN1	4.52318	1.33458e-15	2.15891	0.00522596	BOTH-activated
ENSG00000237289.8	CKMT1B	1.83807	0.0335223	2.11759	0.00503793	BOTH-activated
ENSG00000237512.5	UNC5B-AS1	1.41119	0.00881707	2.65362	1.99017e-11	BOTH-activated
ENSG00000254422.1	RP11-864G5.3	17.9872	0.000207127	16.3347	0.00159129	BOTH-activated
ENSG00000255054.3	RP1-317E23.6	5.81695	0.00189549	5.89155	0.00170347	BOTH-activated
ENSG00000258791.6	LINC00520	3.20195	0.0451405	3.53469	0.0132169	BOTH-activated
ENSG00000274810.2	NPHP3-ACAD11	25.9968	2.50509e-13	17.0712	4.32654e-05	BOTH-activated
ENSG00000277013.1	CTC-526N19.1	6.97668	2.85575e-06	4.37459	0.0448969	BOTH-activated

## Sheet: WT_KLF4_vs_GFP-activated
	gene.name	log2FoldChange.KLF4_K409Q_vs_GFP	padj.KLF4_K409Q_vs_GFP	log2FoldChange.WT_KLF4_vs_GFP	padj.WT_KLF4_vs_GFP	significant
ENSG00000002745.11	WNT16	-0.93264	0.917617	2.15698	0.000115494	WT_KLF4_vs_GFP-activated
ENSG00000012223.11	LTF	0.522116	1	3.50807	0.0331401	WT_KLF4_vs_GFP-activated
ENSG00000039987.5	BEST2	2.01588	0.105918	4.43513	2.48884e-10	WT_KLF4_vs_GFP-activated
ENSG00000064195.7	DLX3	1.18556	1	4.76615	9.23987e-08	WT_KLF4_vs_GFP-activated
ENSG00000068615.15	REEP1	-0.123996	1	1.88386	0.00534906	WT_KLF4_vs_GFP-activated
ENSG00000072163.17	LIMS2	0.632895	0.0753525	1.44602	1.99017e-11	WT_KLF4_vs_GFP-activated
ENSG00000081277.10	PKP1	0.824389	1	3.91905	3.87837e-11	WT_KLF4_vs_GFP-activated
ENSG00000085552.15	IGSF9	0.821462	0.259217	2.37492	2.05249e-13	WT_KLF4_vs_GFP-activated
ENSG00000087494.14	PTHLH	0.692277	0.507869	2.06871	2.48884e-10	WT_KLF4_vs_GFP-activated
ENSG00000092295.10	TGM1	0.387367	1	1.49195	1.77999e-05	WT_KLF4_vs_GFP-activated
ENSG00000096696.12	DSP	0.0987406	1	2.40898	2.35642e-10	WT_KLF4_vs_GFP-activated
ENSG00000101187.14	SLCO4A1	0.793047	1	3.06382	5.22574e-10	WT_KLF4_vs_GFP-activated
ENSG00000102683.7	SGCG	0.358927	1	2.61305	1.46694e-09	WT_KLF4_vs_GFP-activated
ENSG00000102755.9	FLT1	0.798865	0.0666252	2.29293	1.1562e-19	WT_KLF4_vs_GFP-activated
ENSG00000102760.12	RGCC	0.225714	1	1.02801	4.32333e-07	WT_KLF4_vs_GFP-activated
ENSG00000104055.13	TGM5	-0.0970086	1	5.47002	4.19983e-06	WT_KLF4_vs_GFP-activated
ENSG00000104879.4	CKM	1.43507	0.0854824	4.24468	3.60442e-20	WT_KLF4_vs_GFP-activated
ENSG00000104888.8	SLC17A7	0.742259	1	2.37812	0.00535946	WT_KLF4_vs_GFP-activated
ENSG00000105369.8	CD79A	0.778834	1	3.42981	4.46634e-05	WT_KLF4_vs_GFP-activated
ENSG00000105388.13	CEACAM5	-1.34331	1	5.41972	6.86073e-08	WT_KLF4_vs_GFP-activated
ENSG00000105427.8	CNFN	-0.129682	1	3.01495	5.21256e-17	WT_KLF4_vs_GFP-activated
ENSG00000105664.9	COMP	1.29155	0.896183	2.72152	0.0042901	WT_KLF4_vs_GFP-activated
ENSG00000112782.14	CLIC5	1.2587	1	3.66811	0.00113346	WT_KLF4_vs_GFP-activated
ENSG00000114378.15	HYAL1	0.260569	1	1.10719	0.0188863	WT_KLF4_vs_GFP-activated
ENSG00000114638.6	UPK1B	0.218541	1	2.14581	0.0140926	WT_KLF4_vs_GFP-activated
ENSG00000115297.10	TLX2	0.604526	1	3.07159	0.0140926	WT_KLF4_vs_GFP-activated
ENSG00000116701.13	NCF2	-0.23605	1	3.20521	0.00113346	WT_KLF4_vs_GFP-activated
ENSG00000116983.11	HPCAL4	0.474347	1	2.76874	1.1142e-10	WT_KLF4_vs_GFP-activated
ENSG00000117472.8	TSPAN1	0.681845	1	3.29591	0.00188026	WT_KLF4_vs_GFP-activated
ENSG00000118898.14	PPL	-0.182858	1	1.4932	0.00113346	WT_KLF4_vs_GFP-activated
ENSG00000122574.9	WIPF3	1.10485	1	4.18347	0.0474551	WT_KLF4_vs_GFP-activated
ENSG00000124102.4	PI3	-0.00200463	1	4.11086	0.0032142	WT_KLF4_vs_GFP-activated
ENSG00000124107.5	SLPI	0.0687826	1	1.55422	1.36608e-08	WT_KLF4_vs_GFP-activated
ENSG00000126233.1	SLURP1	1.84574	1	7.12471	1.94236e-06	WT_KLF4_vs_GFP-activated
ENSG00000126878.11	AIF1L	0.733433	0.373779	1.52442	1.38609e-05	WT_KLF4_vs_GFP-activated
ENSG00000129437.8	KLK14	0.16985	1	6.13153	9.22347e-70	WT_KLF4_vs_GFP-activated
ENSG00000132470.12	ITGB4	-0.0481012	1	1.03275	2.80789e-06	WT_KLF4_vs_GFP-activated
ENSG00000132622.9	HSPA12B	-0.0263032	1	1.42867	0.00385702	WT_KLF4_vs_GFP-activated
ENSG00000133985.2	TTC9	0.36564	1	1.47736	0.0134947	WT_KLF4_vs_GFP-activated
ENSG00000135127.10	CCDC64	0.49127	1	1.23604	0.00104402	WT_KLF4_vs_GFP-activated
ENSG00000135636.12	DYSF	0.334144	1	1.03051	0.00401617	WT_KLF4_vs_GFP-activated
ENSG00000136155.15	SCEL	-0.661649	1	2.50766	4.44123e-06	WT_KLF4_vs_GFP-activated
ENSG00000137699.15	TRIM29	2.40221	1	5.94139	0.000367927	WT_KLF4_vs_GFP-activated
ENSG00000139626.14	ITGB7	-0.0466587	1	2.08428	1.41604e-06	WT_KLF4_vs_GFP-activated
ENSG00000140297.11	GCNT3	0.470538	1	3.09665	2.3613e-05	WT_KLF4_vs_GFP-activated
ENSG00000143061.16	IGSF3	0.593192	0.602288	1.82198	5.22574e-10	WT_KLF4_vs_GFP-activated
ENSG00000143217.8	PVRL4	-0.0480019	1	1.0118	0.00385702	WT_KLF4_vs_GFP-activated
ENSG00000143375.13	CGN	0.642172	0.248343	1.17255	6.47424e-05	WT_KLF4_vs_GFP-activated
ENSG00000143816.7	WNT9A	0.571555	1	2.00661	1.41604e-06	WT_KLF4_vs_GFP-activated
ENSG00000144230.15	GPR17	1.47943	1	3.39245	0.0430071	WT_KLF4_vs_GFP-activated
ENSG00000144476.5	ACKR3	0.444012	1	2.4624	7.86291e-06	WT_KLF4_vs_GFP-activated
ENSG00000147689.15	FAM83A	1.77969	1	8.01936	2.74291e-12	WT_KLF4_vs_GFP-activated
ENSG00000148346.10	LCN2	0.68781	1	5.7149	4.17745e-36	WT_KLF4_vs_GFP-activated
ENSG00000149564.10	ESAM	0.47795	1	1.6134	0.0347853	WT_KLF4_vs_GFP-activated
ENSG00000153162.8	BMP6	0.471874	1	2.70169	4.00658e-05	WT_KLF4_vs_GFP-activated
ENSG00000154153.12	FAM134B	-0.00873768	1	1.40918	0.00287277	WT_KLF4_vs_GFP-activated
ENSG00000156453.12	PCDH1	0.413841	0.571759	2.16901	7.36258e-33	WT_KLF4_vs_GFP-activated
ENSG00000159166.12	LAD1	1.55135	1	5.33762	0.00488246	WT_KLF4_vs_GFP-activated
ENSG00000160111.11	CPAMD8	1.92357	0.097517	4.3501	2.35642e-10	WT_KLF4_vs_GFP-activated
ENSG00000161249.19	DMKN	0.271759	1	1.41057	1.68314e-09	WT_KLF4_vs_GFP-activated
ENSG00000162723.8	SLAMF9	0.960292	1	3.51982	0.000115251	WT_KLF4_vs_GFP-activated
ENSG00000163435.14	ELF3	0.99301	0.0989652	1.3988	0.00113144	WT_KLF4_vs_GFP-activated
ENSG00000163993.6	S100P	1.34068	1	4.11416	0.000118842	WT_KLF4_vs_GFP-activated
ENSG00000164266.9	SPINK1	3.78596	0.098359	7.38788	5.14885e-08	WT_KLF4_vs_GFP-activated
ENSG00000164530.12	PI16	1.84578	0.07404	4.98897	2.72593e-16	WT_KLF4_vs_GFP-activated
ENSG00000165140.8	FBP1	-0.204051	1	2.37916	4.6975e-05	WT_KLF4_vs_GFP-activated
ENSG00000166165.11	CKB	-0.148054	1	1.07471	1.22742e-15	WT_KLF4_vs_GFP-activated
ENSG00000167306.17	MYO5B	0.654981	0.823204	2.37266	2.70845e-11	WT_KLF4_vs_GFP-activated
ENSG00000167656.4	LY6D	3.7521	0.06951	5.26848	0.000434119	WT_KLF4_vs_GFP-activated
ENSG00000167757.12	KLK11	2.30132	0.754319	7.01094	2.77003e-09	WT_KLF4_vs_GFP-activated
ENSG00000167759.11	KLK13	0.0458028	1	6.50385	2.35037e-22	WT_KLF4_vs_GFP-activated
ENSG00000168079.15	SCARA5	-0.188251	1	5.77872	1.16894e-10	WT_KLF4_vs_GFP-activated
ENSG00000168824.13	D4S234E	0.535574	0.876259	2.14262	1.3791e-12	WT_KLF4_vs_GFP-activated
ENSG00000168913.6	ENHO	-0.182967	1	1.65041	0.0160138	WT_KLF4_vs_GFP-activated
ENSG00000168993.13	CPLX1	0.989826	0.787975	2.5447	1.20242e-05	WT_KLF4_vs_GFP-activated
ENSG00000169442.7	CD52	0.639102	1	2.52146	0.00372571	WT_KLF4_vs_GFP-activated
ENSG00000169783.11	LINGO1	1.02728	0.32235	1.47164	0.0122245	WT_KLF4_vs_GFP-activated
ENSG00000169894.16	MUC3A	0.203628	1	3.65086	0.00166809	WT_KLF4_vs_GFP-activated
ENSG00000171401.13	KRT13	-0.756248	1	5.73998	5.51286e-10	WT_KLF4_vs_GFP-activated
ENSG00000172005.9	MAL	2.15392	0.58417	8.04573	8.82354e-18	WT_KLF4_vs_GFP-activated
ENSG00000172061.8	LRRC15	1.10203	0.936446	2.42775	0.00318529	WT_KLF4_vs_GFP-activated
ENSG00000172508.9	CARNS1	0.21083	1	1.36137	0.000442961	WT_KLF4_vs_GFP-activated
ENSG00000172818.8	OVOL1	3.19564	0.731364	5.56107	0.0100131	WT_KLF4_vs_GFP-activated
ENSG00000174945.12	AMZ1	1.06547	0.327325	1.82132	0.000658538	WT_KLF4_vs_GFP-activated
ENSG00000175591.10	P2RY2	0.273173	1	1.288	0.00377304	WT_KLF4_vs_GFP-activated
ENSG00000177335.9	C8orf31	0.51656	0.425208	1.15282	4.42749e-06	WT_KLF4_vs_GFP-activated
ENSG00000177494.5	ZBED2	1.21001	1	5.62374	0.00248401	WT_KLF4_vs_GFP-activated
ENSG00000182795.12	C1orf116	0.0775203	1	1.84242	0.00780458	WT_KLF4_vs_GFP-activated
ENSG00000184828.8	ZBTB7C	0.128281	1	5.76379	1.55503e-14	WT_KLF4_vs_GFP-activated
ENSG00000187017.13	ESPN	0.448969	1	2.08429	0.0405981	WT_KLF4_vs_GFP-activated
ENSG00000188100.8	FAM25A	2.33475	1	5.29988	0.0262582	WT_KLF4_vs_GFP-activated
ENSG00000188783.5	PRELP	1.89896	0.706661	3.46007	0.00596296	WT_KLF4_vs_GFP-activated
ENSG00000188883.4	KLRG2	1.62821	0.731364	3.10768	0.00379221	WT_KLF4_vs_GFP-activated
ENSG00000188910.7	GJB3	1.45544	0.851652	4.89394	2.32162e-09	WT_KLF4_vs_GFP-activated
ENSG00000189433.5	GJB4	0.043864	1	6.26756	0.000143837	WT_KLF4_vs_GFP-activated
ENSG00000196689.9	TRPV1	0.388069	1	1.41274	0.00166068	WT_KLF4_vs_GFP-activated
ENSG00000204421.2	LY6G6C	2.28521	0.468033	4.17292	0.000699714	WT_KLF4_vs_GFP-activated
ENSG00000204539.3	CDSN	1.92422	1	10.5559	0.0116287	WT_KLF4_vs_GFP-activated
ENSG00000205277.8	MUC12	0.0458427	1	2.33233	4.15575e-10	WT_KLF4_vs_GFP-activated
ENSG00000205420.9	KRT6A	2.05701	1	11.4135	1.80752e-19	WT_KLF4_vs_GFP-activated
ENSG00000214688.4	C10orf105	0.17776	1	3.33325	0.00937464	WT_KLF4_vs_GFP-activated
ENSG00000219607.3	PPP1R3G	-0.3067	1	1.22007	0.0351552	WT_KLF4_vs_GFP-activated
ENSG00000224940.7	PRRT4	0.702438	1	1.94986	0.000966552	WT_KLF4_vs_GFP-activated
ENSG00000225783.5	MIAT	0.51672	1	3.17613	2.99075e-11	WT_KLF4_vs_GFP-activated
ENSG00000233327.9	USP32P2	0.960153	0.0645642	1.02279	0.0349326	WT_KLF4_vs_GFP-activated
ENSG00000235205.1	TATDN2P3	1.57112	0.890736	3.13673	0.00776487	WT_KLF4_vs_GFP-activated
ENSG00000238266.1	LINC00707	0.0948284	1	1.19461	0.00627682	WT_KLF4_vs_GFP-activated
ENSG00000243566.5	UPK3B	0.727416	1	3.31145	0.000222095	WT_KLF4_vs_GFP-activated
ENSG00000244371.2	PFN1P8	4.77224	0.0919723	5.21479	0.0396629	WT_KLF4_vs_GFP-activated
ENSG00000259086.3	RP11-134E15.2	1.79704	0.446809	2.78913	0.011694	WT_KLF4_vs_GFP-activated
ENSG00000260401.1	RP11-800A3.4	0.244796	1	2.14543	0.00133057	WT_KLF4_vs_GFP-activated
ENSG00000261150.2	EPPK1	-0.237249	1	1.55249	6.99266e-06	WT_KLF4_vs_GFP-activated
ENSG00000265257.4	RP11-21J18.1	0.116909	1	1.15193	4.87475e-05	WT_KLF4_vs_GFP-activated
ENSG00000267699.2	RP11-729L2.2	1.69894	0.920019	3.06276	0.0465012	WT_KLF4_vs_GFP-activated
ENSG00000272398.4	CD24	1.18495	0.820008	4.49535	1.0745e-13	WT_KLF4_vs_GFP-activated
ENSG00000274760.1	ZNFX1-AS1_2	0.710613	0.379185	1.16318	0.00322948	WT_KLF4_vs_GFP-activated

## Sheet: KLF4_K409Q_vs_GFP-activated
	gene.name	log2FoldChange.KLF4_K409Q_vs_GFP	padj.KLF4_K409Q_vs_GFP	log2FoldChange.WT_KLF4_vs_GFP	padj.WT_KLF4_vs_GFP	significant
ENSG00000007264.12	MATK	3.72257	0.00630697	0.527581	1	KLF4_K409Q_vs_GFP-activated
ENSG00000009950.14	MLXIPL	1.92929	5.86083e-05	0.950816	0.438823	KLF4_K409Q_vs_GFP-activated
ENSG00000037280.14	FLT4	2.14555	1.2699e-09	-0.0134634	1	KLF4_K409Q_vs_GFP-activated
ENSG00000049540.15	ELN	4.59993	2.0405e-07	0.426649	1	KLF4_K409Q_vs_GFP-activated
ENSG00000050767.14	COL23A1	4.68809	0.000228891	0.442366	1	KLF4_K409Q_vs_GFP-activated
ENSG00000055118.13	KCNH2	2.78091	1.47742e-07	1.51632	0.0624153	KLF4_K409Q_vs_GFP-activated
ENSG00000058085.13	LAMC2	1.0507	7.18254e-05	0.526311	0.380973	KLF4_K409Q_vs_GFP-activated
ENSG00000058404.18	CAMK2B	4.08047	3.23016e-29	0.650106	0.988308	KLF4_K409Q_vs_GFP-activated
ENSG00000064270.11	ATP2C2	4.4272	2.32791e-06	0.904829	1	KLF4_K409Q_vs_GFP-activated
ENSG00000065361.13	ERBB3	2.15536	9.95148e-05	1.00871	0.53837	KLF4_K409Q_vs_GFP-activated
ENSG00000069764.8	PLA2G10	3.70326	0.0474466	-0.162677	1	KLF4_K409Q_vs_GFP-activated
ENSG00000074276.9	CDHR2	3.45363	2.1545e-05	-0.30336	1	KLF4_K409Q_vs_GFP-activated
ENSG00000074370.16	ATP2A3	1.84822	7.09717e-05	0.537985	1	KLF4_K409Q_vs_GFP-activated
ENSG00000075891.20	PAX2	6.64672	4.04837e-05	1.31303	1	KLF4_K409Q_vs_GFP-activated
ENSG00000076864.18	RAP1GAP	2.28281	2.94779e-07	0.00830528	1	KLF4_K409Q_vs_GFP-activated
ENSG00000079385.20	CEACAM1	1.30507	3.27694e-06	0.360958	1	KLF4_K409Q_vs_GFP-activated
ENSG00000084710.12	EFR3B	1.5556	0.00145139	0.827231	0.56956	KLF4_K409Q_vs_GFP-activated
ENSG00000086967.9	MYBPC2	5.82549	8.32219e-26	-0.133032	1	KLF4_K409Q_vs_GFP-activated
ENSG00000087495.15	PHACTR3	5.2825	0.0195327	0.10009	1	KLF4_K409Q_vs_GFP-activated
ENSG00000087510.6	TFAP2C	1.90131	0.015689	0.0298102	1	KLF4_K409Q_vs_GFP-activated
ENSG00000089847.11	ANKRD24	1.4284	0.0125711	0.267593	1	KLF4_K409Q_vs_GFP-activated
ENSG00000090539.14	CHRD	1.11498	0.046275	1.05296	0.0830191	KLF4_K409Q_vs_GFP-activated
ENSG00000092051.15	JPH4	2.96517	0.033461	-0.176041	1	KLF4_K409Q_vs_GFP-activated
ENSG00000101098.11	RIMS4	3.04618	0.000507911	-0.388812	1	KLF4_K409Q_vs_GFP-activated
ENSG00000101204.14	CHRNA4	5.27568	0.00304944	3.87235	0.147006	KLF4_K409Q_vs_GFP-activated
ENSG00000101282.7	RSPO4	4.46006	1.93412e-06	0.474882	1	KLF4_K409Q_vs_GFP-activated
ENSG00000103154.8	NECAB2	2.42721	0.00169367	0.0435557	1	KLF4_K409Q_vs_GFP-activated
ENSG00000104059.4	FAM189A1	2.66039	0.0147577	-0.317903	1	KLF4_K409Q_vs_GFP-activated
ENSG00000104892.15	KLC3	2.18085	0.000188434	1.13972	0.429288	KLF4_K409Q_vs_GFP-activated
ENSG00000104967.6	NOVA2	3.38697	7.53733e-05	-0.0558502	1	KLF4_K409Q_vs_GFP-activated
ENSG00000105289.13	TJP3	2.22365	0.033461	1.41385	0.638951	KLF4_K409Q_vs_GFP-activated
ENSG00000105370.6	LIM2	6.94165	1.93555e-06	1.9939	1	KLF4_K409Q_vs_GFP-activated
ENSG00000105409.14	ATP1A3	3.14644	5.65967e-15	0.269327	1	KLF4_K409Q_vs_GFP-activated
ENSG00000105641.3	SLC5A5	5.132	0.0150198	0.736511	1	KLF4_K409Q_vs_GFP-activated
ENSG00000107954.9	NEURL1	1.77205	0.0467387	-0.118758	1	KLF4_K409Q_vs_GFP-activated
ENSG00000108823.14	SGCA	8.45705	1.40588e-13	2.29281	0.812379	KLF4_K409Q_vs_GFP-activated
ENSG00000109927.8	TECTA	1.72249	0.00189549	0.10077	1	KLF4_K409Q_vs_GFP-activated
ENSG00000109943.7	CRTAM	5.5616	0.013289	2.50308	1	KLF4_K409Q_vs_GFP-activated
ENSG00000110076.17	NRXN2	2.85592	0.00029374	0.0342911	1	KLF4_K409Q_vs_GFP-activated
ENSG00000110665.10	C11orf21	6.7182	2.6995e-05	1.50631	1	KLF4_K409Q_vs_GFP-activated
ENSG00000113430.8	IRX4	4.02802	0.00145394	0.965194	1	KLF4_K409Q_vs_GFP-activated
ENSG00000113763.9	UNC5A	3.74272	0.000268074	-0.277322	1	KLF4_K409Q_vs_GFP-activated
ENSG00000115112.7	TFCP2L1	3.95039	2.85575e-06	-0.362602	1	KLF4_K409Q_vs_GFP-activated
ENSG00000115596.3	WNT6	4.32089	0.0228196	1.63248	1	KLF4_K409Q_vs_GFP-activated
ENSG00000115705.19	TPO	6.36571	1.7837e-06	3.64479	0.096981	KLF4_K409Q_vs_GFP-activated
ENSG00000117154.10	IGSF21	5.75269	0.0150198	0.821432	1	KLF4_K409Q_vs_GFP-activated
ENSG00000117407.15	ARTN	2.06316	0.0015847	0.156404	1	KLF4_K409Q_vs_GFP-activated
ENSG00000119411.10	BSPRY	3.82602	0.0375194	2.70699	0.46864	KLF4_K409Q_vs_GFP-activated
ENSG00000119457.7	SLC46A2	2.7257	4.75162e-05	0.429013	1	KLF4_K409Q_vs_GFP-activated
ENSG00000119715.13	ESRRB	3.74838	0.000272528	-0.329408	1	KLF4_K409Q_vs_GFP-activated
ENSG00000120949.13	TNFRSF8	1.7475	0.000676399	-0.113939	1	KLF4_K409Q_vs_GFP-activated
ENSG00000126217.19	MCF2L	4.58076	0.0158533	1.54171	1	KLF4_K409Q_vs_GFP-activated
ENSG00000129152.3	MYOD1	6.54714	2.87225e-09	-0.264322	1	KLF4_K409Q_vs_GFP-activated
ENSG00000129159.6	KCNC1	2.74353	0.00720292	0.309647	1	KLF4_K409Q_vs_GFP-activated
ENSG00000129354.10	AP1M2	3.61898	0.000372128	1.06775	1	KLF4_K409Q_vs_GFP-activated
ENSG00000129993.13	CBFA2T3	5.07752	0.00156974	2.6333	0.6774	KLF4_K409Q_vs_GFP-activated
ENSG00000130270.15	ATP8B3	1.06857	0.000297983	-0.182789	1	KLF4_K409Q_vs_GFP-activated
ENSG00000130287.12	NCAN	7.37192	7.57456e-10	-0.103191	1	KLF4_K409Q_vs_GFP-activated
ENSG00000130558.17	OLFM1	2.19987	4.52114e-08	-0.0819135	1	KLF4_K409Q_vs_GFP-activated
ENSG00000130595.15	TNNT3	8.09169	2.56471e-05	3.09214	0.869467	KLF4_K409Q_vs_GFP-activated
ENSG00000131389.15	SLC6A6	1.21697	0.00181885	0.134449	1	KLF4_K409Q_vs_GFP-activated
ENSG00000132182.10	NUP210	1.466	0.00180119	0.224944	1	KLF4_K409Q_vs_GFP-activated
ENSG00000135144.6	DTX1	5.75239	6.01113e-07	0.835381	1	KLF4_K409Q_vs_GFP-activated
ENSG00000137491.13	SLCO2B1	3.68148	0.00626307	-0.923019	1	KLF4_K409Q_vs_GFP-activated
ENSG00000137642.11	SORL1	1.20011	6.70736e-08	0.535348	0.228755	KLF4_K409Q_vs_GFP-activated
ENSG00000137726.14	FXYD6	1.43915	0.0326495	-0.672944	1	KLF4_K409Q_vs_GFP-activated
ENSG00000139835.12	GRTP1	1.29221	0.00290875	0.210811	1	KLF4_K409Q_vs_GFP-activated
ENSG00000140538.15	NTRK3	4.52871	9.201e-05	1.72908	0.946936	KLF4_K409Q_vs_GFP-activated
ENSG00000140678.15	ITGAX	2.99098	7.42801e-05	1.0692	0.943773	KLF4_K409Q_vs_GFP-activated
ENSG00000141524.14	TMC6	1.35381	0.00182015	0.327538	1	KLF4_K409Q_vs_GFP-activated
ENSG00000145692.13	BHMT	2.68636	2.96655e-07	0.500307	1	KLF4_K409Q_vs_GFP-activated
ENSG00000145824.11	CXCL14	3.24207	0.0109356	1.26141	1	KLF4_K409Q_vs_GFP-activated
ENSG00000148826.8	NKX6-2	6.35127	7.00045e-05	3.09722	0.593119	KLF4_K409Q_vs_GFP-activated
ENSG00000149596.6	JPH2	3.28213	0.00295759	0.73365	1	KLF4_K409Q_vs_GFP-activated
ENSG00000153303.15	FRMD1	6.99257	2.68724e-05	0.439056	1	KLF4_K409Q_vs_GFP-activated
ENSG00000156414.17	TDRD9	1.91415	9.47678e-05	0.178261	1	KLF4_K409Q_vs_GFP-activated
ENSG00000159307.17	SCUBE1	3.47517	0.000369037	0.933811	1	KLF4_K409Q_vs_GFP-activated
ENSG00000160191.16	PDE9A	3.70236	0.000997495	0.450591	1	KLF4_K409Q_vs_GFP-activated
ENSG00000161082.11	CELF5	3.36443	6.26603e-05	0.599126	1	KLF4_K409Q_vs_GFP-activated
ENSG00000162344.3	FGF19	4.96338	0.00499358	1.62484	1	KLF4_K409Q_vs_GFP-activated
ENSG00000163497.2	FEV	7.65367	2.86246e-09	1.24134	1	KLF4_K409Q_vs_GFP-activated
ENSG00000163995.17	ABLIM2	2.57631	2.362e-06	0.299281	1	KLF4_K409Q_vs_GFP-activated
ENSG00000164082.13	GRM2	2.29692	2.92443e-09	0.3153	1	KLF4_K409Q_vs_GFP-activated
ENSG00000166341.7	DCHS1	1.00059	1.51236e-12	-0.0334904	1	KLF4_K409Q_vs_GFP-activated
ENSG00000166387.10	PPFIBP2	3.00256	9.0841e-08	-0.0854807	1	KLF4_K409Q_vs_GFP-activated
ENSG00000166558.9	SLC38A8	5.12743	0.00228457	1.10633	1	KLF4_K409Q_vs_GFP-activated
ENSG00000167207.10	NOD2	4.23406	8.39737e-12	-0.609363	1	KLF4_K409Q_vs_GFP-activated
ENSG00000167281.17	RBFOX3	2.71474	0.000795761	-0.0519077	1	KLF4_K409Q_vs_GFP-activated
ENSG00000168350.7	DEGS2	6.70217	4.52114e-08	1.55062	1	KLF4_K409Q_vs_GFP-activated
ENSG00000168675.17	LDLRAD4	3.09108	0.0434	1.54602	1	KLF4_K409Q_vs_GFP-activated
ENSG00000169427.5	KCNK9	6.00745	0.0065489	1.36668	1	KLF4_K409Q_vs_GFP-activated
ENSG00000171124.11	FUT3	6.12721	0.00169367	2.42033	1	KLF4_K409Q_vs_GFP-activated
ENSG00000171385.8	KCND3	3.33499	0.0012439	0.245461	1	KLF4_K409Q_vs_GFP-activated
ENSG00000173976.14	RAX2	6.96392	1.57273e-06	2.68831	0.799332	KLF4_K409Q_vs_GFP-activated
ENSG00000174950.9	CD164L2	6.51133	3.65938e-06	1.54763	1	KLF4_K409Q_vs_GFP-activated
ENSG00000176692.5	FOXC2	1.07634	0.00181885	0.19781	1	KLF4_K409Q_vs_GFP-activated
ENSG00000178297.11	TMPRSS9	2.66569	1.05273e-07	0.817296	0.880416	KLF4_K409Q_vs_GFP-activated
ENSG00000178372.7	CALML5	8.07572	8.70549e-10	4.03204	0.063277	KLF4_K409Q_vs_GFP-activated
ENSG00000178597.5	PSAPL1	4.49774	1.2699e-09	1.89676	0.224316	KLF4_K409Q_vs_GFP-activated
ENSG00000181652.17	ATG9B	2.7558	4.04299e-07	1.1523	0.44063	KLF4_K409Q_vs_GFP-activated
ENSG00000182759.3	MAFA	3.65024	4.89109e-07	0.615822	1	KLF4_K409Q_vs_GFP-activated
ENSG00000182771.16	GRID1	6.16257	5.79752e-05	2.65904	0.736969	KLF4_K409Q_vs_GFP-activated
ENSG00000183734.4	ASCL2	5.31417	7.60523e-08	2.32402	0.325622	KLF4_K409Q_vs_GFP-activated
ENSG00000184160.7	ADRA2C	4.15642	2.79515e-11	0.349288	1	KLF4_K409Q_vs_GFP-activated
ENSG00000184925.10	LCN12	2.63843	0.0351278	-0.00212005	1	KLF4_K409Q_vs_GFP-activated
ENSG00000185101.11	ANO9	2.47261	7.71547e-10	0.609955	1	KLF4_K409Q_vs_GFP-activated
ENSG00000185269.10	NOTUM	2.75858	1.30372e-06	-0.000415966	1	KLF4_K409Q_vs_GFP-activated
ENSG00000185988.10	PLK5	5.67007	8.32502e-06	2.9968	0.222789	KLF4_K409Q_vs_GFP-activated
ENSG00000186188.9	FFAR4	4.85439	0.0234033	1.92808	1	KLF4_K409Q_vs_GFP-activated
ENSG00000186766.7	FOXI2	7.68902	2.42543e-07	3.12119	0.588187	KLF4_K409Q_vs_GFP-activated
ENSG00000186895.2	FGF3	7.8553	0.000123581	0.78887	1	KLF4_K409Q_vs_GFP-activated
ENSG00000187122.15	SLIT1	5.09664	1.67206e-17	-0.215376	1	KLF4_K409Q_vs_GFP-activated
ENSG00000188064.8	WNT7B	1.46567	2.60428e-09	0.308047	1	KLF4_K409Q_vs_GFP-activated
ENSG00000188897.7	CTD-3088G3.8	3.74054	5.66186e-09	0.809559	1	KLF4_K409Q_vs_GFP-activated
ENSG00000189143.9	CLDN4	1.35672	0.0447222	0.35648	1	KLF4_K409Q_vs_GFP-activated
ENSG00000196581.9	AJAP1	2.01275	0.0231623	0.719463	1	KLF4_K409Q_vs_GFP-activated
ENSG00000197177.14	GPR123	6.35995	6.19147e-05	4.19112	0.0829671	KLF4_K409Q_vs_GFP-activated
ENSG00000197540.6	GZMM	4.39166	9.06833e-09	1.23626	0.988308	KLF4_K409Q_vs_GFP-activated
ENSG00000197558.10	SSPO	2.95629	6.27523e-10	0.321387	1	KLF4_K409Q_vs_GFP-activated
ENSG00000197766.6	CFD	1.42737	6.79455e-07	0.118505	1	KLF4_K409Q_vs_GFP-activated
ENSG00000198650.9	TAT	4.26031	1.34358e-05	1.35527	1	KLF4_K409Q_vs_GFP-activated
ENSG00000198788.8	MUC2	6.25489	1.15011e-14	1.63154	0.778652	KLF4_K409Q_vs_GFP-activated
ENSG00000198910.11	L1CAM	3.64034	4.38537e-48	0.610931	0.534298	KLF4_K409Q_vs_GFP-activated
ENSG00000204248.9	COL11A2	4.93406	8.60621e-24	0.630696	1	KLF4_K409Q_vs_GFP-activated
ENSG00000204282.4	TNRC6C-AS1	2.90932	0.000137901	1.31228	0.632108	KLF4_K409Q_vs_GFP-activated
ENSG00000204531.14	POU5F1	1.6162	0.00997887	0.272312	1	KLF4_K409Q_vs_GFP-activated
ENSG00000205037.2	RP11-863P13.4	2.86872	0.00203897	0.911158	1	KLF4_K409Q_vs_GFP-activated
ENSG00000205922.4	ONECUT3	5.94044	1.04737e-06	1.50193	1	KLF4_K409Q_vs_GFP-activated
ENSG00000213999.14	MEF2B	1.71887	0.0194233	0.553536	1	KLF4_K409Q_vs_GFP-activated
ENSG00000215492.6	HNRNPA1P7	2.39999	0.0243213	0.300248	1	KLF4_K409Q_vs_GFP-activated
ENSG00000228709.1	AP001065.15	6.34505	7.60523e-08	1.74224	1	KLF4_K409Q_vs_GFP-activated
ENSG00000231274.5	SBK3	3.28034	0.000110557	0.984814	1	KLF4_K409Q_vs_GFP-activated
ENSG00000241484.8	ARHGAP8	3.97915	0.0151073	0.783367	1	KLF4_K409Q_vs_GFP-activated
ENSG00000250986.1	AC141928.1	6.27421	4.76567e-05	1.35845	1	KLF4_K409Q_vs_GFP-activated
ENSG00000253931.1	RP11-909N17.2	5.36327	0.0268723	1.72313	1	KLF4_K409Q_vs_GFP-activated
ENSG00000254338.1	MAFA-AS1	5.53448	0.00278664	0.750376	1	KLF4_K409Q_vs_GFP-activated
ENSG00000257884.2	RP11-597A11.4	5.38998	0.00249215	1.40072	1	KLF4_K409Q_vs_GFP-activated
ENSG00000263590.2	RP11-403I13.7	2.58743	0.00727463	2.04749	0.11068	KLF4_K409Q_vs_GFP-activated
ENSG00000276771.1	HOTAIRM1_2	2.34109	0.046275	1.78098	0.355773	KLF4_K409Q_vs_GFP-activated
ENSG00000279725.1	RP11-288A5.2	5.40042	0.0465674	1.49509	1	KLF4_K409Q_vs_GFP-activated
ENSG00000279813.1	CR392000.1	4.8205	0.00134248	0.0234897	1	KLF4_K409Q_vs_GFP-activated

## Sheet: WT_KLF4_vs_GFP-repressed
	gene.name	log2FoldChange.KLF4_K409Q_vs_GFP	padj.KLF4_K409Q_vs_GFP	log2FoldChange.WT_KLF4_vs_GFP	padj.WT_KLF4_vs_GFP	significant
ENSG00000226976.3	COX6A1P2	-0.255945	1	-1.09506	0.0351552	WT_KLF4_vs_GFP-repressed
ENSG00000234793.1	AC114730.7	-0.045261	1	-2.73915	0.0240303	WT_KLF4_vs_GFP-repressed
ENSG00000267328.1	AC002398.12	-0.442524	1	-1.07005	0.0182625	WT_KLF4_vs_GFP-repressed
ENSG00000273513.1	TBC1D3K	3.11603	1	-18.8829	8.0218e-05	WT_KLF4_vs_GFP-repressed
ENSG00000279364.1	RP11-463I20.1	-2.07055	0.239489	-4.49287	4.32957e-05	WT_KLF4_vs_GFP-repressed

## Sheet: KLF4_K409Q_vs_GFP-repressed
	gene.name	log2FoldChange.KLF4_K409Q_vs_GFP	padj.KLF4_K409Q_vs_GFP	log2FoldChange.WT_KLF4_vs_GFP	padj.WT_KLF4_vs_GFP	significant
ENSG00000227220.1	RP11-69I8.3	-1.08968	0.0214362	-0.585272	0.799919	KLF4_K409Q_vs_GFP-repressed
ENSG00000261063.1	RP11-538I12.2	-4.26504	0.00288285	-1.34051	1	KLF4_K409Q_vs_GFP-repressed
ENSG00000267026.4	RP11-92C4.3	-3.07034	0.0467387	-1.9396	0.579853	KLF4_K409Q_vs_GFP-repressed
ENSG00000267576.1	CTC-510F12.6	-20.8502	1.2335e-07	-1.67593	1	KLF4_K409Q_vs_GFP-repressed
ENSG00000268790.4	CTC-429P9.4	-1.20748	3.19253e-07	-0.391764	0.754827	KLF4_K409Q_vs_GFP-repressed
ENSG00000276924.1	FP236383.9	-1.29585	0.0207827	-0.329703	1	KLF4_K409Q_vs_GFP-repressed
ENSG00000278047.1	FP671120.6	-1.29585	0.0207827	-0.329703	1	KLF4_K409Q_vs_GFP-repressed
