# Supplementary material for: Mutated KLF4(K409Q) in meningioma binds STRs and activates FGF3 gene expression
Source: iScience. 2022 Aug 3;25(8):104839. doi: 10.1016/j.isci.2022.104839 (PMC9391581; doi:10.1016/j.isci.2022.104839)
Supplement: Table S5. RNA-seq in HMCs: DEGs in three different comparisons as labeled on the tab of each page, related to Figure 7 [file mmc5.xlsx]

## Sheet: KLF4_K409Q_vs_WT_KLF4
	gene.name	baseMean	log2FoldChange	lfcSE	stat	pvalue	padj
ENSG00000273513.1	TBC1D3K	6.72355	19.7959	3.71318	5.33126	9.75311e-08	2.30173e-05
ENSG00000130287.12	NCAN	169.223	7.47511	1.04911	7.12519	1.0394e-12	6.92607e-10
ENSG00000186895.2	FGF3	18.7536	7.06642	1.56749	4.50811	6.54071e-06	0.000962249
ENSG00000129152.3	MYOD1	23.2999	6.81145	1.01387	6.71824	1.8393e-11	9.69095e-09
ENSG00000153303.15	FRMD1	28.0868	6.55351	1.26784	5.16904	2.35306e-07	5.22655e-05
ENSG00000163497.2	FEV	24.168	6.41232	0.935698	6.85298	7.23253e-12	3.99659e-09
ENSG00000108823.14	SGCA	48.0846	6.16424	0.680004	9.06501	1.24597e-19	1.66052e-16
ENSG00000235091.1	WI2-85898F10.1	6.00232	6.05928	1.34786	4.4955	6.94074e-06	0.00100801
ENSG00000086967.9	MYBPC2	66.5002	5.95852	0.543624	10.9607	5.90085e-28	2.22816e-24
ENSG00000163873.8	GRIK3	4.51855	5.67599	1.48248	3.82872	0.000128813	0.0126337
ENSG00000075891.20	PAX2	8.78279	5.33369	1.1598	4.59879	4.2496e-06	0.000654958
ENSG00000187122.15	SLIT1	138.259	5.31201	0.555265	9.56662	1.10459e-21	2.08546e-18
ENSG00000110665.10	C11orf21	8.03279	5.21188	1.18253	4.40742	1.04611e-05	0.001463
ENSG00000087495.15	PHACTR3	4.38485	5.1824	1.42655	3.63281	0.000280354	0.0231814
ENSG00000168350.7	DEGS2	18.7386	5.15155	0.832056	6.19135	5.9652e-10	2.41335e-07
ENSG00000172250.13	SERHL	4.63345	5.08162	1.4625	3.47462	0.00051157	0.038763
ENSG00000130595.15	TNNT3	23.5833	4.99955	1.29281	3.86719	0.000110095	0.0110793
ENSG00000174950.9	CD164L2	12.8197	4.9637	0.953606	5.20519	1.93802e-07	4.3473e-05
ENSG00000105370.6	LIM2	10.8568	4.94774	0.989071	5.00242	5.66162e-07	0.000112517
ENSG00000135144.6	DTX1	13.5907	4.917	0.869622	5.65418	1.56589e-08	4.49073e-06
ENSG00000250986.1	AC141928.1	9.63309	4.91575	1.04113	4.72158	2.34021e-06	0.000389852
ENSG00000167207.10	NOD2	28.7991	4.84342	0.618225	7.8344	4.71082e-15	4.10494e-12
ENSG00000279813.1	CR392000.1	9.95307	4.797	1.11721	4.29374	1.75686e-05	0.00230077
ENSG00000254338.1	MAFA-AS1	5.86638	4.7841	1.23668	3.86851	0.000109502	0.0110753
ENSG00000064655.17	EYA2	6.03982	4.63984	1.20848	3.83941	0.000123332	0.0121488
ENSG00000198788.8	MUC2	41.2258	4.62334	0.562202	8.22364	1.97423e-16	2.0331e-13
ENSG00000137491.13	SLCO2B1	8.79018	4.60449	1.04598	4.4021	1.07207e-05	0.00148103
ENSG00000228709.1	AP001065.15	19.3878	4.60281	0.786685	5.85089	4.88954e-09	1.62908e-06
ENSG00000186766.7	FOXI2	13.3274	4.56784	0.927109	4.92697	8.35162e-07	0.000157679
ENSG00000205922.4	ONECUT3	15.0019	4.43851	0.84452	5.25565	1.47499e-07	3.37549e-05
ENSG00000115112.7	TFCP2L1	21.7228	4.31299	0.730044	5.90785	3.46595e-09	1.17201e-06
ENSG00000204248.9	COL11A2	883.692	4.30337	0.451921	9.52238	1.69253e-21	2.94969e-18
ENSG00000173976.14	RAX2	11.6052	4.27561	0.88562	4.82781	1.3804e-06	0.000242437
ENSG00000050767.14	COL23A1	9.30287	4.24572	0.932102	4.555	5.23865e-06	0.000791246
ENSG00000049540.15	ELN	219.836	4.17328	0.737944	5.65528	1.55594e-08	4.49073e-06
ENSG00000119715.13	ESRRB	11.4486	4.07778	0.841979	4.84309	1.27833e-06	0.000226264
ENSG00000178372.7	CALML5	19.4505	4.04368	0.664825	6.08232	1.18456e-09	4.47289e-07
ENSG00000166558.9	SLC38A8	8.69474	4.0211	1.07644	3.73556	0.000187302	0.01725
ENSG00000113763.9	UNC5A	15.8562	4.02004	0.816416	4.92401	8.47867e-07	0.000158754
ENSG00000257884.2	RP11-597A11.4	6.81392	3.98926	1.07897	3.69729	0.000217916	0.0190622
ENSG00000101282.7	RSPO4	21.7205	3.98518	0.734946	5.4224	5.88027e-08	1.41727e-05
ENSG00000280852.1	AC025048.1	12.1063	3.89903	1.06192	3.67168	0.000240963	0.0202946
ENSG00000069764.8	PLA2G10	5.33361	3.86594	1.1267	3.43119	0.000600944	0.044934
ENSG00000181790.9	BAI1	50.2982	3.81862	0.430693	8.86623	7.56615e-19	8.57093e-16
ENSG00000184160.7	ADRA2C	34.4145	3.80713	0.530303	7.17916	7.01407e-13	5.12615e-10
ENSG00000074276.9	CDHR2	24.4674	3.75699	0.672021	5.59059	2.26306e-08	6.17733e-06
ENSG00000164690.6	SHH	9.54533	3.54205	0.915043	3.87091	0.000108429	0.0110159
ENSG00000064270.11	ATP2C2	76.5325	3.52237	0.747408	4.71278	2.44357e-06	0.00040117
ENSG00000182771.16	GRID1	12.7297	3.50353	0.892467	3.92567	8.64886e-05	0.00898846
ENSG00000104967.6	NOVA2	24.8378	3.44282	0.678105	5.07712	3.83196e-07	8.11373e-05
ENSG00000101098.11	RIMS4	22.5095	3.43499	0.68469	5.01686	5.25238e-07	0.000106248
ENSG00000122756.13	CNTFR	64.9391	3.43416	0.42989	7.98846	1.36637e-15	1.23826e-12
ENSG00000058404.18	CAMK2B	85.0502	3.43037	0.318756	10.7617	5.21793e-27	1.68882e-23
ENSG00000160191.16	PDE9A	14.2227	3.25177	0.798812	4.07075	4.68612e-05	0.00528202
ENSG00000007264.12	MATK	10.4113	3.19499	0.885879	3.60658	0.000310263	0.0252853
ENSG00000095932.6	SMIM24	81.9279	3.17498	0.79822	3.97758	6.96207e-05	0.00744022
ENSG00000197540.6	GZMM	19.2381	3.1554	0.550361	5.73333	9.84785e-09	3.01504e-06
ENSG00000092051.15	JPH4	7.78616	3.14121	0.86537	3.6299	0.000283531	0.0233588
ENSG00000268193.4	AC002985.3	17.7145	3.11067	0.75809	4.10329	4.07311e-05	0.00473233
ENSG00000171385.8	KCND3	12.4482	3.08953	0.738832	4.18164	2.89415e-05	0.00350641
ENSG00000166387.10	PPFIBP2	40.2356	3.08804	0.480541	6.42616	1.30863e-10	5.92969e-08
ENSG00000113430.8	IRX4	9.20597	3.06283	0.825179	3.71171	0.000205862	0.0184929
ENSG00000182759.3	MAFA	25.2922	3.03442	0.573694	5.28926	1.22813e-07	2.8685e-05
ENSG00000198910.11	L1CAM	163.45	3.02941	0.226814	13.3563	1.08774e-40	8.2146e-37
ENSG00000183734.4	ASCL2	18.0419	2.99015	0.609948	4.90231	9.47175e-07	0.000171608
ENSG00000104059.4	FAM189A1	12.361	2.97829	0.731226	4.07301	4.64089e-05	0.00528202
ENSG00000188897.7	CTD-3088G3.8	32.6127	2.93098	0.518015	5.6581	1.53061e-08	4.49073e-06
ENSG00000198650.9	TAT	15.6162	2.90503	0.676431	4.29465	1.7497e-05	0.00230077
ENSG00000105409.14	ATP1A3	74.8443	2.87711	0.357784	8.04148	8.87618e-16	8.37911e-13
ENSG00000110076.17	NRXN2	21.4281	2.82163	0.60202	4.68694	2.77325e-06	0.000445607
ENSG00000140538.15	NTRK3	11.6277	2.79962	0.727108	3.85036	0.000117946	0.0116689
ENSG00000167281.17	RBFOX3	22.0627	2.76665	0.604264	4.57854	4.68227e-06	0.000716766
ENSG00000161082.11	CELF5	15.8143	2.7653	0.623632	4.43419	9.24173e-06	0.00132519
ENSG00000185269.10	NOTUM	25.0363	2.759	0.474474	5.81486	6.06831e-09	1.96405e-06
ENSG00000115705.19	TPO	12.3062	2.72092	0.691199	3.93652	8.26702e-05	0.00865999
ENSG00000234793.1	AC114730.7	13.5345	2.69389	0.754708	3.56945	0.000357737	0.0285383
ENSG00000185988.10	PLK5	18.0241	2.67327	0.749446	3.567	0.000361093	0.028705
ENSG00000184925.10	LCN12	10.1301	2.64055	0.75811	3.48307	0.0004957	0.0378208
ENSG00000197558.10	SSPO	74.7501	2.6349	0.409292	6.4377	1.21294e-10	5.72508e-08
ENSG00000178597.5	PSAPL1	26.7929	2.60098	0.516104	5.03963	4.6643e-07	9.6949e-05
ENSG00000140832.8	MARVELD3	115.203	2.56181	0.284102	9.01722	1.92927e-19	2.3005e-16
ENSG00000129354.10	AP1M2	11.3044	2.55122	0.67937	3.75528	0.000173149	0.0160773
ENSG00000149596.6	JPH2	11.5327	2.54848	0.734715	3.46867	0.000523049	0.0395007
ENSG00000159307.17	SCUBE1	13.2371	2.54136	0.673561	3.77303	0.000161279	0.0153527
ENSG00000005513.9	SOX8	39.6752	2.45948	0.411377	5.97864	2.25008e-09	8.09172e-07
ENSG00000129159.6	KCNC1	12.2017	2.43389	0.675854	3.6012	0.000316752	0.0254901
ENSG00000103154.8	NECAB2	19.3466	2.38365	0.559338	4.26156	2.03007e-05	0.00258389
ENSG00000225968.6	ELFN1	49.8479	2.36427	0.422201	5.59988	2.14506e-08	5.92665e-06
ENSG00000119457.7	SLC46A2	40.1707	2.29669	0.518529	4.42924	9.45637e-06	0.00134744
ENSG00000231274.5	SBK3	14.2976	2.29552	0.600387	3.8234	0.000131624	0.0128538
ENSG00000130558.17	OLFM1	98.9585	2.28179	0.342092	6.67009	2.55644e-11	1.31633e-08
ENSG00000163995.17	ABLIM2	34.1542	2.27703	0.441642	5.15583	2.52511e-07	5.55426e-05
ENSG00000076864.18	RAP1GAP	51.4286	2.2745	0.373949	6.08238	1.18412e-09	4.47289e-07
ENSG00000145692.13	BHMT	39.7227	2.18605	0.425889	5.13292	2.85288e-07	6.1557e-05
ENSG00000037280.14	FLT4	79.0088	2.15901	0.306868	7.03564	1.98355e-12	1.24832e-09
ENSG00000137726.14	FXYD6	40.2911	2.1121	0.422498	4.99907	5.76064e-07	0.00011349
ENSG00000160224.15	AIRE	58.5142	2.09159	0.415441	5.03464	4.78752e-07	9.86055e-05
ENSG00000148357.15	HMCN2	126.851	2.07119	0.569152	3.63907	0.000273621	0.0227075
ENSG00000164082.13	GRM2	67.0221	1.98162	0.328568	6.03109	1.6286e-09	5.95123e-07
ENSG00000117407.15	ARTN	37.4795	1.90676	0.470232	4.05493	5.01486e-05	0.00562458
ENSG00000107954.9	NEURL1	22.8265	1.89081	0.525114	3.60077	0.000317277	0.0254901
ENSG00000087510.6	TFAP2C	28.5721	1.8715	0.506657	3.69382	0.00022091	0.0191491
ENSG00000185101.11	ANO9	75.9523	1.86265	0.338776	5.49817	3.83749e-08	9.66452e-06
ENSG00000120949.13	TNFRSF8	43.8183	1.86144	0.386864	4.81162	1.49713e-06	0.000260916
ENSG00000178297.11	TMPRSS9	54.1431	1.84839	0.407597	4.53485	5.76453e-06	0.000853602
ENSG00000156414.17	TDRD9	50.9798	1.73589	0.380095	4.56699	4.9477e-06	0.000752316
ENSG00000076826.8	CAMSAP3	68.5988	1.67556	0.338849	4.94487	7.61932e-07	0.000145062
ENSG00000109927.8	TECTA	64.3254	1.62172	0.398028	4.07439	4.61347e-05	0.00527893
ENSG00000181652.17	ATG9B	41.6156	1.6035	0.42568	3.76693	0.000165269	0.0156107
ENSG00000100346.16	CACNA1I	48.963	1.40624	0.398263	3.53093	0.000414098	0.0320198
ENSG00000074370.16	ATP2A3	601.037	1.31024	0.363179	3.60769	0.000308939	0.0252683
ENSG00000197766.6	CFD	99.1033	1.30886	0.238057	5.49809	3.83919e-08	9.66452e-06
ENSG00000130270.15	ATP8B3	188.874	1.25136	0.226369	5.52797	3.23966e-08	8.34064e-06
ENSG00000132182.10	NUP210	94.1915	1.24105	0.336185	3.69157	0.000222871	0.0191991
ENSG00000188064.8	WNT7B	254.481	1.15762	0.210799	5.4916	3.98303e-08	9.91643e-06
ENSG00000131389.15	SLC6A6	1651.98	1.08252	0.280591	3.858	0.000114319	0.0114088
ENSG00000139835.12	GRTP1	53.7816	1.0814	0.304575	3.55052	0.000384464	0.0300359
ENSG00000166341.7	DCHS1	539.654	1.03408	0.125949	8.21027	2.20687e-16	2.17387e-13
ENSG00000265257.4	RP11-21J18.1	144.774	-1.03502	0.223197	-4.63727	3.53037e-06	0.000551615
ENSG00000143217.8	PVRL4	99.5554	-1.0598	0.245129	-4.32345	1.5361e-05	0.00207154
ENSG00000132470.12	ITGB4	165.496	-1.08085	0.181648	-5.95026	2.67715e-09	9.4771e-07
ENSG00000238266.1	LINC00707	52.3473	-1.09978	0.29648	-3.70945	0.000207708	0.0184929
ENSG00000092295.10	TGM1	79.3806	-1.10459	0.273162	-4.0437	5.26148e-05	0.00587212
ENSG00000139725.6	RHOF	174.827	-1.12689	0.238441	-4.72608	2.289e-06	0.000384144
ENSG00000161249.19	DMKN	253.751	-1.13881	0.202415	-5.62612	1.84309e-08	5.15519e-06
ENSG00000172508.9	CARNS1	55.6543	-1.15054	0.287531	-4.00143	6.29595e-05	0.00689088
ENSG00000166165.11	CKB	956.272	-1.22276	0.122399	-9.98992	1.68716e-23	3.47494e-20
ENSG00000143061.16	IGSF3	112.049	-1.22879	0.25079	-4.89967	9.5998e-07	0.000171608
ENSG00000237512.5	UNC5B-AS1	60.4581	-1.24243	0.31977	-3.88539	0.000102164	0.0104262
ENSG00000087494.14	PTHLH	119.67	-1.37644	0.280364	-4.90946	9.13255e-07	0.000168217
ENSG00000154153.12	FAM134B	56.7284	-1.41791	0.333102	-4.25669	2.07471e-05	0.00262596
ENSG00000143816.7	WNT9A	46.515	-1.43506	0.333017	-4.30927	1.63792e-05	0.00219579
ENSG00000132622.9	HSPA12B	44.2167	-1.45498	0.345724	-4.20849	2.57086e-05	0.00318281
ENSG00000124107.5	SLPI	87.182	-1.48544	0.234698	-6.32914	2.46535e-10	1.05387e-07
ENSG00000102755.9	FLT1	108.336	-1.49407	0.221301	-6.75129	1.4654e-11	7.90478e-09
ENSG00000219607.3	PPP1R3G	36.2353	-1.52677	0.357015	-4.27647	1.8988e-05	0.00244428
ENSG00000085552.15	IGSF9	87.8195	-1.55346	0.278295	-5.58207	2.37679e-08	6.41055e-06
ENSG00000168993.13	CPLX1	26.4163	-1.55488	0.436214	-3.56448	0.000364584	0.0288812
ENSG00000168477.16	TNXB	427.665	-1.56596	0.170023	-9.21026	3.25344e-20	4.91399e-17
ENSG00000168824.13	D4S234E	118.077	-1.60705	0.263501	-6.09884	1.0684e-09	4.17339e-07
ENSG00000103089.7	FA2H	51.5314	-1.62849	0.332395	-4.89926	9.61961e-07	0.000171608
ENSG00000118898.14	PPL	241.152	-1.67606	0.334381	-5.01242	5.37493e-07	0.000107765
ENSG00000167306.17	MYO5B	57.4209	-1.71768	0.300738	-5.71155	1.11953e-08	3.33737e-06
ENSG00000156453.12	PCDH1	251.428	-1.75517	0.169382	-10.3622	3.68406e-25	8.3466e-22
ENSG00000182795.12	C1orf116	22.9148	-1.7649	0.465324	-3.79283	0.00014894	0.0142982
ENSG00000261150.2	EPPK1	67.439	-1.78974	0.285881	-6.26043	3.83916e-10	1.58145e-07
ENSG00000168913.6	ENHO	27.8072	-1.83337	0.445536	-4.11498	3.87213e-05	0.004522
ENSG00000260401.1	RP11-800A3.4	21.3317	-1.90063	0.47897	-3.96816	7.24286e-05	0.00770396
ENSG00000114638.6	UPK1B	17.5613	-1.92727	0.559217	-3.44637	0.000568164	0.0426236
ENSG00000068615.15	REEP1	25.2156	-2.00786	0.470134	-4.27082	1.94756e-05	0.00249288
ENSG00000144476.5	ACKR3	185.428	-2.01839	0.443592	-4.5501	5.36198e-06	0.00080451
ENSG00000139626.14	ITGB7	40.0805	-2.13094	0.359411	-5.92896	3.04861e-09	1.0626e-06
ENSG00000153162.8	BMP6	18.7641	-2.22981	0.496618	-4.49	7.12234e-06	0.00102779
ENSG00000147676.12	MAL2	58.9314	-2.24202	0.317143	-7.06942	1.55583e-12	1.00711e-09
ENSG00000102683.7	SGCG	79.0154	-2.25412	0.36931	-6.10361	1.03699e-09	4.12176e-07
ENSG00000101187.14	SLCO4A1	34.0975	-2.27077	0.403212	-5.63171	1.78435e-08	5.05328e-06
ENSG00000198576.3	ARC	53.4489	-2.28095	0.354919	-6.42668	1.30425e-10	5.92969e-08
ENSG00000205277.8	MUC12	66.2914	-2.28648	0.327245	-6.98708	2.80672e-12	1.6734e-09
ENSG00000116983.11	HPCAL4	41.5241	-2.2944	0.363999	-6.3033	2.9137e-10	1.22246e-07
ENSG00000096696.12	DSP	405.866	-2.31024	0.332699	-6.94394	3.81319e-12	2.21517e-09
ENSG00000039987.5	BEST2	24.4541	-2.41925	0.479876	-5.0414	4.62141e-07	9.69469e-05
ENSG00000160111.11	CPAMD8	87.5618	-2.42653	0.564073	-4.30181	1.69407e-05	0.0022577
ENSG00000162723.8	SLAMF9	15.185	-2.55952	0.648234	-3.94846	7.86565e-05	0.0083273
ENSG00000165140.8	FBP1	34.0733	-2.58321	0.466067	-5.54257	2.98062e-08	7.8522e-06
ENSG00000243566.5	UPK3B	14.5803	-2.58403	0.640063	-4.03716	5.41031e-05	0.00600863
ENSG00000117472.8	TSPAN1	10.3855	-2.61406	0.707317	-3.69574	0.000219246	0.0191048
ENSG00000140297.11	GCNT3	19.4407	-2.62611	0.56017	-4.68806	2.75802e-06	0.000445607
ENSG00000105369.8	CD79A	17.9266	-2.65098	0.619312	-4.28051	1.86461e-05	0.00241398
ENSG00000225783.5	MIAT	319.614	-2.65941	0.418786	-6.35029	2.14916e-10	9.36373e-08
ENSG00000168447.9	SCNN1B	48.0668	-2.73756	0.397939	-6.87934	6.01305e-12	3.40579e-09
ENSG00000257653.1	RP11-579D7.2	21.4945	-2.76634	0.70288	-3.93573	8.29457e-05	0.00865999
ENSG00000163993.6	S100P	11.52	-2.77348	0.703071	-3.9448	7.98668e-05	0.0084161
ENSG00000104879.4	CKM	60.0263	-2.8096	0.372875	-7.53497	4.88436e-14	3.95214e-11
ENSG00000188536.11	HBA2	61.3512	-2.91516	0.416714	-6.99559	2.64138e-12	1.61738e-09
ENSG00000002745.11	WNT16	30.0144	-3.08962	0.471774	-6.54894	5.79479e-11	2.85406e-08
ENSG00000081277.10	PKP1	30.1346	-3.09466	0.480063	-6.44635	1.14573e-10	5.52292e-08
ENSG00000164530.12	PI16	128.374	-3.14319	0.517933	-6.06872	1.2893e-09	4.7886e-07
ENSG00000105427.8	CNFN	90.4602	-3.14463	0.331211	-9.49435	2.2158e-21	3.58581e-18
ENSG00000214688.4	C10orf105	13.7935	-3.15549	0.849479	-3.71461	0.000203516	0.0184434
ENSG00000136155.15	SCEL	28.4082	-3.1693	0.480551	-6.59515	4.24837e-11	2.13891e-08
ENSG00000272398.4	CD24	30.6475	-3.3104	0.462197	-7.1623	7.93324e-13	5.44653e-10
ENSG00000188910.7	GJB3	33.3283	-3.4385	0.631187	-5.44767	5.10342e-08	1.25677e-05
ENSG00000116701.13	NCF2	12.166	-3.44126	0.744007	-4.62531	3.74047e-06	0.000580439
ENSG00000169894.16	MUC3A	9.67616	-3.44723	0.817985	-4.2143	2.50556e-05	0.003119
ENSG00000137699.15	TRIM29	7.38059	-3.53918	0.954506	-3.70787	0.000209013	0.0184976
ENSG00000064195.7	DLX3	15.5375	-3.58059	0.619584	-5.77901	7.51394e-09	2.39769e-06
ENSG00000206172.7	HBA1	103.922	-3.58059	0.604756	-5.92072	3.20534e-09	1.10031e-06
ENSG00000164266.9	SPINK1	18.6245	-3.60192	0.651287	-5.53046	3.19393e-08	8.31743e-06
ENSG00000176153.11	GPX2	7.77366	-3.60558	0.965977	-3.73257	0.000189533	0.0173148
ENSG00000137843.10	PAK6	7.65587	-4.04556	1.06362	-3.80359	0.000142616	0.0138674
ENSG00000124102.4	PI3	12.024	-4.11286	0.979812	-4.1976	2.69757e-05	0.00332153
ENSG00000177494.5	ZBED2	5.55373	-4.41372	1.18231	-3.73313	0.000189116	0.0173148
ENSG00000167757.12	KLK11	23.404	-4.70961	0.648406	-7.26337	3.77555e-13	2.85129e-10
ENSG00000148346.10	LCN2	82.7424	-5.02709	0.382066	-13.1576	1.53839e-39	8.71342e-36
ENSG00000126233.1	SLURP1	9.87805	-5.27896	1.06404	-4.96126	7.00363e-07	0.000135619
ENSG00000129451.10	KLK10	171.546	-5.48081	0.324258	-16.9026	4.30189e-64	4.87318e-60
ENSG00000104055.13	TGM5	13.564	-5.56703	0.968399	-5.74869	8.9939e-09	2.81972e-06
ENSG00000184828.8	ZBTB7C	34.5024	-5.6355	0.661985	-8.51303	1.69441e-17	1.82803e-14
ENSG00000172005.9	MAL	62.7948	-5.8918	0.508867	-11.5783	5.31056e-31	2.40632e-27
ENSG00000129437.8	KLK14	171.729	-5.96168	0.32621	-18.2756	1.29478e-74	2.93345e-70
ENSG00000168079.15	SCARA5	66.8757	-5.96696	0.80537	-7.40897	1.27284e-13	9.94392e-11
ENSG00000189433.5	GJB4	8.09544	-6.22369	1.26817	-4.9076	9.21996e-07	0.000168458
ENSG00000147689.15	FAM83A	49.6881	-6.23967	0.68343	-9.12992	6.85474e-20	9.70631e-17
ENSG00000167759.11	KLK13	64.1931	-6.45804	0.615644	-10.4899	9.61277e-26	2.41986e-22
ENSG00000171401.13	KRT13	21.5676	-6.49622	0.9069	-7.1631	7.887e-13	5.44653e-10
ENSG00000105388.13	CEACAM5	18.34	-6.76302	1.06177	-6.36956	1.89565e-10	8.42116e-08
ENSG00000205420.9	KRT6A	409.626	-9.35649	0.890709	-10.5046	8.23142e-26	2.33114e-22
ENSG00000267576.1	CTC-510F12.6	4.11751	-19.0776	3.33133	-5.72672	1.02393e-08	3.09309e-06

## Sheet: KLF4_K409Q_vs_GFP
	gene.name	baseMean	log2FoldChange	lfcSE	stat	pvalue	padj
ENSG00000064270.11	ATP2C2	76.5325	4.4272	0.768456	5.76116	8.35355e-09	2.32791e-06
ENSG00000183734.4	ASCL2	18.0419	5.31417	0.833981	6.37205	1.86513e-10	7.60523e-08
ENSG00000174950.9	CD164L2	12.8197	6.51133	1.14865	5.66868	1.43899e-08	3.65938e-06
ENSG00000204531.14	POU5F1	36.371	1.6162	0.415083	3.89368	9.87339e-05	0.00997887
ENSG00000268790.4	CTC-429P9.4	134.389	-1.20748	0.197276	-6.12074	9.31434e-10	3.19253e-07
ENSG00000204542.2	C6orf15	17.336	6.28271	1.09058	5.7609	8.36671e-09	2.32791e-06
ENSG00000197177.14	GPR123	8.02823	6.35995	1.24421	5.11163	3.19391e-07	6.19147e-05
ENSG00000129993.13	CBFA2T3	6.89195	5.07752	1.15996	4.37734	1.20137e-05	0.00156974
ENSG00000137726.14	FXYD6	40.2911	1.43915	0.406453	3.54076	0.000398973	0.0326495
ENSG00000117407.15	ARTN	37.4795	2.06316	0.471697	4.37392	1.22035e-05	0.0015847
ENSG00000050767.14	COL23A1	9.30287	4.68809	0.97227	4.8218	1.42271e-06	0.000228891
ENSG00000185988.10	PLK5	18.0241	5.67007	1.02842	5.51338	3.52009e-08	8.32502e-06
ENSG00000188536.11	HBA2	61.3512	3.41565	0.663405	5.14867	2.62338e-07	5.25787e-05
ENSG00000237512.5	UNC5B-AS1	60.4581	1.41119	0.359478	3.92566	8.6493e-05	0.00881707
ENSG00000231274.5	SBK3	14.2976	3.28034	0.65832	4.98289	6.26412e-07	0.000110557
ENSG00000267576.1	CTC-510F12.6	4.11751	-20.8502	3.31632	-6.28714	3.2337e-10	1.2335e-07
ENSG00000160224.15	AIRE	58.5142	5.19309	0.565974	9.17549	4.49515e-20	9.66457e-17
ENSG00000186188.9	FFAR4	4.54148	4.85439	1.33276	3.64236	0.000270152	0.0234033
ENSG00000055118.13	KCNH2	45.3414	2.78091	0.444479	6.25656	3.93563e-10	1.47742e-07
ENSG00000277013.1	CTC-526N19.1	11.3077	6.97668	1.2203	5.71716	1.08317e-08	2.85575e-06
ENSG00000180176.13	TH	36.9264	4.56335	0.602692	7.57162	3.68612e-14	3.11346e-11
ENSG00000279725.1	RP11-288A5.2	2.998	5.40042	1.57906	3.42002	0.000626164	0.0465674
ENSG00000168675.17	LDLRAD4	10.342	3.09108	0.896084	3.44954	0.000561539	0.0434
ENSG00000101096.18	NFATC2	270.87	1.67076	0.318922	5.23877	1.61651e-07	3.47549e-05
ENSG00000039068.17	CDH1	28.4101	4.47938	0.701929	6.38153	1.75333e-10	7.40467e-08
ENSG00000189143.9	CLDN4	36.4923	1.35672	0.394434	3.43967	0.000582429	0.0447222
ENSG00000087510.6	TFAP2C	28.5721	1.90131	0.504854	3.76606	0.000165846	0.015689
ENSG00000119457.7	SLC46A2	40.1707	2.7257	0.526966	5.17244	2.31051e-07	4.75162e-05
ENSG00000140538.15	NTRK3	11.6277	4.52871	0.901658	5.02264	5.09654e-07	9.201e-05
ENSG00000065361.13	ERBB3	173.448	2.15536	0.430673	5.00465	5.59639e-07	9.95148e-05
ENSG00000074370.16	ATP2A3	601.037	1.84822	0.363847	5.07966	3.78116e-07	7.09717e-05
ENSG00000084710.12	EFR3B	50.0131	1.5556	0.353407	4.40172	1.07397e-05	0.00145139
ENSG00000130720.11	FIBCD1	32.4563	2.16919	0.446607	4.85705	1.19149e-06	0.000195686
ENSG00000122756.13	CNTFR	64.9391	6.00418	0.597265	10.0528	8.92996e-24	3.51989e-20
ENSG00000170893.3	TRH	221.796	9.49183	1.14746	8.27203	1.31693e-16	1.55726e-13
ENSG00000145107.14	TM4SF19	95.976	1.53698	0.278094	5.52683	3.26064e-08	7.8688e-06
ENSG00000184925.10	LCN12	10.1301	2.63843	0.750799	3.51416	0.00044114	0.0351278
ENSG00000076864.18	RAP1GAP	51.4286	2.28281	0.371763	6.1405	8.2264e-10	2.94779e-07
ENSG00000089847.11	ANKRD24	45.0046	1.4284	0.372842	3.8311	0.000127571	0.0125711
ENSG00000104059.4	FAM189A1	12.361	2.66039	0.702628	3.78634	0.000152881	0.0147577
ENSG00000182771.16	GRID1	12.7297	6.16257	1.20158	5.12872	2.91715e-07	5.79752e-05
ENSG00000141524.14	TMC6	513.131	1.35381	0.312265	4.33546	1.45458e-05	0.00182015
ENSG00000101282.7	RSPO4	21.7205	4.46006	0.768951	5.80018	6.62427e-09	1.93412e-06
ENSG00000142182.7	DNMT3L	9.21419	6.57297	1.20928	5.43545	5.46584e-08	1.27987e-05
ENSG00000000938.11	FGR	19.9815	2.90191	0.592437	4.89826	9.66914e-07	0.000163339
ENSG00000227220.1	RP11-69I8.3	99.1024	-1.08968	0.296793	-3.67153	0.000241101	0.0214362
ENSG00000136826.13	KLF4	2600.32	1.70703	0.367259	4.64804	3.35105e-06	0.00049225
ENSG00000171368.11	TPPP	107.862	1.8952	0.265013	7.15134	8.59372e-13	6.27523e-10
ENSG00000135144.6	DTX1	13.5907	5.75239	0.957139	6.00998	1.85544e-09	6.01113e-07
ENSG00000105289.13	TJP3	16.6572	2.22365	0.629814	3.53064	0.000414548	0.033461
ENSG00000104892.15	KLC3	30.2067	2.18085	0.448191	4.8659	1.13937e-06	0.000188434
ENSG00000167281.17	RBFOX3	22.0627	2.71474	0.597427	4.54406	5.51817e-06	0.000795761
ENSG00000198650.9	TAT	15.6162	4.26031	0.785307	5.42502	5.79473e-08	1.34358e-05
ENSG00000176692.5	FOXC2	102.147	1.07634	0.248188	4.33678	1.44585e-05	0.00181885
ENSG00000115705.19	TPO	12.3062	6.36571	1.09455	5.81582	6.03367e-09	1.7837e-06
ENSG00000204248.9	COL11A2	883.692	4.93406	0.454401	10.8584	1.8195e-27	8.60621e-24
ENSG00000130545.14	CRB3	6.05163	4.75639	1.28167	3.71108	0.000206374	0.0191402
ENSG00000166558.9	SLC38A8	8.69474	5.12743	1.19944	4.27485	1.91266e-05	0.00228457
ENSG00000095932.6	SMIM24	81.9279	7.71561	1.06478	7.24621	4.28595e-13	3.26976e-10
ENSG00000161082.11	CELF5	15.8143	3.36443	0.658847	5.10654	3.28104e-07	6.26603e-05
ENSG00000159307.17	SCUBE1	13.2371	3.47517	0.737677	4.71097	2.46545e-06	0.000369037
ENSG00000188064.8	WNT7B	254.481	1.46567	0.211693	6.92355	4.4047e-12	2.60428e-09
ENSG00000198788.8	MUC2	41.2258	6.25489	0.728222	8.58926	8.7535e-18	1.15011e-14
ENSG00000090539.14	CHRD	46.9087	1.11498	0.325453	3.42592	0.000612721	0.046275
ENSG00000109943.7	CRTAM	4.75322	5.5616	1.45768	3.81537	0.00013598	0.013289
ENSG00000129152.3	MYOD1	23.2999	6.54714	0.948484	6.90274	5.10082e-12	2.87225e-09
ENSG00000237289.8	CKMT1B	31.3172	1.83807	0.520943	3.52836	0.000418143	0.0335223
ENSG00000117154.10	IGSF21	3.87123	5.75269	1.52231	3.77893	0.000157501	0.0150198
ENSG00000164082.13	GRM2	67.0221	2.29692	0.33304	6.89684	5.31714e-12	2.92443e-09
ENSG00000009950.14	MLXIPL	39.4898	1.92929	0.37644	5.1251	2.97378e-07	5.86083e-05
ENSG00000188897.7	CTD-3088G3.8	32.6127	3.74054	0.550159	6.79901	1.05337e-11	5.66186e-09
ENSG00000169427.5	KCNK9	4.4117	6.00745	1.49841	4.00922	6.092e-05	0.0065489
ENSG00000119411.10	BSPRY	5.86232	3.82602	1.09448	3.49573	0.00047276	0.0375194
ENSG00000108823.14	SGCA	48.0846	8.45705	1.02011	8.29032	1.12946e-16	1.40588e-13
ENSG00000179913.9	B3GNT3	8.63133	3.19232	0.934219	3.41711	0.000632905	0.0467387
ENSG00000168350.7	DEGS2	18.7386	6.70217	1.03576	6.47078	9.74959e-11	4.52114e-08
ENSG00000076826.8	CAMSAP3	68.5988	3.55835	0.382638	9.29951	1.41096e-20	3.33692e-17
ENSG00000058404.18	CAMK2B	85.0502	4.08047	0.340374	11.9882	4.09745e-33	3.23016e-29
ENSG00000198576.3	ARC	53.4489	1.77817	0.437371	4.06559	4.79104e-05	0.00527015
ENSG00000148826.8	NKX6-2	8.60826	6.35127	1.24932	5.08378	3.70003e-07	7.00045e-05
ENSG00000115155.15	OTOF	26.1565	1.919	0.437228	4.389	1.13871e-05	0.0015045
ENSG00000163995.17	ABLIM2	34.1542	2.57631	0.44755	5.75647	8.58909e-09	2.362e-06
ENSG00000197558.10	SSPO	74.7501	2.95629	0.413538	7.14877	8.75614e-13	6.27523e-10
ENSG00000196581.9	AJAP1	19.3264	2.01275	0.552049	3.64596	0.000266391	0.0231623
ENSG00000160471.11	COX6B2	68.7239	2.86441	0.362873	7.89369	2.9337e-15	2.89091e-12
ENSG00000109927.8	TECTA	64.3254	1.72249	0.398337	4.32421	1.53081e-05	0.00189549
ENSG00000178597.5	PSAPL1	26.7929	4.49774	0.639894	7.02888	2.08199e-12	1.2699e-09
ENSG00000261063.1	RP11-538I12.2	12.7292	-4.26504	1.01083	-4.21935	2.45012e-05	0.00288285
ENSG00000007264.12	MATK	10.4113	3.72257	0.926204	4.01917	5.84028e-05	0.00630697
ENSG00000145824.11	CXCL14	9.1058	3.24207	0.838106	3.86832	0.000109587	0.0109356
ENSG00000162344.3	FGF19	6.41491	4.96338	1.21674	4.07923	4.5185e-05	0.00499358
ENSG00000113430.8	IRX4	9.20597	4.02802	0.915438	4.4001	1.082e-05	0.00145394
ENSG00000129451.10	KLK10	171.546	2.92798	0.669578	4.37287	1.22621e-05	0.0015847
ENSG00000183018.7	SPNS2	37.8343	1.87031	0.473604	3.94911	7.84438e-05	0.00813682
ENSG00000006071.10	ABCC8	10.0261	4.60924	1.16804	3.94612	7.94282e-05	0.00820296
ENSG00000137491.13	SLCO2B1	8.79018	3.68148	0.915359	4.0219	5.77315e-05	0.00626307
ENSG00000087495.15	PHACTR3	4.38485	5.2825	1.42655	3.70298	0.000213084	0.0195327
ENSG00000139835.12	GRTP1	53.7816	1.29221	0.306487	4.21621	2.48443e-05	0.00290875
ENSG00000120949.13	TNFRSF8	43.8183	1.7475	0.381596	4.57946	4.66186e-06	0.000676399
ENSG00000105641.3	SLC5A5	4.8243	5.132	1.35793	3.77929	0.000157278	0.0150198
ENSG00000197766.6	CFD	99.1033	1.42737	0.238376	5.98788	2.12599e-09	6.79455e-07
ENSG00000110665.10	C11orf21	8.03279	6.7182	1.27073	5.28689	1.24417e-07	2.6995e-05
ENSG00000181790.9	BAI1	50.2982	6.51668	0.690096	9.44315	3.61725e-21	1.06935e-17
ENSG00000153303.15	FRMD1	28.0868	6.99257	1.322	5.2894	1.22715e-07	2.68724e-05
ENSG00000166341.7	DCHS1	539.654	1.00059	0.125397	7.97937	1.4708e-15	1.51236e-12
ENSG00000101188.4	NTSR1	18.3128	2.19105	0.598823	3.65892	0.000253277	0.0224345
ENSG00000171385.8	KCND3	12.4482	3.33499	0.751116	4.44005	8.99397e-06	0.0012439
ENSG00000225968.6	ELFN1	49.8479	4.52318	0.510435	8.86142	7.90028e-19	1.33458e-15
ENSG00000115596.3	WNT6	5.02565	4.32089	1.18326	3.65169	0.00026052	0.0228196
ENSG00000130270.15	ATP8B3	188.874	1.06857	0.224511	4.75954	1.94036e-06	0.000297983
ENSG00000131389.15	SLC6A6	1651.98	1.21697	0.280615	4.3368	1.44573e-05	0.00181885
ENSG00000163499.10	CRYBA2	50.6778	6.13377	0.713294	8.59922	8.02602e-18	1.11656e-14
ENSG00000204282.4	TNRC6C-AS1	86.2219	2.90932	0.589449	4.93565	7.98834e-07	0.000137901
ENSG00000171124.11	FUT3	6.13158	6.12721	1.40663	4.35596	1.32486e-05	0.00169367
ENSG00000119715.13	ESRRB	11.4486	3.74838	0.784153	4.78016	1.75155e-06	0.000272528
ENSG00000185101.11	ANO9	75.9523	2.47261	0.347655	7.11223	1.14182e-12	7.71547e-10
ENSG00000104413.14	ESRP1	41.1804	6.3463	0.783865	8.09617	5.67182e-16	6.09721e-13
ENSG00000186766.7	FOXI2	13.3274	7.68902	1.24542	6.17382	6.66608e-10	2.42543e-07
ENSG00000169994.17	MYO7B	19.7679	3.57025	0.709427	5.03258	4.83923e-07	8.80367e-05
ENSG00000105370.6	LIM2	10.8568	6.94165	1.19725	5.798	6.71101e-09	1.93555e-06
ENSG00000168447.9	SCNN1B	48.0668	6.61282	1.09288	6.0508	1.44132e-09	4.80103e-07
ENSG00000178297.11	TMPRSS9	54.1431	2.66569	0.422172	6.31422	2.71528e-10	1.05273e-07
ENSG00000147676.12	MAL2	58.9314	1.4444	0.381873	3.78241	0.000155316	0.0149318
ENSG00000079385.20	CEACAM1	86.6767	1.30507	0.22931	5.69128	1.2609e-08	3.27694e-06
ENSG00000133328.3	HRASLS2	17.258	3.31453	0.647564	5.11846	3.08034e-07	6.02067e-05
ENSG00000005513.9	SOX8	39.6752	4.8811	0.547192	8.92027	4.65152e-19	8.46219e-16
ENSG00000228709.1	AP001065.15	19.3878	6.34505	0.995411	6.3743	1.838e-10	7.60523e-08
ENSG00000173976.14	RAX2	11.6052	6.96392	1.19267	5.83894	5.25353e-09	1.57273e-06
ENSG00000166387.10	PPFIBP2	40.2356	3.00256	0.473624	6.33953	2.30463e-10	9.0841e-08
ENSG00000274810.2	NPHP3-ACAD11	13.6247	25.9968	3.16674	8.20932	2.22439e-16	2.50509e-13
ENSG00000105409.14	ATP1A3	74.8443	3.14644	0.362031	8.69109	3.58964e-18	5.65967e-15
ENSG00000074276.9	CDHR2	24.4674	3.45363	0.647379	5.33479	9.56543e-08	2.1545e-05
ENSG00000258791.6	LINC00520	9.42315	3.20195	0.931809	3.43627	0.000589785	0.0451405
ENSG00000140832.8	MARVELD3	115.203	5.87786	0.423861	13.8674	9.9782e-44	1.17992e-39
ENSG00000206077.9	ZDHHC11B	19.4297	4.46025	0.832238	5.35935	8.35227e-08	1.89934e-05
ENSG00000276771.1	HOTAIRM1_2	25.0897	2.34109	0.683589	3.42471	0.000615459	0.046275
ENSG00000213999.14	MEF2B	26.3328	1.71887	0.463803	3.70603	0.000210535	0.0194233
ENSG00000267026.4	RP11-92C4.3	13.5361	-3.07034	0.898909	-3.41563	0.000636358	0.0467387
ENSG00000186895.2	FGF3	18.7536	7.8553	1.58423	4.95843	7.10656e-07	0.000123581
ENSG00000178372.7	CALML5	19.4505	8.07572	1.13876	7.09166	1.32515e-12	8.70549e-10
ENSG00000129159.6	KCNC1	12.2017	2.74353	0.68873	3.98347	6.79176e-05	0.00720292
ENSG00000107954.9	NEURL1	22.8265	1.77205	0.5187	3.41634	0.00063469	0.0467387
ENSG00000278047.1	FP671120.6	67.8614	-1.29585	0.351912	-3.68233	0.000231114	0.0207827
ENSG00000224328.1	MDC1-AS1	3.45575	23.8906	3.68892	6.47633	9.39827e-11	4.52114e-08
ENSG00000080644.14	CHRNA3	49.0181	1.93927	0.372493	5.2062	1.9275e-07	4.03411e-05
ENSG00000167207.10	NOD2	28.7991	4.23406	0.546021	7.75439	8.87672e-15	8.39737e-12
ENSG00000101210.9	EEF1A2	153.044	1.67362	0.236599	7.07366	1.50905e-12	9.64567e-10
ENSG00000145692.13	BHMT	39.7227	2.68636	0.437724	6.1371	8.40418e-10	2.96655e-07
ENSG00000037280.14	FLT4	79.0088	2.14555	0.305283	7.02807	2.09412e-12	1.2699e-09
ENSG00000130595.15	TNNT3	23.5833	8.09169	1.52684	5.29963	1.16035e-07	2.56471e-05
ENSG00000129991.11	TNNI3	40.0972	3.44579	0.466759	7.38237	1.55498e-13	1.22584e-10
ENSG00000189001.9	SBSN	87.1716	1.47503	0.360708	4.08925	4.3277e-05	0.00480517
ENSG00000257884.2	RP11-597A11.4	6.81392	5.38998	1.26695	4.25431	2.09699e-05	0.00249215
ENSG00000187122.15	SLIT1	138.259	5.09664	0.543131	9.38381	6.36302e-21	1.67206e-17
ENSG00000186832.7	KRT16	13.4555	4.16709	1.01599	4.10149	4.10497e-05	0.00457936
ENSG00000148357.15	HMCN2	126.851	6.42329	0.709551	9.05261	1.3959e-19	2.75108e-16
ENSG00000104967.6	NOVA2	24.8378	3.38697	0.668868	5.06373	4.11127e-07	7.53733e-05
ENSG00000130287.12	NCAN	169.223	7.37192	1.03556	7.11877	1.08894e-12	7.57456e-10
ENSG00000206172.7	HBA1	103.922	2.34483	0.68859	3.40526	0.000661006	0.0478067
ENSG00000254422.1	RP11-864G5.3	7.37381	17.9872	3.71298	4.84441	1.26991e-06	0.000207127
ENSG00000066230.9	SLC9A3	72.3823	1.91147	0.332357	5.75126	8.85789e-09	2.40792e-06
ENSG00000156414.17	TDRD9	50.9798	1.91415	0.381647	5.01551	5.28937e-07	9.47678e-05
ENSG00000205922.4	ONECUT3	15.0019	5.94044	1.00469	5.91268	3.36577e-09	1.04737e-06
ENSG00000241484.8	ARHGAP8	7.63604	3.97915	1.05366	3.77648	0.000159058	0.0151073
ENSG00000205037.2	RP11-863P13.4	16.794	2.86872	0.666247	4.30579	1.66394e-05	0.00203897
ENSG00000140678.15	ITGAX	105.067	2.99098	0.590171	5.068	4.02023e-07	7.42801e-05
ENSG00000181652.17	ATG9B	41.6156	2.7558	0.453205	6.08069	1.19666e-09	4.04299e-07
ENSG00000164867.9	NOS3	101.389	1.48427	0.284906	5.20968	1.89172e-07	3.99456e-05
ENSG00000049540.15	ELN	219.836	4.59993	0.741504	6.20351	5.52185e-10	2.0405e-07
ENSG00000197540.6	GZMM	19.2381	4.39166	0.653701	6.71815	1.84051e-11	9.06833e-09
ENSG00000058085.13	LAMC2	1041.64	1.0507	0.206998	5.07588	3.85701e-07	7.18254e-05
ENSG00000101098.11	RIMS4	22.5095	3.04618	0.656463	4.64029	3.47914e-06	0.000507911
ENSG00000095752.5	IL11	182.489	1.11601	0.173742	6.42336	1.33301e-10	5.94824e-08
ENSG00000215492.6	HNRNPA1P7	17.3425	2.39999	0.661052	3.63056	0.000282806	0.0243213
ENSG00000075891.20	PAX2	8.78279	6.64672	1.27726	5.20391	1.95143e-07	4.04837e-05
ENSG00000185269.10	NOTUM	25.0363	2.75858	0.469597	5.87436	4.24468e-09	1.30372e-06
ENSG00000182759.3	MAFA	25.2922	3.65024	0.60379	6.04555	1.48904e-09	4.89109e-07
ENSG00000006611.14	USH1C	7.7014	5.67071	1.32312	4.28587	1.82022e-05	0.00218519
ENSG00000163497.2	FEV	24.168	7.65367	1.10816	6.90665	4.96241e-12	2.86246e-09
ENSG00000115112.7	TFCP2L1	21.7228	3.95039	0.691039	5.7166	1.08675e-08	2.85575e-06
ENSG00000086967.9	MYBPC2	66.5002	5.82549	0.515811	11.2938	1.40756e-29	8.32219e-26
ENSG00000129354.10	AP1M2	11.3044	3.61898	0.76869	4.70798	2.50184e-06	0.000372128
ENSG00000171246.5	NPTX1	428.059	3.07877	0.412885	7.45671	8.8711e-14	7.23454e-11
ENSG00000276924.1	FP236383.9	67.8614	-1.29585	0.351912	-3.68233	0.000231114	0.0207827
ENSG00000131620.16	ANO1	13.5298	7.08973	1.19845	5.91577	3.30332e-09	1.04165e-06
ENSG00000138944.7	KIAA1644	78.6483	3.41238	0.357752	9.53838	1.45087e-21	4.90187e-18
ENSG00000101204.14	CHRNA4	6.59276	5.27568	1.25545	4.2022	2.64328e-05	0.00304944
ENSG00000149596.6	JPH2	11.5327	3.28213	0.779562	4.21023	2.55116e-05	0.00295759
ENSG00000103154.8	NECAB2	19.3466	2.42721	0.557173	4.35629	1.32284e-05	0.00169367
ENSG00000279813.1	CR392000.1	9.95307	4.8205	1.09065	4.41985	9.87699e-06	0.00134248
ENSG00000263590.2	RP11-403I13.7	18.8905	2.58743	0.650274	3.97899	6.92089e-05	0.00727463
ENSG00000198910.11	L1CAM	163.45	3.64034	0.238832	15.2422	1.85428e-52	4.38537e-48
ENSG00000066248.13	NGEF	336.371	1.08659	0.185051	5.87183	4.3102e-09	1.30688e-06
ENSG00000172478.16	C2orf54	15.8085	6.54002	1.15852	5.64517	1.65019e-08	4.15182e-06
ENSG00000170075.8	GPR37L1	10.6342	2.87224	0.837648	3.42893	0.000605959	0.0460802
ENSG00000184160.7	ADRA2C	34.4145	4.15642	0.547594	7.59032	3.19108e-14	2.79515e-11
ENSG00000140368.11	PSTPIP1	35.8672	4.34464	0.64192	6.76819	1.304e-11	6.70425e-09
ENSG00000103089.7	FA2H	51.5314	4.93561	0.730132	6.75988	1.38104e-11	6.94927e-09
ENSG00000137642.11	SORL1	142.403	1.20011	0.187535	6.3994	1.55985e-10	6.70736e-08
ENSG00000160191.16	PDE9A	14.2227	3.70236	0.82461	4.48983	7.12797e-06	0.000997495
ENSG00000126217.19	MCF2L	5.56293	4.58076	1.21781	3.76146	0.000168923	0.0158533
ENSG00000069764.8	PLA2G10	5.33361	3.70326	1.08659	3.40816	0.000654021	0.0474466
ENSG00000132359.12	RAP1GAP2	93.0719	1.01819	0.236737	4.30095	1.70068e-05	0.00207325
ENSG00000167895.13	TMC8	23.1705	2.58858	0.536203	4.8276	1.38186e-06	0.000223842
ENSG00000092051.15	JPH4	7.78616	2.96517	0.839463	3.53222	0.000412088	0.033461
ENSG00000254338.1	MAFA-AS1	5.86638	5.53448	1.30897	4.22812	2.35657e-05	0.00278664
ENSG00000184185.8	KCNJ12	150.976	3.2286	0.476895	6.77005	1.28738e-11	6.70425e-09
ENSG00000100346.16	CACNA1I	48.963	4.5083	0.519433	8.67927	3.98307e-18	5.88747e-15
ENSG00000130558.17	OLFM1	98.9585	2.19987	0.339923	6.47167	9.69255e-11	4.52114e-08
ENSG00000110076.17	NRXN2	21.4281	2.85592	0.599512	4.76375	1.90031e-06	0.00029374
ENSG00000132182.10	NUP210	94.1915	1.466	0.337688	4.34128	1.41658e-05	0.00180119
ENSG00000250986.1	AC141928.1	9.63309	6.27421	1.21351	5.17028	2.3375e-07	4.76567e-05
ENSG00000253931.1	RP11-909N17.2	3.68146	5.36327	1.49007	3.59934	0.000319032	0.0268723
ENSG00000255054.3	RP1-317E23.6	7.70214	5.81695	1.34488	4.32526	1.52351e-05	0.00189549
ENSG00000065618.15	COL17A1	35.9044	4.11036	0.536963	7.65483	1.93567e-14	1.76071e-11
ENSG00000197353.3	LYPD2	14.053	5.14426	1.17451	4.37993	1.18718e-05	0.00155982
ENSG00000113763.9	UNC5A	15.8562	3.74272	0.781879	4.78683	1.69439e-06	0.000268074

## Sheet: WT_KLF4_vs_GFP
	gene.name	baseMean	log2FoldChange	lfcSE	stat	pvalue	padj
ENSG00000175591.10	P2RY2	45.1406	1.288	0.309623	4.15989	3.18407e-05	0.00377304
ENSG00000204542.2	C6orf15	17.336	6.04544	1.09245	5.53385	3.13269e-08	7.79968e-06
ENSG00000112782.14	CLIC5	9.51092	3.66811	0.81985	4.47412	7.67267e-06	0.00113346
ENSG00000072163.17	LIMS2	142.776	1.44602	0.190169	7.60387	2.87403e-14	1.99017e-11
ENSG00000163993.6	S100P	11.52	4.11416	0.825984	4.98091	6.32852e-07	0.000118842
ENSG00000196689.9	TRPV1	95.7317	1.41274	0.322405	4.38188	1.17662e-05	0.00166068
ENSG00000188536.11	HBA2	61.3512	6.33082	0.645313	9.81046	1.01503e-22	2.04474e-19
ENSG00000237512.5	UNC5B-AS1	60.4581	2.65362	0.348952	7.60454	2.85917e-14	1.99017e-11
ENSG00000139626.14	ITGB7	40.0805	2.08428	0.356405	5.84806	4.97346e-09	1.41604e-06
ENSG00000143061.16	IGSF3	112.049	1.82198	0.255986	7.11751	1.09898e-12	5.22574e-10
ENSG00000160224.15	AIRE	58.5142	3.1015	0.58016	5.34594	8.99487e-08	2.09808e-05
ENSG00000159166.12	LAD1	5.65131	5.33762	1.30586	4.08744	4.36155e-05	0.00488246
ENSG00000096696.12	DSP	405.866	2.40898	0.332432	7.24654	4.27559e-13	2.35642e-10
ENSG00000204539.3	CDSN	85.0405	10.5559	2.73861	3.85448	0.000115978	0.0116287
ENSG00000172818.8	OVOL1	4.01517	5.56107	1.42884	3.89202	9.9412e-05	0.0100131
ENSG00000114638.6	UPK1B	17.5613	2.14581	0.565089	3.7973	0.000146279	0.0140926
ENSG00000277013.1	CTC-526N19.1	11.3077	4.37459	1.27234	3.43822	0.000585551	0.0448969
ENSG00000180176.13	TH	36.9264	3.45317	0.611036	5.65133	1.59207e-08	4.19983e-06
ENSG00000117472.8	TSPAN1	10.3855	3.29591	0.757814	4.34923	1.36613e-05	0.00188026
ENSG00000101096.18	NFATC2	270.87	1.30621	0.319571	4.08738	4.36268e-05	0.00488246
ENSG00000177335.9	C8orf31	119.78	1.15282	0.204392	5.64022	1.69835e-08	4.42749e-06
ENSG00000039068.17	CDH1	28.4101	4.86542	0.699327	6.9573	3.46866e-12	1.53724e-09
ENSG00000234793.1	AC114730.7	13.5345	-2.73915	0.753271	-3.63634	0.000276535	0.0240303
ENSG00000126233.1	SLURP1	9.87805	7.12471	1.23039	5.79063	7.01243e-09	1.94236e-06
ENSG00000002745.11	WNT16	30.0144	2.15698	0.432426	4.98808	6.09809e-07	0.000115494
ENSG00000225783.5	MIAT	319.614	3.17613	0.421064	7.54311	4.5889e-14	2.99075e-11
ENSG00000130720.11	FIBCD1	32.4563	2.1453	0.446508	4.80462	1.55047e-06	0.000281615
ENSG00000122756.13	CNTFR	64.9391	2.57002	0.625431	4.1092	3.97038e-05	0.00451177
ENSG00000170893.3	TRH	221.796	7.87685	1.14886	6.85624	7.06956e-12	2.90101e-09
ENSG00000145107.14	TM4SF19	95.976	1.24048	0.279844	4.43275	9.30401e-06	0.00133057
ENSG00000168079.15	SCARA5	66.8757	5.77872	0.786754	7.34502	2.05734e-13	1.16894e-10
ENSG00000235205.1	TATDN2P3	11.4647	3.13673	0.792129	3.95987	7.4989e-05	0.00776487
ENSG00000226976.3	COX6A1P2	55.6372	-1.09506	0.311438	-3.51614	0.000437873	0.0351552
ENSG00000142182.7	DNMT3L	9.21419	4.33175	1.26147	3.43389	0.000594995	0.0454638
ENSG00000000938.11	FGR	19.9815	2.69191	0.594989	4.52429	6.05974e-06	0.000959127
ENSG00000154153.12	FAM134B	56.7284	1.40918	0.332106	4.24316	2.20394e-05	0.00287277
ENSG00000204421.2	LY6G6C	10.9543	4.17292	0.908129	4.59507	4.32604e-06	0.000699714
ENSG00000136826.13	KLF4	2600.32	1.71759	0.367267	4.67668	2.91561e-06	0.000493443
ENSG00000171368.11	TPPP	107.862	1.88876	0.264883	7.13053	9.99857e-13	4.92352e-10
ENSG00000101187.14	SLCO4A1	34.0975	3.06382	0.430534	7.11633	1.1084e-12	5.22574e-10
ENSG00000169442.7	CD52	21.8397	2.52146	0.605181	4.16646	3.09369e-05	0.00372571
ENSG00000130545.14	CRB3	6.05163	4.75202	1.28036	3.71147	0.000206061	0.0187906
ENSG00000064195.7	DLX3	15.5375	4.76615	0.755355	6.30981	2.79377e-10	9.23987e-08
ENSG00000095932.6	SMIM24	81.9279	4.54063	1.07589	4.22033	2.43941e-05	0.00308885
ENSG00000105369.8	CD79A	17.9266	3.42981	0.660774	5.1906	2.09621e-07	4.46634e-05
ENSG00000168993.13	CPLX1	26.4163	2.5447	0.466616	5.45353	4.93794e-08	1.20242e-05
ENSG00000122574.9	WIPF3	4.94157	4.18347	1.22376	3.41852	0.000629622	0.0474551
ENSG00000188100.8	FAM25A	3.8627	5.29988	1.46795	3.6104	0.000305728	0.0262582
ENSG00000168913.6	ENHO	27.8072	1.65041	0.438799	3.76119	0.000169106	0.0160138
ENSG00000237289.8	CKMT1B	31.3172	2.11759	0.519154	4.07893	4.52434e-05	0.00503793
ENSG00000114378.15	HYAL1	54.4356	1.10719	0.298586	3.70811	0.000208816	0.0188863
ENSG00000238266.1	LINC00707	52.3473	1.19461	0.297464	4.01597	5.92019e-05	0.00627682
ENSG00000179913.9	B3GNT3	8.63133	3.44804	0.929527	3.70946	0.000207703	0.0188626
ENSG00000140297.11	GCNT3	19.4407	3.09665	0.582	5.32071	1.03365e-07	2.3613e-05
ENSG00000076826.8	CAMSAP3	68.5988	1.88278	0.393983	4.77884	1.76309e-06	0.000315066
ENSG00000233327.9	USP32P2	76.2377	1.02279	0.290424	3.5217	0.000428795	0.0349326
ENSG00000198576.3	ARC	53.4489	4.05912	0.417145	9.73073	2.22987e-22	4.11764e-19
ENSG00000116983.11	HPCAL4	41.5241	2.76874	0.376267	7.35846	1.86043e-13	1.1142e-10
ENSG00000205277.8	MUC12	66.2914	2.33233	0.325885	7.15691	8.25186e-13	4.15575e-10
ENSG00000243566.5	UPK3B	14.5803	3.31145	0.682275	4.85354	1.21276e-06	0.000222095
ENSG00000081277.10	PKP1	30.1346	3.91905	0.522166	7.50536	6.12585e-14	3.87837e-11
ENSG00000115155.15	OTOF	26.1565	1.82485	0.438454	4.16201	3.15463e-05	0.00375824
ENSG00000165474.5	GJB2	184.23	1.44699	0.161726	8.94718	3.64665e-19	4.0403e-16
ENSG00000128567.15	PODXL	285.396	1.03563	0.139736	7.41131	1.25054e-13	7.69739e-11
ENSG00000160471.11	COX6B2	68.7239	2.8462	0.362927	7.84234	4.42228e-15	3.37908e-12
ENSG00000085552.15	IGSF9	87.8195	2.37492	0.289633	8.19978	2.40826e-16	2.05249e-13
ENSG00000267699.2	RP11-729L2.2	14.9168	3.06276	0.893887	3.42634	0.000611765	0.0465012
ENSG00000172005.9	MAL	62.7948	8.04573	0.855424	9.40554	5.1765e-21	8.82354e-18
ENSG00000162723.8	SLAMF9	15.185	3.51982	0.705353	4.99015	6.03328e-07	0.000115251
ENSG00000259086.3	RP11-134E15.2	19.2408	2.78913	0.724074	3.852	0.000117156	0.011694
ENSG00000129451.10	KLK10	171.546	8.4088	0.634425	13.2542	4.26638e-40	3.15129e-36
ENSG00000177494.5	ZBED2	5.55373	5.62374	1.31448	4.2783	1.88327e-05	0.00248401
ENSG00000183018.7	SPNS2	37.8343	1.99474	0.472289	4.22356	2.40476e-05	0.00306248
ENSG00000272398.4	CD24	30.6475	4.49535	0.542792	8.2819	1.21226e-16	1.0745e-13
ENSG00000166165.11	CKB	956.272	1.07471	0.121874	8.81819	1.16323e-18	1.22742e-15
ENSG00000006071.10	ABCC8	10.0261	4.37166	1.17177	3.73083	0.000190848	0.0176946
ENSG00000160111.11	CPAMD8	87.5618	4.3501	0.600521	7.24389	4.36e-13	2.35642e-10
ENSG00000167306.17	MYO5B	57.4209	2.37266	0.313848	7.55991	4.03353e-14	2.70845e-11
ENSG00000184828.8	ZBTB7C	34.5024	5.76379	0.676999	8.51373	1.68423e-17	1.55503e-14
ENSG00000133985.2	TTC9	31.7752	1.47736	0.387738	3.81021	0.000138851	0.0134947
ENSG00000105664.9	COMP	15.1836	2.72152	0.660241	4.122	3.75595e-05	0.0042901
ENSG00000167656.4	LY6D	9.07392	5.26848	1.11916	4.70751	2.50766e-06	0.000434119
ENSG00000181790.9	BAI1	50.2982	2.69806	0.729559	3.6982	0.000217134	0.0195588
ENSG00000174945.12	AMZ1	28.9659	1.82132	0.394996	4.61098	4.00767e-06	0.000658538
ENSG00000101188.4	NTSR1	18.3128	3.0517	0.586283	5.20517	1.9382e-07	4.25234e-05
ENSG00000189433.5	GJB4	8.09544	6.26756	1.26817	4.9422	7.72445e-07	0.000143837
ENSG00000104888.8	SLC17A7	13.2579	2.37812	0.58576	4.05988	4.90983e-05	0.00535946
ENSG00000167244.16	IGF2	672.246	1.71779	0.2717	6.32237	2.57581e-10	8.64808e-08
ENSG00000214688.4	C10orf105	13.7935	3.33325	0.852455	3.91018	9.22276e-05	0.00937464
ENSG00000167759.11	KLK13	64.1931	6.50385	0.61772	10.5288	6.36411e-26	2.35037e-22
ENSG00000244371.2	PFN1P8	4.61341	5.21479	1.49845	3.48013	0.000501179	0.0396629
ENSG00000225968.6	ELFN1	49.8479	2.15891	0.530544	4.06923	4.71678e-05	0.00522596
ENSG00000169894.16	MUC3A	9.67616	3.65086	0.833622	4.37952	1.1894e-05	0.00166809
ENSG00000153162.8	BMP6	18.7641	2.70169	0.517758	5.21806	1.80811e-07	4.00658e-05
ENSG00000102755.9	FLT1	108.336	2.29293	0.231892	9.88794	4.69597e-23	1.1562e-19
ENSG00000147689.15	FAM83A	49.6881	8.01936	1.01861	7.87287	3.46593e-15	2.74291e-12
ENSG00000163499.10	CRYBA2	50.6778	4.80837	0.718954	6.688	2.26234e-11	8.95199e-09
ENSG00000164266.9	SPINK1	18.6245	7.38788	1.15315	6.40669	1.4871e-10	5.14885e-08
ENSG00000126878.11	AIF1L	68.9256	1.52442	0.280934	5.42626	5.75479e-08	1.38609e-05
ENSG00000171401.13	KRT13	21.5676	5.73998	0.80776	7.10604	1.19417e-12	5.51286e-10
ENSG00000188883.4	KLRG2	11.1832	3.10768	0.747487	4.15751	3.21736e-05	0.00379221
ENSG00000168824.13	D4S234E	118.077	2.14262	0.269075	7.96291	1.68038e-15	1.3791e-12
ENSG00000188783.5	PRELP	8.76179	3.46007	0.858271	4.03145	5.54344e-05	0.00596296
ENSG00000163435.14	ELF3	56.7071	1.3988	0.312217	4.48022	7.45674e-06	0.00113144
ENSG00000182795.12	C1orf116	22.9148	1.84242	0.465546	3.95754	7.57248e-05	0.00780458
ENSG00000104413.14	ESRP1	41.1804	5.19144	0.789389	6.57653	4.81554e-11	1.77846e-08
ENSG00000169994.17	MYO7B	19.7679	3.66316	0.708833	5.16788	2.36766e-07	4.90326e-05
ENSG00000172508.9	CARNS1	55.6543	1.36137	0.289541	4.7018	2.57873e-06	0.000442961
ENSG00000143816.7	WNT9A	46.515	2.00661	0.343147	5.84769	4.98448e-09	1.41604e-06
ENSG00000169783.11	LINGO1	28.1487	1.47164	0.383346	3.83892	0.000123575	0.0122245
ENSG00000168447.9	SCNN1B	48.0668	9.35038	1.07952	8.66164	4.65033e-18	4.48029e-15
ENSG00000124102.4	PI3	12.024	4.11086	0.976999	4.20764	2.58051e-05	0.0032142
ENSG00000102683.7	SGCG	79.0154	2.61305	0.375076	6.96673	3.24383e-12	1.46694e-09
ENSG00000147676.12	MAL2	58.9314	3.68642	0.361895	10.1865	2.2793e-24	7.21528e-21
ENSG00000132470.12	ITGB4	165.496	1.03275	0.180352	5.72631	1.0264e-08	2.80789e-06
ENSG00000172061.8	LRRC15	16.176	2.42775	0.576374	4.21211	2.52995e-05	0.00318529
ENSG00000156453.12	PCDH1	251.428	2.16901	0.171886	12.6189	1.66131e-36	7.36258e-33
ENSG00000116701.13	NCF2	12.166	3.20521	0.715957	4.47682	7.57628e-06	0.00113346
ENSG00000104055.13	TGM5	13.564	5.47002	0.967715	5.65252	1.58116e-08	4.19983e-06
ENSG00000168477.16	TNXB	427.665	2.55469	0.175246	14.5777	3.89388e-48	4.31423e-44
ENSG00000148346.10	LCN2	82.7424	5.7149	0.432573	13.2114	7.54086e-40	4.17745e-36
ENSG00000143375.13	CGN	109.325	1.17255	0.229364	5.11218	3.18467e-07	6.47424e-05
ENSG00000133328.3	HRASLS2	17.258	3.09336	0.650451	4.75572	1.97739e-06	0.000347755
ENSG00000005513.9	SOX8	39.6752	2.42163	0.571243	4.23922	2.24296e-05	0.00288964
ENSG00000205420.9	KRT6A	409.626	11.4135	1.1608	9.8325	8.15705e-23	1.80752e-19
ENSG00000261150.2	EPPK1	67.439	1.55249	0.279479	5.55494	2.777e-08	6.99266e-06
ENSG00000068615.15	REEP1	25.2156	1.88386	0.463836	4.06148	4.87617e-05	0.00534906
ENSG00000274810.2	NPHP3-ACAD11	13.6247	17.0712	3.28285	5.20012	1.99155e-07	4.32654e-05
ENSG00000187017.13	ESPN	11.6473	2.08429	0.600156	3.47292	0.000514828	0.0405981
ENSG00000224940.7	PRRT4	32.0548	1.94986	0.431274	4.52116	6.15027e-06	0.000966552
ENSG00000258791.6	LINC00520	9.42315	3.53469	0.926178	3.81643	0.000135396	0.0132169
ENSG00000140832.8	MARVELD3	115.203	3.31606	0.435567	7.6132	2.67402e-14	1.97512e-11
ENSG00000206077.9	ZDHHC11B	19.4297	3.73847	0.838742	4.45724	8.30233e-06	0.00121034
ENSG00000135636.12	DYSF	169.769	1.03051	0.248942	4.13955	3.47987e-05	0.00401617
ENSG00000144476.5	ACKR3	185.428	2.4624	0.445243	5.53048	3.19356e-08	7.86291e-06
ENSG00000115297.10	TLX2	9.6651	3.07159	0.809115	3.79623	0.00014691	0.0140926
ENSG00000267328.1	AC002398.12	127.018	-1.07005	0.287588	-3.72076	0.000198622	0.0182625
ENSG00000224328.1	MDC1-AS1	3.45575	16.9509	3.78234	4.4816	7.40852e-06	0.00113144
ENSG00000080644.14	CHRNA3	49.0181	1.38278	0.377241	3.66551	0.000246843	0.0217056
ENSG00000101210.9	EEF1A2	153.044	1.02351	0.239512	4.27331	1.92591e-05	0.00252522
ENSG00000087494.14	PTHLH	119.67	2.06871	0.286129	7.23001	4.82966e-13	2.48884e-10
ENSG00000105427.8	CNFN	90.4602	3.01495	0.327904	9.1946	3.76375e-20	5.21256e-17
ENSG00000104879.4	CKM	60.0263	4.24468	0.423805	10.0156	1.30129e-23	3.60442e-20
ENSG00000129991.11	TNNI3	40.0972	2.75114	0.472653	5.82063	5.86252e-09	1.6444e-06
ENSG00000189001.9	SBSN	87.1716	2.37293	0.356524	6.65574	2.81883e-11	1.09583e-08
ENSG00000143217.8	PVRL4	99.5554	1.0118	0.243795	4.15021	3.32177e-05	0.00385702
ENSG00000186832.7	KRT16	13.4555	5.66127	0.992404	5.70461	1.16613e-08	3.15126e-06
ENSG00000148357.15	HMCN2	126.851	4.35211	0.714918	6.08756	1.14646e-09	3.6292e-07
ENSG00000137699.15	TRIM29	7.38059	5.94139	1.25274	4.74272	2.1087e-06	0.000367927
ENSG00000206172.7	HBA1	103.922	5.92542	0.672466	8.81149	1.23494e-18	1.24386e-15
ENSG00000254422.1	RP11-864G5.3	7.37381	16.3347	3.71873	4.39255	1.12027e-05	0.00159129
ENSG00000066230.9	SLC9A3	72.3823	2.41954	0.329271	7.34817	2.0094e-13	1.16894e-10
ENSG00000161249.19	DMKN	253.751	1.41057	0.203202	6.94171	3.87383e-12	1.68314e-09
ENSG00000105388.13	CEACAM5	18.34	5.41972	0.852105	6.36038	2.01249e-10	6.86073e-08
ENSG00000164867.9	NOS3	101.389	1.2499	0.286436	4.36364	1.27917e-05	0.00177157
ENSG00000118898.14	PPL	241.152	1.4932	0.33374	4.47414	7.67188e-06	0.00113346
ENSG00000274760.1	ZNFX1-AS1_2	71.5015	1.16318	0.276623	4.20491	2.61184e-05	0.00322948
ENSG00000124107.5	SLPI	87.182	1.55422	0.234752	6.62067	3.57564e-11	1.36608e-08
ENSG00000012223.11	LTF	5.929	3.50807	0.991383	3.53857	0.000402305	0.0331401
ENSG00000039987.5	BEST2	24.4541	4.43513	0.613363	7.23084	4.80031e-13	2.48884e-10
ENSG00000006611.14	USH1C	7.7014	5.4006	1.32832	4.06574	4.78799e-05	0.00527846
ENSG00000144230.15	GPR17	7.89414	3.39245	0.982829	3.45172	0.000557022	0.0430071
ENSG00000132622.9	HSPA12B	44.2167	1.42867	0.344257	4.15001	3.32457e-05	0.00385702
ENSG00000171246.5	NPTX1	428.059	3.71069	0.412177	9.00268	2.20282e-19	2.7118e-16
ENSG00000131620.16	ANO1	13.5298	5.083	1.22895	4.13607	3.53308e-05	0.00405645
ENSG00000138944.7	KIAA1644	78.6483	3.33018	0.358038	9.30117	1.38903e-20	2.05197e-17
ENSG00000188910.7	GJB3	33.3283	4.89394	0.709947	6.89338	5.44808e-12	2.32162e-09
ENSG00000165140.8	FBP1	34.0733	2.37916	0.45935	5.17941	2.2259e-07	4.6975e-05
ENSG00000105048.15	TNNT1	137.585	1.16178	0.184709	6.28977	3.17928e-10	1.03602e-07
ENSG00000219607.3	PPP1R3G	36.2353	1.22007	0.346844	3.51762	0.000435427	0.0351552
ENSG00000066248.13	NGEF	336.371	1.70846	0.183465	9.31223	1.25181e-20	1.98134e-17
ENSG00000172478.16	C2orf54	15.8085	6.99912	1.15422	6.06391	1.32849e-09	4.08862e-07
ENSG00000135127.10	CCDC64	54.3613	1.23604	0.274654	4.50034	6.78458e-06	0.00104402
ENSG00000170075.8	GPR37L1	10.6342	3.65462	0.824371	4.43322	9.28353e-06	0.00133057
ENSG00000140368.11	PSTPIP1	35.8672	2.6634	0.657842	4.04869	5.15049e-05	0.00559459
ENSG00000103089.7	FA2H	51.5314	6.5641	0.723106	9.07765	1.10947e-19	1.44616e-16
ENSG00000167757.12	KLK11	23.404	7.01094	1.02118	6.86551	6.62538e-12	2.77003e-09
ENSG00000132359.12	RAP1GAP2	93.0719	1.08857	0.236093	4.61076	4.01203e-06	0.000658538
ENSG00000129437.8	KLK14	171.729	6.13153	0.336679	18.2118	4.1624e-74	9.22347e-70
ENSG00000102760.12	RGCC	221.574	1.02801	0.169843	6.05271	1.42426e-09	4.32333e-07
ENSG00000167895.13	TMC8	23.1705	1.96389	0.543868	3.61096	0.000305063	0.0262582
ENSG00000164530.12	PI16	128.374	4.98897	0.554566	8.99617	2.33732e-19	2.72593e-16
ENSG00000184185.8	KCNJ12	150.976	2.39158	0.478888	4.99402	5.91347e-07	0.000113945
ENSG00000100346.16	CACNA1I	48.963	3.10206	0.528851	5.86567	4.47335e-09	1.30428e-06
ENSG00000273513.1	TBC1D3K	6.72355	-18.8829	3.72711	-5.06638	4.05452e-07	8.0218e-05
ENSG00000265257.4	RP11-21J18.1	144.774	1.15193	0.22278	5.17072	2.33189e-07	4.87475e-05
ENSG00000092295.10	TGM1	79.3806	1.49195	0.277442	5.37754	7.55084e-08	1.77999e-05
ENSG00000136155.15	SCEL	28.4082	2.50766	0.444803	5.63767	1.72366e-08	4.44123e-06
ENSG00000255054.3	RP1-317E23.6	7.70214	5.89155	1.34708	4.37357	1.22231e-05	0.00170347
ENSG00000065618.15	COL17A1	35.9044	3.4724	0.541993	6.40673	1.48676e-10	5.14885e-08
ENSG00000197353.3	LYPD2	14.053	6.95598	1.14484	6.07594	1.23263e-09	3.84702e-07
ENSG00000149564.10	ESAM	18.2065	1.6134	0.457732	3.52477	0.000423847	0.0347853
ENSG00000260401.1	RP11-800A3.4	21.3317	2.14543	0.484003	4.43267	9.30723e-06	0.00133057
ENSG00000279364.1	RP11-463I20.1	15.5756	-4.49287	0.864316	-5.19818	2.01248e-07	4.32957e-05
